# Supplementary material for: Generating Detailed Spectral Libraries for Canine Proteomes Obtained from Serum and Urine
Source: Sci Data. 2023 Apr 27;10:241. doi: 10.1038/s41597-023-02139-6 (PMC10140049; doi:10.1038/s41597-023-02139-6)
Supplement: Supplementary file 1 — Supplementary Table 1 [file 41597_2023_2139_MOESM1_ESM.xlsx]

## Sheet: Supplementary Table 2
Supplementary Table 1. Identification of canine serum proteins mapped to corresponding peptides including modifications.
Protein Groups (UniProt Ids)	UniProt Database Type	Protein Name	Genes	Protein Description	Protein Existence	Sequence Version	Int Modified Peptide	Modified Peptide	Stripped Peptide	Precursor Charge	PrecursorMz	MS1 Intensity	iRT (Min)	FDR (Q-value)	Reference-Run	Organisms	FASTA_Name
A0A068EST4;A0A068EWW1;A0A5F4CJU5;A0A5F4CKU0;A0A5F4CP88;A0A5F4D2P3;A0A5F4D365;A0A8C0P7Z9;A0A8C0P9M3;A0A8C0PL74;A0A8C0PQL1;A0A8C0RS39;A0A8C0RS79;A0A8C0RSB2;A0A8C0S7T9;A0A8C0S8G6;A0A8C0S9E5;A0A8C0S9U8;A0A8C0SA69;A0A8C0SBF7;A0A8C0SBW5;A0A8C0SBX9;A0A8C0SD05;A0A8C0YVA2;F1Q1S4;F1Q1U1	tr	A0A068EST4_CANLF;A0A068EWW1_CANLF;A0A5F4CJU5_CANLF;A0A5F4CKU0_CANLF;A0A5F4CP88_CANLF;A0A5F4D2P3_CANLF;A0A5F4D365_CANLF;A0A8C0P7Z9_CANLF;A0A8C0P9M3_CANLF;A0A8C0PL74_CANLF;A0A8C0PQL1_CANLF;A0A8C0RS39_CANLF;A0A8C0RS79_CANLF;A0A8C0RSB2_CANLF;A0A8C0S7T9_CANLF;A0A8C0S8G6_CANLF;A0A8C0S9E5_CANLF;A0A8C0S9U8_CANLF;A0A8C0SA69_CANLF;A0A8C0SBF7_CANLF;A0A8C0SBW5_CANLF;A0A8C0SBX9_CANLF;A0A8C0SD05_CANLF;A0A8C0YV…	CD45;CD45;PTPRC;PTPRC;PTPRC;PTPRC;PTPRC;PTPRC;PTPRC;PTPRC;PTPRC;PTPRC;PTPRC;PTPRC;;;;;;;;;;;PTPRC;PTPRC	CD45 antigen isoform 2 (Fragment);CD45 antigen isoform 1 (Fragment);Protein-tyrosine-phosphatase;Protein-tyrosine-phosphatase;Protein-tyrosine-phosphatase;Protein-tyrosine-phosphatase;Protein-tyrosine-phosphatase;Protein tyrosine phosphatase receptor type C;Protein tyrosine phosphatase receptor type C;Protein tyrosine phosphatase receptor type C;Protein tyrosine phosphatase receptor type C;Protei…	2;2;4;4;4;4;4;4;4;4;4;4;4;4;4;4;4;4;4;4;4;4;4;4;4;4	1;1;1;1;1;1;1;1;1;1;1;1;1;1;1;1;1;1;1;1;1;1;1;1;2;3	_GNFDLEDC[+57]TQK_	_GNFDLEDC[Carbamidomethyl (C)]TQK_	GNFDLEDCTQK	2	663.785	3264771	15.4174	0.00036827	211015_HFX_Pet_Plasma_24fraction_No_03_E01	Canis lupus familiaris	uniprot-taxonomy_9615(canis_lupus_familiaris_220503_836sw_114891_tl)
A0A077S9R2;A0A8C0P8H7;P81708	tr;tr;sp	A0A077S9R2_CANLF;A0A8C0P8H7_CANLF;LYSC1_CANLF	LYZF2;LYZF2;	Lysozyme;Uncharacterized protein;Lysozyme C, milk isozyme	3;4;1	1	_FLDDNIDDDIAC[+57]AK_	_FLDDNIDDDIAC[Carbamidomethyl (C)]AK_	FLDDNIDDDIACAK	2	812.862	5164630	50.1613	0.000293284	211015_HFX_Pet_Plasma_24fraction_No_11_E01	Canis lupus familiaris	uniprot-taxonomy_9615(canis_lupus_familiaris_220503_836sw_114891_tl)
A0A096P6K5;A0A8C0P9V0;A0A8C0PER6;A0A8C0PHP3;A0A8C0RS91;A0A8C0TIP8;A0A8C0TPG7;P19708	tr;tr;tr;tr;tr;tr;tr;sp	A0A096P6K5_CANLF;A0A8C0P9V0_CANLF;A0A8C0PER6_CANLF;A0A8C0PHP3_CANLF;A0A8C0RS91_CANLF;A0A8C0TIP8_CANLF;A0A8C0TPG7_CANLF;SAA_CANLF	SAA1;;;SAA1;;SAA1;SAA1;SAA1	Serum amyloid A protein;Uncharacterized protein;Uncharacterized protein;Serum amyloid A protein;Uncharacterized protein;Serum amyloid A protein;Serum amyloid A protein;Serum amyloid A protein	3;4;4;4;4;4;4;1	1;1;1;1;1;1;1;2	_FGDSGHGAEDSKADQAANEWGR_	_FGDSGHGAEDSKADQAANEWGR_	FGDSGHGAEDSKADQAANEWGR	4	577.002	1742394	-2.9589	0.000363284	211015_HFX_Pet_Plasma_24fraction_No_05_E01	Canis lupus familiaris	uniprot-taxonomy_9615(canis_lupus_familiaris_220503_836sw_114891_tl)
A0A096P6K5;A0A8C0P9V0;A0A8C0PER6;A0A8C0PHP3;A0A8C0RS91;A0A8C0TIP8;A0A8C0TPG7;P19708	tr;tr;tr;tr;tr;tr;tr;sp	A0A096P6K5_CANLF;A0A8C0P9V0_CANLF;A0A8C0PER6_CANLF;A0A8C0PHP3_CANLF;A0A8C0RS91_CANLF;A0A8C0TIP8_CANLF;A0A8C0TPG7_CANLF;SAA_CANLF	SAA1;;;SAA1;;SAA1;SAA1;SAA1	Serum amyloid A protein;Uncharacterized protein;Uncharacterized protein;Serum amyloid A protein;Uncharacterized protein;Serum amyloid A protein;Serum amyloid A protein;Serum amyloid A protein	3;4;4;4;4;4;4;1	1;1;1;1;1;1;1;2	_FGDSGHGAEDSKADQAANEWGR_	_FGDSGHGAEDSKADQAANEWGR_	FGDSGHGAEDSKADQAANEWGR	3	769	1492336	-2.9589	0.00694773	211015_HFX_Pet_Plasma_24fraction_No_05_E01	Canis lupus familiaris	uniprot-taxonomy_9615(canis_lupus_familiaris_220503_836sw_114891_tl)
A0A096P6K5;A0A8C0P9V0;A0A8C0PER6;A0A8C0PHP3;A0A8C0RS91;A0A8C0TIP8;A0A8C0TPG7;P19708	tr;tr;tr;tr;tr;tr;tr;sp	A0A096P6K5_CANLF;A0A8C0P9V0_CANLF;A0A8C0PER6_CANLF;A0A8C0PHP3_CANLF;A0A8C0RS91_CANLF;A0A8C0TIP8_CANLF;A0A8C0TPG7_CANLF;SAA_CANLF	SAA1;;;SAA1;;SAA1;SAA1;SAA1	Serum amyloid A protein;Uncharacterized protein;Uncharacterized protein;Serum amyloid A protein;Uncharacterized protein;Serum amyloid A protein;Serum amyloid A protein;Serum amyloid A protein	3;4;4;4;4;4;4;1	1;1;1;1;1;1;1;2	_DPNHFRPAGLPDKY_	_DPNHFRPAGLPDKY_	DPNHFRPAGLPDKY	3	542.939	9594848	19.8507	0.000404004	211015_HFX_Pet_Plasma_24fraction_No_18_E01	Canis lupus familiaris	uniprot-taxonomy_9615(canis_lupus_familiaris_220503_836sw_114891_tl)
A0A096P6K5;A0A8C0P9V0;A0A8C0PER6;A0A8C0PHP3;A0A8C0RS91;A0A8C0TIP8;A0A8C0TPG7;P19708	tr;tr;tr;tr;tr;tr;tr;sp	A0A096P6K5_CANLF;A0A8C0P9V0_CANLF;A0A8C0PER6_CANLF;A0A8C0PHP3_CANLF;A0A8C0RS91_CANLF;A0A8C0TIP8_CANLF;A0A8C0TPG7_CANLF;SAA_CANLF	SAA1;;;SAA1;;SAA1;SAA1;SAA1	Serum amyloid A protein;Uncharacterized protein;Uncharacterized protein;Serum amyloid A protein;Uncharacterized protein;Serum amyloid A protein;Serum amyloid A protein;Serum amyloid A protein	3;4;4;4;4;4;4;1	1;1;1;1;1;1;1;2	_FGDSGHGAEDSK_	_FGDSGHGAEDSK_	FGDSGHGAEDSK	2	603.755	5814330	-39.9682	0.000502355	211015_HFX_Pet_Plasma_24fraction_No_21_E01	Canis lupus familiaris	uniprot-taxonomy_9615(canis_lupus_familiaris_220503_836sw_114891_tl)
A0A096P6K5;A0A8C0P9V0;A0A8C0PER6;A0A8C0PHP3;A0A8C0RS91;A0A8C0TIP8;A0A8C0TPG7;P19708	tr;tr;tr;tr;tr;tr;tr;sp	A0A096P6K5_CANLF;A0A8C0P9V0_CANLF;A0A8C0PER6_CANLF;A0A8C0PHP3_CANLF;A0A8C0RS91_CANLF;A0A8C0TIP8_CANLF;A0A8C0TPG7_CANLF;SAA_CANLF	SAA1;;;SAA1;;SAA1;SAA1;SAA1	Serum amyloid A protein;Uncharacterized protein;Uncharacterized protein;Serum amyloid A protein;Uncharacterized protein;Serum amyloid A protein;Serum amyloid A protein;Serum amyloid A protein	3;4;4;4;4;4;4;1	1;1;1;1;1;1;1;2	_FGDSGHGAEDSK_	_FGDSGHGAEDSK_	FGDSGHGAEDSK	3	402.839	37142470	-39.9682	0.00040028	211015_HFX_Pet_Plasma_24fraction_No_21_E01	Canis lupus familiaris	uniprot-taxonomy_9615(canis_lupus_familiaris_220503_836sw_114891_tl)
A0A096P6K5;A0A8C0P9V0;A0A8C0PER6;A0A8C0PHP3;A0A8C0RS91;A0A8C0TIP8;A0A8C0TPG7;P19708	tr;tr;tr;tr;tr;tr;tr;sp	A0A096P6K5_CANLF;A0A8C0P9V0_CANLF;A0A8C0PER6_CANLF;A0A8C0PHP3_CANLF;A0A8C0RS91_CANLF;A0A8C0TIP8_CANLF;A0A8C0TPG7_CANLF;SAA_CANLF	SAA1;;;SAA1;;SAA1;SAA1;SAA1	Serum amyloid A protein;Uncharacterized protein;Uncharacterized protein;Serum amyloid A protein;Uncharacterized protein;Serum amyloid A protein;Serum amyloid A protein;Serum amyloid A protein	3;4;4;4;4;4;4;1	1;1;1;1;1;1;1;2	_ADQAANEWGR_	_ADQAANEWGR_	ADQAANEWGR	2	559.255	7220081	-22.1027	0.000341142	211015_HFX_Pet_Plasma_24fraction_No_23_E01	Canis lupus familiaris	uniprot-taxonomy_9615(canis_lupus_familiaris_220503_836sw_114891_tl)
A0A0A0MPD0;A0A346M2B2;A0A8C0RQN7;P54714	tr;tr;tr;sp	A0A0A0MPD0_CANLF;A0A346M2B2_CANLF;A0A8C0RQN7_CANLF;TPIS_CANLF	TPI1	Triosephosphate isomerase	3;2;4;1	2;1;1;3	_SNVSDAVAQSTR_	_SNVSDAVAQSTR_	SNVSDAVAQSTR	2	617.805	331132	-22.0478	6.93289e-05	211015_HFX_Pet_Plasma_24fraction_No_05_E01	Canis lupus familiaris	uniprot-taxonomy_9615(canis_lupus_familiaris_220503_836sw_114891_tl)
A0A0A0MPD0;A0A346M2B2;A0A8C0RQN7;P54714	tr;tr;tr;sp	A0A0A0MPD0_CANLF;A0A346M2B2_CANLF;A0A8C0RQN7_CANLF;TPIS_CANLF	TPI1	Triosephosphate isomerase	3;2;4;1	2;1;1;3	_NLGELITTLNAAK_	_NLGELITTLNAAK_	NLGELITTLNAAK	2	679.388	1827547	73.407	0	211015_HFX_Pet_Plasma_24fraction_No_14_E01	Canis lupus familiaris	uniprot-taxonomy_9615(canis_lupus_familiaris_220503_836sw_114891_tl)
A0A0A0MPD0;A0A346M2B2;A0A8C0RQN7;P54714	tr;tr;tr;sp	A0A0A0MPD0_CANLF;A0A346M2B2_CANLF;A0A8C0RQN7_CANLF;TPIS_CANLF	TPI1	Triosephosphate isomerase	3;2;4;1	2;1;1;3	_VPADTEVVC[+57]APPTAYIDFAR_	_VPADTEVVC[Carbamidomethyl (C)]APPTAYIDFAR_	VPADTEVVCAPPTAYIDFAR	2	1096.54	358412	78.8095	0.000699643	211015_HFX_Pet_Plasma_24fraction_No_24_E01	Canis lupus familiaris	uniprot-taxonomy_9615(canis_lupus_familiaris_220503_836sw_114891_tl)
A0A0B4J195;A0A5F4CNU9;A0A8C0P8B5;A0A8C0RNY4;A0A8C0RP01;A0A8C0TYI7	tr	A0A0B4J195_CANLF;A0A5F4CNU9_CANLF;A0A8C0P8B5_CANLF;A0A8C0RNY4_CANLF;A0A8C0RP01_CANLF;A0A8C0TYI7_CANLF	GOT1;GOT1;;;;GOT1	Aspartate aminotransferase;Aspartate aminotransferase;Glutamic-oxaloacetic transaminase 1;Glutamic-oxaloacetic transaminase 1;Glutamic-oxaloacetic transaminase 1;Uncharacterized protein	3;3;4;4;4;4	1	_LVLGDDSPALQEK_	_LVLGDDSPALQEK_	LVLGDDSPALQEK	2	692.87	1769236	33.6056	0	211015_HFX_Pet_Plasma_24fraction_No_18_E01	Canis lupus familiaris	uniprot-taxonomy_9615(canis_lupus_familiaris_220503_836sw_114891_tl)
A0A0B4J195;A0A5F4CNU9;A0A8C0P8B5;A0A8C0RNY4;A0A8C0RP01;A0A8C0TYI7	tr	A0A0B4J195_CANLF;A0A5F4CNU9_CANLF;A0A8C0P8B5_CANLF;A0A8C0RNY4_CANLF;A0A8C0RP01_CANLF;A0A8C0TYI7_CANLF	GOT1;GOT1;;;;GOT1	Aspartate aminotransferase;Aspartate aminotransferase;Glutamic-oxaloacetic transaminase 1;Glutamic-oxaloacetic transaminase 1;Glutamic-oxaloacetic transaminase 1;Uncharacterized protein	3;3;4;4;4;4	1	_VGGVQSLGGTGALR_	_VGGVQSLGGTGALR_	VGGVQSLGGTGALR	2	636.357	2080953	21.7042	0.000127137	211015_HFX_Pet_Plasma_24fraction_No_20_E01	Canis lupus familiaris	uniprot-taxonomy_9615(canis_lupus_familiaris_220503_836sw_114891_tl)
A0A0B4J198;A0A5F4DM93;A0A8C0SXA1;Q76C76;Q95J95	tr	A0A0B4J198_CANLF;A0A5F4DM93_CANLF;A0A8C0SXA1_CANLF;Q76C76_CANLF;Q95J95_CANLF	EIF4A2;EIF4A2;ADIPOQ;apM1;APM1	Adiponectin D;Eukaryotic translation initiation factor 4A2;Adiponectin, C1Q and collagen domain containing;Adiponectin;Adiponectin (Fragment)	4;4;4;2;2	2;1;1;1;1	_ITVPNVPIR_	_ITVPNVPIR_	ITVPNVPIR	2	504.814	57817850	42.6544	0.00051116	211015_HFX_Pet_Plasma_24fraction_No_06_E01	Canis lupus familiaris	uniprot-taxonomy_9615(canis_lupus_familiaris_220503_836sw_114891_tl)
A0A0B4J198;A0A5F4DM93;A0A8C0SXA1;Q76C76;Q95J95	tr	A0A0B4J198_CANLF;A0A5F4DM93_CANLF;A0A8C0SXA1_CANLF;Q76C76_CANLF;Q95J95_CANLF	EIF4A2;EIF4A2;ADIPOQ;apM1;APM1	Adiponectin D;Eukaryotic translation initiation factor 4A2;Adiponectin, C1Q and collagen domain containing;Adiponectin;Adiponectin (Fragment)	4;4;4;2;2	2;1;1;1;1	_IFYNLQNHYDGTTGK_	_IFYNLQNHYDGTTGK_	IFYNLQNHYDGTTGK	3	590.953	14866140	26.6669	0	211015_HFX_Pet_Plasma_24fraction_No_10_E01	Canis lupus familiaris	uniprot-taxonomy_9615(canis_lupus_familiaris_220503_836sw_114891_tl)
A0A0B4J198;A0A5F4DM93;A0A8C0SXA1;Q76C76;Q95J95	tr	A0A0B4J198_CANLF;A0A5F4DM93_CANLF;A0A8C0SXA1_CANLF;Q76C76_CANLF;Q95J95_CANLF	EIF4A2;EIF4A2;ADIPOQ;apM1;APM1	Adiponectin D;Eukaryotic translation initiation factor 4A2;Adiponectin, C1Q and collagen domain containing;Adiponectin;Adiponectin (Fragment)	4;4;4;2;2	2;1;1;1;1	_IFYNLQNHYDGTTGK_	_IFYNLQNHYDGTTGK_	IFYNLQNHYDGTTGK	2	885.926	8335377	26.6669	0.00379039	211015_HFX_Pet_Plasma_24fraction_No_11_E01	Canis lupus familiaris	uniprot-taxonomy_9615(canis_lupus_familiaris_220503_836sw_114891_tl)
A0A0B4J198;A0A5F4DM93;A0A8C0SXA1;Q76C76;Q95J95	tr	A0A0B4J198_CANLF;A0A5F4DM93_CANLF;A0A8C0SXA1_CANLF;Q76C76_CANLF;Q95J95_CANLF	EIF4A2;EIF4A2;ADIPOQ;apM1;APM1	Adiponectin D;Eukaryotic translation initiation factor 4A2;Adiponectin, C1Q and collagen domain containing;Adiponectin;Adiponectin (Fragment)	4;4;4;2;2	2;1;1;1;1	_AM[+16]LFTYDQYQEK_	_AM[Oxidation (M)]LFTYDQYQEK_	AMLFTYDQYQEK	2	776.853	10281320	35.913	0	211015_HFX_Pet_Plasma_24fraction_No_18_E01	Canis lupus familiaris	uniprot-taxonomy_9615(canis_lupus_familiaris_220503_836sw_114891_tl)
A0A0B4J198;A0A5F4DM93;A0A8C0SXA1;Q76C76;Q95J95	tr	A0A0B4J198_CANLF;A0A5F4DM93_CANLF;A0A8C0SXA1_CANLF;Q76C76_CANLF;Q95J95_CANLF	EIF4A2;EIF4A2;ADIPOQ;apM1;APM1	Adiponectin D;Eukaryotic translation initiation factor 4A2;Adiponectin, C1Q and collagen domain containing;Adiponectin;Adiponectin (Fragment)	4;4;4;2;2	2;1;1;1;1	_SAFSVGLESR_	_SAFSVGLESR_	SAFSVGLESR	2	526.772	23816310	28.6205	0.00015083	211015_HFX_Pet_Plasma_24fraction_No_20_E01	Canis lupus familiaris	uniprot-taxonomy_9615(canis_lupus_familiaris_220503_836sw_114891_tl)
A0A0B4J198;A0A5F4DM93;A0A8C0SXA1;Q76C76;Q95J95	tr	A0A0B4J198_CANLF;A0A5F4DM93_CANLF;A0A8C0SXA1_CANLF;Q76C76_CANLF;Q95J95_CANLF	EIF4A2;EIF4A2;ADIPOQ;apM1;APM1	Adiponectin D;Eukaryotic translation initiation factor 4A2;Adiponectin, C1Q and collagen domain containing;Adiponectin;Adiponectin (Fragment)	4;4;4;2;2	2;1;1;1;1	_AMLFTYDQYQEK_	_AMLFTYDQYQEK_	AMLFTYDQYQEK	2	768.856	5075526	47.6752	0.00023116	211015_HFX_Pet_Plasma_24fraction_No_24_E01	Canis lupus familiaris	uniprot-taxonomy_9615(canis_lupus_familiaris_220503_836sw_114891_tl)
A0A0B4J198;A0A5F4DM93;A0A8C0SXA1;Q76C76;Q95J95	tr	A0A0B4J198_CANLF;A0A5F4DM93_CANLF;A0A8C0SXA1_CANLF;Q76C76_CANLF;Q95J95_CANLF	EIF4A2;EIF4A2;ADIPOQ;apM1;APM1	Adiponectin D;Eukaryotic translation initiation factor 4A2;Adiponectin, C1Q and collagen domain containing;Adiponectin;Adiponectin (Fragment)	4;4;4;2;2	2;1;1;1;1	_GDTGETGVTGVEGPR_	_GDTGETGVTGVEGPR_	GDTGETGVTGVEGPR	2	716.339	1712151	-5.54958	0.000360023	211015_HFX_Pet_Plasma_24fraction_No_24_E01	Canis lupus familiaris	uniprot-taxonomy_9615(canis_lupus_familiaris_220503_836sw_114891_tl)
A0A0B4J1A1;A0A0B4J1A2;A0A5F4C413;A0A5F4CEA8;A0A5F4CY80;A0A5F4D1N2;A0A8C0LQE9;A0A8C0Q1Q9;A0A8C0Q631	tr	A0A0B4J1A1_CANLF;A0A0B4J1A2_CANLF;A0A5F4C413_CANLF;A0A5F4CEA8_CANLF;A0A5F4CY80_CANLF;A0A5F4D1N2_CANLF;A0A8C0LQE9_CANLF;A0A8C0Q1Q9_CANLF;A0A8C0Q631_CANLF	PKP1;LOC100855871;LOC100855871;PKP1;PKP1;LOC100855871;;;	Plakophilin 1 (ectodermal dysplasia/skin fragility syndrome);Uncharacterized protein;Uncharacterized protein;Plakophilin 1 (ectodermal dysplasia/skin fragility syndrome);Plakophilin 1 (ectodermal dysplasia/skin fragility syndrome);Uncharacterized protein;Plakophilin 1;Plakophilin 1;Plakophilin 1	3;3;3;3;3;3;4;4;4	1;2;1;1;1;1;1;1;1	_SPNQNVQQAAAGALR_	_SPNQNVQQAAAGALR_	SPNQNVQQAAAGALR	2	762.898	2629862	1.26135	0	211015_HFX_Pet_Plasma_24fraction_No_11_E01	Canis lupus familiaris	uniprot-taxonomy_9615(canis_lupus_familiaris_220503_836sw_114891_tl)
A0A0B6VKP2;A0A5F4CN27;A0A5F4DBH8;A0A5F4DDV1;A0A8C0NHN7;A0A8C0NJI6;A0A8C0QGY5;A0A8C0QIV2;A0A8C0QMN3;A0A8C0QRT5;A0A8C0RLU2;E2QUG4;E2QYG1	tr	A0A0B6VKP2_CANLF;A0A5F4CN27_CANLF;A0A5F4DBH8_CANLF;A0A5F4DDV1_CANLF;A0A8C0NHN7_CANLF;A0A8C0NJI6_CANLF;A0A8C0QGY5_CANLF;A0A8C0QIV2_CANLF;A0A8C0QMN3_CANLF;A0A8C0QRT5_CANLF;A0A8C0RLU2_CANLF;E2QUG4_CANLF;E2QYG1_CANLF	POSTN;POSTN;POSTN;POSTN;POSTN;POSTN;;;;;POSTN;POSTN;POSTN	Periostin (Fragment);Periostin;Periostin;Periostin;Periostin;Periostin;Periostin;Periostin;Periostin;Periostin;Periostin;Periostin;Periostin	2;4;4;4;4;4;4;4;4;4;4;4;4	1;1;1;1;1;1;1;1;1;1;1;2;3	_GFEPGVTNILK_	_GFEPGVTNILK_	GFEPGVTNILK	2	587.827	4774012	52.1347	0	211015_HFX_Pet_Plasma_24fraction_No_01_E01	Canis lupus familiaris	uniprot-taxonomy_9615(canis_lupus_familiaris_220503_836sw_114891_tl)
A0A0B6VKP2;A0A5F4CN27;A0A5F4DBH8;A0A5F4DDV1;A0A8C0NHN7;A0A8C0NJI6;A0A8C0QGY5;A0A8C0QIV2;A0A8C0QMN3;A0A8C0QRT5;A0A8C0RLU2;E2QUG4;E2QYG1	tr	A0A0B6VKP2_CANLF;A0A5F4CN27_CANLF;A0A5F4DBH8_CANLF;A0A5F4DDV1_CANLF;A0A8C0NHN7_CANLF;A0A8C0NJI6_CANLF;A0A8C0QGY5_CANLF;A0A8C0QIV2_CANLF;A0A8C0QMN3_CANLF;A0A8C0QRT5_CANLF;A0A8C0RLU2_CANLF;E2QUG4_CANLF;E2QYG1_CANLF	POSTN;POSTN;POSTN;POSTN;POSTN;POSTN;;;;;POSTN;POSTN;POSTN	Periostin (Fragment);Periostin;Periostin;Periostin;Periostin;Periostin;Periostin;Periostin;Periostin;Periostin;Periostin;Periostin;Periostin	2;4;4;4;4;4;4;4;4;4;4;4;4	1;1;1;1;1;1;1;1;1;1;1;2;3	_AAAITSDILESLGR_	_AAAITSDILESLGR_	AAAITSDILESLGR	2	708.888	544186	78.7025	0.000699643	211015_HFX_Pet_Plasma_24fraction_No_06_E01	Canis lupus familiaris	uniprot-taxonomy_9615(canis_lupus_familiaris_220503_836sw_114891_tl)
A0A0B6VKP2;A0A5F4CN27;A0A5F4DBH8;A0A5F4DDV1;A0A8C0NHN7;A0A8C0NJI6;A0A8C0QGY5;A0A8C0QIV2;A0A8C0QMN3;A0A8C0QRT5;A0A8C0RLU2;E2QUG4;E2QYG1	tr	A0A0B6VKP2_CANLF;A0A5F4CN27_CANLF;A0A5F4DBH8_CANLF;A0A5F4DDV1_CANLF;A0A8C0NHN7_CANLF;A0A8C0NJI6_CANLF;A0A8C0QGY5_CANLF;A0A8C0QIV2_CANLF;A0A8C0QMN3_CANLF;A0A8C0QRT5_CANLF;A0A8C0RLU2_CANLF;E2QUG4_CANLF;E2QYG1_CANLF	POSTN;POSTN;POSTN;POSTN;POSTN;POSTN;;;;;POSTN;POSTN;POSTN	Periostin (Fragment);Periostin;Periostin;Periostin;Periostin;Periostin;Periostin;Periostin;Periostin;Periostin;Periostin;Periostin;Periostin	2;4;4;4;4;4;4;4;4;4;4;4;4	1;1;1;1;1;1;1;1;1;1;1;2;3	_DQGPNVC[+57]ALQQILGTK_	_DQGPNVC[Carbamidomethyl (C)]ALQQILGTK_	DQGPNVCALQQILGTK	2	871.449	214331	70.88	0	211015_HFX_Pet_Plasma_24fraction_No_08_E01	Canis lupus familiaris	uniprot-taxonomy_9615(canis_lupus_familiaris_220503_836sw_114891_tl)
A0A0B6VKP2;A0A5F4CN27;A0A5F4DBH8;A0A5F4DDV1;A0A8C0NHN7;A0A8C0NJI6;A0A8C0QGY5;A0A8C0QIV2;A0A8C0QMN3;A0A8C0QRT5;A0A8C0RLU2;E2QUG4;E2QYG1	tr	A0A0B6VKP2_CANLF;A0A5F4CN27_CANLF;A0A5F4DBH8_CANLF;A0A5F4DDV1_CANLF;A0A8C0NHN7_CANLF;A0A8C0NJI6_CANLF;A0A8C0QGY5_CANLF;A0A8C0QIV2_CANLF;A0A8C0QMN3_CANLF;A0A8C0QRT5_CANLF;A0A8C0RLU2_CANLF;E2QUG4_CANLF;E2QYG1_CANLF	POSTN;POSTN;POSTN;POSTN;POSTN;POSTN;;;;;POSTN;POSTN;POSTN	Periostin (Fragment);Periostin;Periostin;Periostin;Periostin;Periostin;Periostin;Periostin;Periostin;Periostin;Periostin;Periostin;Periostin	2;4;4;4;4;4;4;4;4;4;4;4;4	1;1;1;1;1;1;1;1;1;1;1;2;3	_EGETVTEVIHGEPIIK_	_EGETVTEVIHGEPIIK_	EGETVTEVIHGEPIIK	2	875.965	676762	46.376	0.00213629	211015_HFX_Pet_Plasma_24fraction_No_12_E01	Canis lupus familiaris	uniprot-taxonomy_9615(canis_lupus_familiaris_220503_836sw_114891_tl)
A0A0B6VKP2;A0A5F4CN27;A0A5F4DBH8;A0A5F4DDV1;A0A8C0NHN7;A0A8C0NJI6;A0A8C0QGY5;A0A8C0QIV2;A0A8C0QMN3;A0A8C0QRT5;A0A8C0RLU2;E2QUG4;E2QYG1	tr	A0A0B6VKP2_CANLF;A0A5F4CN27_CANLF;A0A5F4DBH8_CANLF;A0A5F4DDV1_CANLF;A0A8C0NHN7_CANLF;A0A8C0NJI6_CANLF;A0A8C0QGY5_CANLF;A0A8C0QIV2_CANLF;A0A8C0QMN3_CANLF;A0A8C0QRT5_CANLF;A0A8C0RLU2_CANLF;E2QUG4_CANLF;E2QYG1_CANLF	POSTN;POSTN;POSTN;POSTN;POSTN;POSTN;;;;;POSTN;POSTN;POSTN	Periostin (Fragment);Periostin;Periostin;Periostin;Periostin;Periostin;Periostin;Periostin;Periostin;Periostin;Periostin;Periostin;Periostin	2;4;4;4;4;4;4;4;4;4;4;4;4	1;1;1;1;1;1;1;1;1;1;1;2;3	_EGETVTEVIHGEPIIK_	_EGETVTEVIHGEPIIK_	EGETVTEVIHGEPIIK	3	584.312	2413417	46.376	0	211015_HFX_Pet_Plasma_24fraction_No_13_E01	Canis lupus familiaris	uniprot-taxonomy_9615(canis_lupus_familiaris_220503_836sw_114891_tl)
A0A0B6VKP2;A0A5F4CN27;A0A5F4DBH8;A0A5F4DDV1;A0A8C0NHN7;A0A8C0NJI6;A0A8C0QGY5;A0A8C0QIV2;A0A8C0QMN3;A0A8C0QRT5;A0A8C0RLU2;E2QUG4;E2QYG1	tr	A0A0B6VKP2_CANLF;A0A5F4CN27_CANLF;A0A5F4DBH8_CANLF;A0A5F4DDV1_CANLF;A0A8C0NHN7_CANLF;A0A8C0NJI6_CANLF;A0A8C0QGY5_CANLF;A0A8C0QIV2_CANLF;A0A8C0QMN3_CANLF;A0A8C0QRT5_CANLF;A0A8C0RLU2_CANLF;E2QUG4_CANLF;E2QYG1_CANLF	POSTN;POSTN;POSTN;POSTN;POSTN;POSTN;;;;;POSTN;POSTN;POSTN	Periostin (Fragment);Periostin;Periostin;Periostin;Periostin;Periostin;Periostin;Periostin;Periostin;Periostin;Periostin;Periostin;Periostin	2;4;4;4;4;4;4;4;4;4;4;4;4	1;1;1;1;1;1;1;1;1;1;1;2;3	_IIDGVPVEITEK_	_IIDGVPVEITEK_	IIDGVPVEITEK	2	656.872	5809188	45.2111	0.00035968	211015_HFX_Pet_Plasma_24fraction_No_21_E01	Canis lupus familiaris	uniprot-taxonomy_9615(canis_lupus_familiaris_220503_836sw_114891_tl)
A0A0B6VKP2;A0A5F4CN27;A0A5F4DBH8;A0A5F4DDV1;A0A8C0NHN7;A0A8C0NJI6;A0A8C0QGY5;A0A8C0QIV2;A0A8C0QMN3;A0A8C0QRT5;A0A8C0RLU2;E2QUG4;E2QYG1	tr	A0A0B6VKP2_CANLF;A0A5F4CN27_CANLF;A0A5F4DBH8_CANLF;A0A5F4DDV1_CANLF;A0A8C0NHN7_CANLF;A0A8C0NJI6_CANLF;A0A8C0QGY5_CANLF;A0A8C0QIV2_CANLF;A0A8C0QMN3_CANLF;A0A8C0QRT5_CANLF;A0A8C0RLU2_CANLF;E2QUG4_CANLF;E2QYG1_CANLF	POSTN;POSTN;POSTN;POSTN;POSTN;POSTN;;;;;POSTN;POSTN;POSTN	Periostin (Fragment);Periostin;Periostin;Periostin;Periostin;Periostin;Periostin;Periostin;Periostin;Periostin;Periostin;Periostin;Periostin	2;4;4;4;4;4;4;4;4;4;4;4;4	1;1;1;1;1;1;1;1;1;1;1;2;3	_DGHFTLFAPTNEAFEK_	_DGHFTLFAPTNEAFEK_	DGHFTLFAPTNEAFEK	3	608.625	306730	67.1928	0.00168016	211015_HFX_Pet_Plasma_24fraction_No_22_E01	Canis lupus familiaris	uniprot-taxonomy_9615(canis_lupus_familiaris_220503_836sw_114891_tl)
A0A0K0KPT0;A0A0K0KPT1;A0A0K0KPT5;A0A0K0KPT6;A0A0K0KPU0;A0A0K0KPU2;A0A0K0KPU3;A0A0K0KPU7;A0A0K0KPU8;A0A0K0KPV2;A0A0K0KPV6;A0A0K0KPV7;A0A0K0KPV8;A0A0K0KPW2;A0A0K0KPW8;A0A0K0KPY2;A0A0K0KPY6;A0A0K0KQ31;A0A0K0KQ36;A0A0K0KQ40;A0A0K0KQ46;A0A0K0KQ49;A0A0K0KQ55;A0A0K0KQ63;A0A0K0KQ80;A0A0K0KQ86;A0A0K0KQ92;A0A0K0KQ97;A0A0K0KQA2;A0A0K0KQA6;A0A0K0KQB1;A0A0K0KQB5;A0A0K0KQD4;A0A0K0KQQ3;A0A0K0KQQ6;A0A0K0KQQ9;A0A…	tr;tr;tr;tr;tr;tr;tr;tr;tr;tr;tr;tr;tr;tr;tr;tr;tr;tr;tr;tr;tr;tr;tr;tr;tr;tr;tr;tr;tr;tr;tr;tr;tr;tr;tr;tr;tr;tr;tr;tr;tr;tr;tr;tr;tr;tr;tr;tr;tr;tr;tr;tr;tr;tr;tr;tr;tr;tr;tr;tr;tr;tr;tr;tr;tr;tr;tr;tr;tr;tr;tr;tr;tr;tr;tr;tr;tr;tr;tr;tr;tr;tr;tr;tr;tr;tr;tr;tr;tr;tr;tr;tr;tr;tr;tr;tr;tr;tr;tr;tr;tr;tr;tr;tr;tr;tr;tr;tr;tr;tr;sp;tr;tr;tr;tr;tr;tr;tr;tr;tr;tr;tr;tr;tr;tr;tr;tr;tr;tr;tr;tr;tr;tr;…	A0A0K0KPT0_CANLF;A0A0K0KPT1_CANLF;A0A0K0KPT5_CANLF;A0A0K0KPT6_CANLF;A0A0K0KPU0_CANLF;A0A0K0KPU2_CANLF;A0A0K0KPU3_CANLF;A0A0K0KPU7_CANLF;A0A0K0KPU8_CANLF;A0A0K0KPV2_CANLF;A0A0K0KPV6_CANLF;A0A0K0KPV7_CANLF;A0A0K0KPV8_CANLF;A0A0K0KPW2_CANLF;A0A0K0KPW8_CANLF;A0A0K0KPY2_CANLF;A0A0K0KPY6_CANLF;A0A0K0KQ31_CANLF;A0A0K0KQ36_CANLF;A0A0K0KQ40_CANLF;A0A0K0KQ46_CANLF;A0A0K0KQ49_CANLF;A0A0K0KQ55_CANLF;A0A0K0KQ…	DLA-DQB1;DLA-DQB1;DLA-DQB1;DLA-DQB1;DLA-DQB1;DLA-DQB1;DLA-DQB1;DLA-DQB1;DLA-DQB1;DLA-DQB1;DLA-DQB1;DLA-DQB1;DLA-DRB1;DLA-DRB1;DLA-DRB1;DLA-DRB1;DLA-DRB1;DLA-DQB1;DLA-DQB1;DLA-DQB1;DLA-DQB1;DLA-DQB1;DLA-DQB1;DLA-DRB1;DLA-DRB1;DLA-DQB1;DLA-DQB1;DLA-DQB1;DLA-DQB1;DLA-DQB1;DLA-DRB1;DLA-DRB1;DLA-DRB1;DLA-DQB1;DLA-DQB1;DLA-DQB1;DLA-DQB1;DLA-DQB1;DLA-DQB1;DLA-DRB1;HLA-DRB1;DLA-DQB1;DLA-DQB1;DLA-DQB1;DLA…	MHC class II antigen (Fragment);MHC class II antigen (Fragment);MHC class II antigen (Fragment);MHC class II antigen (Fragment);MHC class II antigen (Fragment);MHC class II antigen (Fragment);MHC class II antigen (Fragment);MHC class II antigen (Fragment);MHC class II antigen (Fragment);MHC class II antigen (Fragment);MHC class II antigen (Fragment);MHC class II antigen (Fragment);MHC class II an…	4;4;4;4;4;4;4;4;4;4;4;4;4;4;4;4;4;4;4;4;4;4;4;4;4;4;4;4;4;4;4;4;4;4;4;4;4;4;4;4;4;4;4;4;4;4;4;2;2;2;2;2;2;2;2;2;2;2;2;2;4;4;4;4;4;4;4;4;4;4;4;4;4;4;4;4;4;4;4;4;4;4;4;4;4;4;4;4;4;4;4;4;4;4;4;4;4;4;4;4;4;4;4;4;4;4;4;4;4;2;2;4;4;4;4;4;4;4;4;2;2;4;4;2;4;4;4;2;4;4;4;4;4;4;4;4;4;4;4;4;4;4;4	1;1;1;1;1;1;1;1;1;1;1;1;1;1;1;1;1;1;1;1;1;1;1;1;1;1;1;1;1;1;1;1;1;1;1;1;1;1;1;1;1;1;1;1;1;1;1;1;1;1;1;1;1;1;1;1;1;1;1;1;1;1;1;1;1;1;1;3;1;1;1;1;1;1;1;1;1;1;1;1;1;1;1;1;1;1;1;1;1;1;1;1;1;1;1;1;1;1;1;1;1;1;1;1;1;1;1;1;1;1;1;1;1;1;1;1;1;1;1;1;1;1;1;1;1;1;1;1;1;1;1;1;1;1;1;1;1;1;1;1;1;1;1	_FDSDVGEFR_	_FDSDVGEFR_	FDSDVGEFR	2	536.241	20521530	23.79	0.000699643	211015_HFX_Pet_Plasma_24fraction_No_07_E01	Canis lupus familiaris	uniprot-taxonomy_9615(canis_lupus_familiaris_220503_836sw_114891_tl)
A0A0U5J457;A0A5F4CNJ4;A0A5F4DCJ7;A0A8C0PRR7;A0A8C0RTH8;A0A8C0SMV6;B4XH66;F1PWB1	tr	A0A0U5J457_CANLF;A0A5F4CNJ4_CANLF;A0A5F4DCJ7_CANLF;A0A8C0PRR7_CANLF;A0A8C0RTH8_CANLF;A0A8C0SMV6_CANLF;B4XH66_CANLF;F1PWB1_CANLF	TNLG6A;TNFSF10;TNFSF10;TNFSF10;TNFSF10;TNFSF10;TRAIL;TNFSF10	Tumor necrosis factor ligand superfamily member;TNF superfamily member 10;Tumor necrosis factor ligand superfamily member;Uncharacterized protein;Uncharacterized protein;Uncharacterized protein;Tumor necrosis factor ligand superfamily member;Tumor necrosis factor ligand superfamily member	2;3;3;4;4;4;2;3	1;1;1;1;1;1;1;3	_FQEPEEIPTGQNR_	_FQEPEEIPTGQNR_	FQEPEEIPTGQNR	2	772.871	3937292	19.6622	0	211015_HFX_Pet_Plasma_24fraction_No_05_E01	Canis lupus familiaris	uniprot-taxonomy_9615(canis_lupus_familiaris_220503_836sw_114891_tl)
A0A140DDD1;A0A5F4CE07;A0A5F4CRM6;A0A5F4CZZ8;A0A5F4D689;A0A8C0T5Q0;F1Q0Y3	tr	A0A140DDD1_CANLF;A0A5F4CE07_CANLF;A0A5F4CRM6_CANLF;A0A5F4CZZ8_CANLF;A0A5F4D689_CANLF;A0A8C0T5Q0_CANLF;F1Q0Y3_CANLF	BID	BH3-interacting domain death agonist;BH3-interacting domain death agonist;BH3-interacting domain death agonist;BH3-interacting domain death agonist;BH3-interacting domain death agonist;Uncharacterized protein;BH3-interacting domain death agonist	2;4;4;4;4;4;4	1;1;1;1;1;1;3	_DSESQEEIIQDIAR_	_DSESQEEIIQDIAR_	DSESQEEIIQDIAR	2	816.889	684288	59.2456	0	211015_HFX_Pet_Plasma_24fraction_No_03_E01	Canis lupus familiaris	uniprot-taxonomy_9615(canis_lupus_familiaris_220503_836sw_114891_tl)
A0A140DDD1;A0A5F4CE07;A0A5F4CRM6;A0A5F4CZZ8;A0A5F4D689;A0A8C0T5Q0;F1Q0Y3	tr	A0A140DDD1_CANLF;A0A5F4CE07_CANLF;A0A5F4CRM6_CANLF;A0A5F4CZZ8_CANLF;A0A5F4D689_CANLF;A0A8C0T5Q0_CANLF;F1Q0Y3_CANLF	BID	BH3-interacting domain death agonist;BH3-interacting domain death agonist;BH3-interacting domain death agonist;BH3-interacting domain death agonist;BH3-interacting domain death agonist;Uncharacterized protein;BH3-interacting domain death agonist	2;4;4;4;4;4;4	1;1;1;1;1;1;3	_EDYDDELQTDGNR_	_EDYDDELQTDGNR_	EDYDDELQTDGNR	2	785.319	1016532	4.67881	0.000330852	211015_HFX_Pet_Plasma_24fraction_No_14_E01	Canis lupus familiaris	uniprot-taxonomy_9615(canis_lupus_familiaris_220503_836sw_114891_tl)
A0A140T8E6;A0A8C0NYP7;A0A8C0P431	tr	A0A140T8E6_CANLF;A0A8C0NYP7_CANLF;A0A8C0P431_CANLF	JUP	Junction plakoglobin;Uncharacterized protein;Uncharacterized protein	3;4;4	1	_LLNDEDPVVVTK_	_LLNDEDPVVVTK_	LLNDEDPVVVTK	2	671.367	18580340	34.3256	6.93289e-05	211015_HFX_Pet_Plasma_24fraction_No_15_E01	Canis lupus familiaris	uniprot-taxonomy_9615(canis_lupus_familiaris_220503_836sw_114891_tl)
A0A1B1X469;A0A5F4CYA3;A0A8C0NEX0;A0A8C0NQM6;A0A8C0NUQ9;A0A8C0QKG4;A0A8C0RL80;E2RNG2	tr	A0A1B1X469_CANLF;A0A5F4CYA3_CANLF;A0A8C0NEX0_CANLF;A0A8C0NQM6_CANLF;A0A8C0NUQ9_CANLF;A0A8C0QKG4_CANLF;A0A8C0RL80_CANLF;E2RNG2_CANLF	;ATP5F1A;ATP5F1A;ATP5F1A;ATP5F1A;ATP5F1A;ATP5F1A;ATP5F1A	ATP synthase subunit alpha;ATP synthase subunit alpha;Uncharacterized protein;Uncharacterized protein;Uncharacterized protein;Uncharacterized protein;Uncharacterized protein;ATP synthase subunit alpha	2;3;4;4;4;4;4;3	1;1;1;1;1;1;1;2	_TGAIVDVPVGEELLGR_	_TGAIVDVPVGEELLGR_	TGAIVDVPVGEELLGR	2	812.949	537832	80.767	0.000293284	211015_HFX_Pet_Plasma_24fraction_No_22_E01	Canis lupus familiaris	uniprot-taxonomy_9615(canis_lupus_familiaris_220503_836sw_114891_tl)
A0A1K0FUG1	tr	A0A1K0FUG1_CANLF	GLNA1	Globin A1	3	1	_SLISSMWGK_	_SLISSMWGK_	SLISSMWGK	2	504.763	5424395	52.0044	0.000699643	211015_HFX_Pet_Plasma_24fraction_No_12_E01	Canis lupus familiaris	uniprot-taxonomy_9615(canis_lupus_familiaris_220503_836sw_114891_tl)
A0A1K0FUG1	tr	A0A1K0FUG1_CANLF	GLNA1	Globin A1	3	1	_SLISSM[+16]WGK_	_SLISSM[Oxidation (M)]WGK_	SLISSMWGK	2	512.76	5808573	26.6957	0.00389647	211015_HFX_Pet_Plasma_24fraction_No_12_E01	Canis lupus familiaris	uniprot-taxonomy_9615(canis_lupus_familiaris_220503_836sw_114891_tl)
A0A1K0GGH0;P60524	tr;sp	A0A1K0GGH0_CANLF;HBB_CANLF	GLNA2;HBB	Globin A2;Hemoglobin subunit beta	2;1	1	_VHLTAEEK_	_VHLTAEEK_	VHLTAEEK	2	463.751	3956900	-33.1499	0.000239578	211015_HFX_Pet_Plasma_24fraction_No_04_E01	Canis lupus familiaris	uniprot-taxonomy_9615(canis_lupus_familiaris_220503_836sw_114891_tl)
A0A1K0GGH0;P60524	tr;sp	A0A1K0GGH0_CANLF;HBB_CANLF	GLNA2;HBB	Globin A2;Hemoglobin subunit beta	2;1	1	_[+42]VHLTAEEK_	_[Acetyl (Protein N-term)]VHLTAEEK_	VHLTAEEK	2	484.756	3027698	1.11224	6.93289e-05	211015_HFX_Pet_Plasma_24fraction_No_07_E01	Canis lupus familiaris	uniprot-taxonomy_9615(canis_lupus_familiaris_220503_836sw_114891_tl)
A0A1K0GGH0;P60524	tr;sp	A0A1K0GGH0_CANLF;HBB_CANLF	GLNA2;HBB	Globin A2;Hemoglobin subunit beta	2;1	1	_VHLTAEEKSLVSGLWGK_	_VHLTAEEKSLVSGLWGK_	VHLTAEEKSLVSGLWGK	4	464.258	2587676	123.352	0.00127474	211015_HFX_Pet_Plasma_24fraction_No_12_E01	Canis lupus familiaris	uniprot-taxonomy_9615(canis_lupus_familiaris_220503_836sw_114891_tl)
A0A1K0GGH0;P60524	tr;sp	A0A1K0GGH0_CANLF;HBB_CANLF	GLNA2;HBB	Globin A2;Hemoglobin subunit beta	2;1	1	_VHLTAEEKSLVSGLWGK_	_VHLTAEEKSLVSGLWGK_	VHLTAEEKSLVSGLWGK	3	618.676	18854560	123.352	0.00667005	211015_HFX_Pet_Plasma_24fraction_No_12_E01	Canis lupus familiaris	uniprot-taxonomy_9615(canis_lupus_familiaris_220503_836sw_114891_tl)
A0A1K0GGH0;P60524	tr;sp	A0A1K0GGH0_CANLF;HBB_CANLF	GLNA2;HBB	Globin A2;Hemoglobin subunit beta	2;1	1	_LLGNVLVC[+57]VLAHHFGK_	_LLGNVLVC[Carbamidomethyl (C)]VLAHHFGK_	LLGNVLVCVLAHHFGK	4	445.004	817085	122.099	0.00285188	211015_HFX_Pet_Plasma_24fraction_No_16_E01	Canis lupus familiaris	uniprot-taxonomy_9615(canis_lupus_familiaris_220503_836sw_114891_tl)
A0A1K0GGH0;P60524	tr;sp	A0A1K0GGH0_CANLF;HBB_CANLF	GLNA2;HBB	Globin A2;Hemoglobin subunit beta	2;1	1	_EFTPQVQAAYQK_	_EFTPQVQAAYQK_	EFTPQVQAAYQK	2	705.357	54929430	19.2547	0.000502355	211015_HFX_Pet_Plasma_24fraction_No_19_E01	Canis lupus familiaris	uniprot-taxonomy_9615(canis_lupus_familiaris_220503_836sw_114891_tl)
A0A1K0GGH0;P60524	tr;sp	A0A1K0GGH0_CANLF;HBB_CANLF	GLNA2;HBB	Globin A2;Hemoglobin subunit beta	2;1	1	_LLGNVLVC[+57]VLAHHFGK_	_LLGNVLVC[Carbamidomethyl (C)]VLAHHFGK_	LLGNVLVCVLAHHFGK	3	593.003	790633	122.099	0.00136133	211015_HFX_Pet_Plasma_24fraction_No_21_E01	Canis lupus familiaris	uniprot-taxonomy_9615(canis_lupus_familiaris_220503_836sw_114891_tl)
A0A1K0GGH0;P60524	tr;sp	A0A1K0GGH0_CANLF;HBB_CANLF	GLNA2;HBB	Globin A2;Hemoglobin subunit beta	2;1	1	_EFTPQVQAAYQKVVAGVANALAHK_	_EFTPQVQAAYQKVVAGVANALAHK_	EFTPQVQAAYQKVVAGVANALAHK	4	635.846	511854	128.545	0.000360023	211015_HFX_Pet_Plasma_24fraction_No_24_E01	Canis lupus familiaris	uniprot-taxonomy_9615(canis_lupus_familiaris_220503_836sw_114891_tl)
A0A1K0GV43;A0A5F4BQU6;A0A5F4CFR7;A0A5F4D7I8;A0A8C0MIP2;A0A8C0MKR1;A0A8C0MLJ4;A0A8C0Q4M2;A0A8C0Q5J6;F1P8V6;P63113	tr;tr;tr;tr;tr;tr;tr;tr;tr;tr;sp	A0A1K0GV43_CANLF;A0A5F4BQU6_CANLF;A0A5F4CFR7_CANLF;A0A5F4D7I8_CANLF;A0A8C0MIP2_CANLF;A0A8C0MKR1_CANLF;A0A8C0MLJ4_CANLF;A0A8C0Q4M2_CANLF;A0A8C0Q5J6_CANLF;F1P8V6_CANLF;MYG_CANLF	GLNG;MB;MB;MB;;;;;;MB;MB	Myoglobin;Myoglobin;Myoglobin;Myoglobin;Uncharacterized protein;Uncharacterized protein;Uncharacterized protein;Uncharacterized protein;Uncharacterized protein;Myoglobin;Myoglobin	3;3;3;3;4;4;4;4;4;3;1	1;1;1;1;1;1;1;1;1;2;2	_VETDLAGHGQEVLIR_	_VETDLAGHGQEVLIR_	VETDLAGHGQEVLIR	3	546.293	6417517	26.5896	6.93289e-05	211015_HFX_Pet_Plasma_24fraction_No_14_E01	Canis lupus familiaris	uniprot-taxonomy_9615(canis_lupus_familiaris_220503_836sw_114891_tl)
A0A1S7J0A8;A0A8C0RD82	tr	A0A1S7J0A8_CANLF;A0A8C0RD82_CANLF	607076;	Monocyte differentiation antigen CD14;CD14 molecule	2;4	1	_FPALQALVLR_	_FPALQALVLR_	FPALQALVLR	2	564.35	212801	82.6347	0.000430108	211015_HFX_Pet_Plasma_24fraction_No_05_E01	Canis lupus familiaris	uniprot-taxonomy_9615(canis_lupus_familiaris_220503_836sw_114891_tl)
A0A1S7J0A8;A0A8C0RD82	tr	A0A1S7J0A8_CANLF;A0A8C0RD82_CANLF	607076;	Monocyte differentiation antigen CD14;CD14 molecule	2;4	1	_GADADPKQYADM[+16]VR_	_GADADPKQYADM[Oxidation (M)]VR_	GADADPKQYADMVR	3	518.24	1779270	-5.32311	0.000231401	211015_HFX_Pet_Plasma_24fraction_No_08_E01	Canis lupus familiaris	uniprot-taxonomy_9615(canis_lupus_familiaris_220503_836sw_114891_tl)
A0A1S7J0A8;A0A8C0RD82	tr	A0A1S7J0A8_CANLF;A0A8C0RD82_CANLF	607076;	Monocyte differentiation antigen CD14;CD14 molecule	2;4	1	_YQENPTTSGVVPSC[+57]AR_	_YQENPTTSGVVPSC[Carbamidomethyl (C)]AR_	YQENPTTSGVVPSCAR	2	883.412	2770931	-2.27889	0.00036827	211015_HFX_Pet_Plasma_24fraction_No_11_E01	Canis lupus familiaris	uniprot-taxonomy_9615(canis_lupus_familiaris_220503_836sw_114891_tl)
A0A219Y8W3;A0A5F4C6P6;A0A5F4CA59;A0A5F4CG91;A0A5F4DH50;A0A8C0PF42;A0A8C0PFR5;A0A8C0PUS2;A0A8C0TGV8;A0A8C0TJM1;A0A8C0TMI2;A0A8C0Z4P2;A0A8C0Z519;F5XVB0;G1K2B9;Q28295	tr;tr;tr;tr;tr;tr;tr;tr;tr;tr;tr;tr;tr;tr;tr;sp	A0A219Y8W3_CANLF;A0A5F4C6P6_CANLF;A0A5F4CA59_CANLF;A0A5F4CG91_CANLF;A0A5F4DH50_CANLF;A0A8C0PF42_CANLF;A0A8C0PFR5_CANLF;A0A8C0PUS2_CANLF;A0A8C0TGV8_CANLF;A0A8C0TJM1_CANLF;A0A8C0TMI2_CANLF;A0A8C0Z4P2_CANLF;A0A8C0Z519_CANLF;F5XVB0_CANLF;G1K2B9_CANLF;VWF_CANLF	;VWF;VWF;VWF;VWF;VWF;VWF;VWF;VWF;VWF;VWF;VWF;VWF;VWF;VWF;VWF	von Willebrand factor	2;4;4;4;4;4;4;4;4;4;4;4;4;2;4;1	1;1;1;1;1;1;1;1;1;1;1;1;1;1;2;2	_FAEEAC[+57]ALLTSSK_	_FAEEAC[Carbamidomethyl (C)]ALLTSSK_	FAEEACALLTSSK	2	713.848	873372	46.576	0.000293284	211015_HFX_Pet_Plasma_24fraction_No_03_E01	Canis lupus familiaris	uniprot-taxonomy_9615(canis_lupus_familiaris_220503_836sw_114891_tl)
A0A219Y8W3;A0A5F4C6P6;A0A5F4CA59;A0A5F4CG91;A0A5F4DH50;A0A8C0PF42;A0A8C0PFR5;A0A8C0PUS2;A0A8C0TGV8;A0A8C0TJM1;A0A8C0TMI2;A0A8C0Z4P2;A0A8C0Z519;F5XVB0;G1K2B9;Q28295	tr;tr;tr;tr;tr;tr;tr;tr;tr;tr;tr;tr;tr;tr;tr;sp	A0A219Y8W3_CANLF;A0A5F4C6P6_CANLF;A0A5F4CA59_CANLF;A0A5F4CG91_CANLF;A0A5F4DH50_CANLF;A0A8C0PF42_CANLF;A0A8C0PFR5_CANLF;A0A8C0PUS2_CANLF;A0A8C0TGV8_CANLF;A0A8C0TJM1_CANLF;A0A8C0TMI2_CANLF;A0A8C0Z4P2_CANLF;A0A8C0Z519_CANLF;F5XVB0_CANLF;G1K2B9_CANLF;VWF_CANLF	;VWF;VWF;VWF;VWF;VWF;VWF;VWF;VWF;VWF;VWF;VWF;VWF;VWF;VWF;VWF	von Willebrand factor	2;4;4;4;4;4;4;4;4;4;4;4;4;2;4;1	1;1;1;1;1;1;1;1;1;1;1;1;1;1;2;2	_ILTSDIFQDC[+57]NR_	_ILTSDIFQDC[Carbamidomethyl (C)]NR_	ILTSDIFQDCNR	2	741.356	2902934	48.1383	0	211015_HFX_Pet_Plasma_24fraction_No_07_E01	Canis lupus familiaris	uniprot-taxonomy_9615(canis_lupus_familiaris_220503_836sw_114891_tl)
A0A219Y8W3;A0A5F4C6P6;A0A5F4CA59;A0A5F4CG91;A0A5F4DH50;A0A8C0PF42;A0A8C0PFR5;A0A8C0PUS2;A0A8C0TGV8;A0A8C0TJM1;A0A8C0TMI2;A0A8C0Z4P2;A0A8C0Z519;F5XVB0;G1K2B9;Q28295	tr;tr;tr;tr;tr;tr;tr;tr;tr;tr;tr;tr;tr;tr;tr;sp	A0A219Y8W3_CANLF;A0A5F4C6P6_CANLF;A0A5F4CA59_CANLF;A0A5F4CG91_CANLF;A0A5F4DH50_CANLF;A0A8C0PF42_CANLF;A0A8C0PFR5_CANLF;A0A8C0PUS2_CANLF;A0A8C0TGV8_CANLF;A0A8C0TJM1_CANLF;A0A8C0TMI2_CANLF;A0A8C0Z4P2_CANLF;A0A8C0Z519_CANLF;F5XVB0_CANLF;G1K2B9_CANLF;VWF_CANLF	;VWF;VWF;VWF;VWF;VWF;VWF;VWF;VWF;VWF;VWF;VWF;VWF;VWF;VWF;VWF	von Willebrand factor	2;4;4;4;4;4;4;4;4;4;4;4;4;2;4;1	1;1;1;1;1;1;1;1;1;1;1;1;1;1;2;2	_YAGSEVASTSEVLK_	_YAGSEVASTSEVLK_	YAGSEVASTSEVLK	2	720.864	3325217	30.9559	0.000239578	211015_HFX_Pet_Plasma_24fraction_No_10_E01	Canis lupus familiaris	uniprot-taxonomy_9615(canis_lupus_familiaris_220503_836sw_114891_tl)
A0A219Y8W3;A0A5F4C6P6;A0A5F4CA59;A0A5F4CG91;A0A5F4DH50;A0A8C0PF42;A0A8C0PFR5;A0A8C0PUS2;A0A8C0TGV8;A0A8C0TJM1;A0A8C0TMI2;A0A8C0Z4P2;A0A8C0Z519;F5XVB0;G1K2B9;Q28295	tr;tr;tr;tr;tr;tr;tr;tr;tr;tr;tr;tr;tr;tr;tr;sp	A0A219Y8W3_CANLF;A0A5F4C6P6_CANLF;A0A5F4CA59_CANLF;A0A5F4CG91_CANLF;A0A5F4DH50_CANLF;A0A8C0PF42_CANLF;A0A8C0PFR5_CANLF;A0A8C0PUS2_CANLF;A0A8C0TGV8_CANLF;A0A8C0TJM1_CANLF;A0A8C0TMI2_CANLF;A0A8C0Z4P2_CANLF;A0A8C0Z519_CANLF;F5XVB0_CANLF;G1K2B9_CANLF;VWF_CANLF	;VWF;VWF;VWF;VWF;VWF;VWF;VWF;VWF;VWF;VWF;VWF;VWF;VWF;VWF;VWF	von Willebrand factor	2;4;4;4;4;4;4;4;4;4;4;4;4;2;4;1	1;1;1;1;1;1;1;1;1;1;1;1;1;1;2;2	_EFMEEVIQR_	_EFMEEVIQR_	EFMEEVIQR	2	590.787	25263250	40.0511	0.00010015	211015_HFX_Pet_Plasma_24fraction_No_10_E01	Canis lupus familiaris	uniprot-taxonomy_9615(canis_lupus_familiaris_220503_836sw_114891_tl)
A0A219Y8W3;A0A5F4C6P6;A0A5F4CA59;A0A5F4CG91;A0A5F4DH50;A0A8C0PF42;A0A8C0PFR5;A0A8C0PUS2;A0A8C0TGV8;A0A8C0TJM1;A0A8C0TMI2;A0A8C0Z4P2;A0A8C0Z519;F5XVB0;G1K2B9;Q28295	tr;tr;tr;tr;tr;tr;tr;tr;tr;tr;tr;tr;tr;tr;tr;sp	A0A219Y8W3_CANLF;A0A5F4C6P6_CANLF;A0A5F4CA59_CANLF;A0A5F4CG91_CANLF;A0A5F4DH50_CANLF;A0A8C0PF42_CANLF;A0A8C0PFR5_CANLF;A0A8C0PUS2_CANLF;A0A8C0TGV8_CANLF;A0A8C0TJM1_CANLF;A0A8C0TMI2_CANLF;A0A8C0Z4P2_CANLF;A0A8C0Z519_CANLF;F5XVB0_CANLF;G1K2B9_CANLF;VWF_CANLF	;VWF;VWF;VWF;VWF;VWF;VWF;VWF;VWF;VWF;VWF;VWF;VWF;VWF;VWF;VWF	von Willebrand factor	2;4;4;4;4;4;4;4;4;4;4;4;4;2;4;1	1;1;1;1;1;1;1;1;1;1;1;1;1;1;2;2	_LSEDEFEVLK_	_LSEDEFEVLK_	LSEDEFEVLK	2	604.806	2519238	46.1194	0.00010015	211015_HFX_Pet_Plasma_24fraction_No_11_E01	Canis lupus familiaris	uniprot-taxonomy_9615(canis_lupus_familiaris_220503_836sw_114891_tl)
A0A219Y8W3;A0A5F4C6P6;A0A5F4CA59;A0A5F4CG91;A0A5F4DH50;A0A8C0PF42;A0A8C0PFR5;A0A8C0PUS2;A0A8C0TGV8;A0A8C0TJM1;A0A8C0TMI2;A0A8C0Z4P2;A0A8C0Z519;F5XVB0;G1K2B9;Q28295	tr;tr;tr;tr;tr;tr;tr;tr;tr;tr;tr;tr;tr;tr;tr;sp	A0A219Y8W3_CANLF;A0A5F4C6P6_CANLF;A0A5F4CA59_CANLF;A0A5F4CG91_CANLF;A0A5F4DH50_CANLF;A0A8C0PF42_CANLF;A0A8C0PFR5_CANLF;A0A8C0PUS2_CANLF;A0A8C0TGV8_CANLF;A0A8C0TJM1_CANLF;A0A8C0TMI2_CANLF;A0A8C0Z4P2_CANLF;A0A8C0Z519_CANLF;F5XVB0_CANLF;G1K2B9_CANLF;VWF_CANLF	;VWF;VWF;VWF;VWF;VWF;VWF;VWF;VWF;VWF;VWF;VWF;VWF;VWF;VWF;VWF	von Willebrand factor	2;4;4;4;4;4;4;4;4;4;4;4;4;2;4;1	1;1;1;1;1;1;1;1;1;1;1;1;1;1;2;2	_VTVFPIGIGDR_	_VTVFPIGIGDR_	VTVFPIGIGDR	2	587.335	1247061	62.1715	0.000239578	211015_HFX_Pet_Plasma_24fraction_No_13_E01	Canis lupus familiaris	uniprot-taxonomy_9615(canis_lupus_familiaris_220503_836sw_114891_tl)
A0A219Y8W3;A0A5F4C6P6;A0A5F4CA59;A0A5F4CG91;A0A5F4DH50;A0A8C0PF42;A0A8C0PFR5;A0A8C0PUS2;A0A8C0TGV8;A0A8C0TJM1;A0A8C0TMI2;A0A8C0Z4P2;A0A8C0Z519;F5XVB0;G1K2B9;Q28295	tr;tr;tr;tr;tr;tr;tr;tr;tr;tr;tr;tr;tr;tr;tr;sp	A0A219Y8W3_CANLF;A0A5F4C6P6_CANLF;A0A5F4CA59_CANLF;A0A5F4CG91_CANLF;A0A5F4DH50_CANLF;A0A8C0PF42_CANLF;A0A8C0PFR5_CANLF;A0A8C0PUS2_CANLF;A0A8C0TGV8_CANLF;A0A8C0TJM1_CANLF;A0A8C0TMI2_CANLF;A0A8C0Z4P2_CANLF;A0A8C0Z519_CANLF;F5XVB0_CANLF;G1K2B9_CANLF;VWF_CANLF	;VWF;VWF;VWF;VWF;VWF;VWF;VWF;VWF;VWF;VWF;VWF;VWF;VWF;VWF;VWF	von Willebrand factor	2;4;4;4;4;4;4;4;4;4;4;4;4;2;4;1	1;1;1;1;1;1;1;1;1;1;1;1;1;1;2;2	_LSYGEDLQM[+16]DWDGR_	_LSYGEDLQM[Oxidation (M)]DWDGR_	LSYGEDLQMDWDGR	2	850.865	2099175	44.3878	0	211015_HFX_Pet_Plasma_24fraction_No_15_E01	Canis lupus familiaris	uniprot-taxonomy_9615(canis_lupus_familiaris_220503_836sw_114891_tl)
A0A219Y8W3;A0A5F4C6P6;A0A5F4CA59;A0A5F4CG91;A0A5F4DH50;A0A8C0PF42;A0A8C0PFR5;A0A8C0PUS2;A0A8C0TGV8;A0A8C0TJM1;A0A8C0TMI2;A0A8C0Z4P2;A0A8C0Z519;F5XVB0;G1K2B9;Q28295	tr;tr;tr;tr;tr;tr;tr;tr;tr;tr;tr;tr;tr;tr;tr;sp	A0A219Y8W3_CANLF;A0A5F4C6P6_CANLF;A0A5F4CA59_CANLF;A0A5F4CG91_CANLF;A0A5F4DH50_CANLF;A0A8C0PF42_CANLF;A0A8C0PFR5_CANLF;A0A8C0PUS2_CANLF;A0A8C0TGV8_CANLF;A0A8C0TJM1_CANLF;A0A8C0TMI2_CANLF;A0A8C0Z4P2_CANLF;A0A8C0Z519_CANLF;F5XVB0_CANLF;G1K2B9_CANLF;VWF_CANLF	;VWF;VWF;VWF;VWF;VWF;VWF;VWF;VWF;VWF;VWF;VWF;VWF;VWF;VWF;VWF	von Willebrand factor	2;4;4;4;4;4;4;4;4;4;4;4;4;2;4;1	1;1;1;1;1;1;1;1;1;1;1;1;1;1;2;2	_VC[+57]VDEDGNEK_	_VC[Carbamidomethyl (C)]VDEDGNEK_	VCVDEDGNEK	2	582.746	9598294	-3958.05	0.000231401	211015_HFX_Pet_Plasma_24fraction_No_16_E01	Canis lupus familiaris	uniprot-taxonomy_9615(canis_lupus_familiaris_220503_836sw_114891_tl)
A0A219Y8W3;A0A5F4C6P6;A0A5F4CA59;A0A5F4CG91;A0A5F4DH50;A0A8C0PF42;A0A8C0PFR5;A0A8C0PUS2;A0A8C0TGV8;A0A8C0TJM1;A0A8C0TMI2;A0A8C0Z4P2;A0A8C0Z519;F5XVB0;G1K2B9;Q28295	tr;tr;tr;tr;tr;tr;tr;tr;tr;tr;tr;tr;tr;tr;tr;sp	A0A219Y8W3_CANLF;A0A5F4C6P6_CANLF;A0A5F4CA59_CANLF;A0A5F4CG91_CANLF;A0A5F4DH50_CANLF;A0A8C0PF42_CANLF;A0A8C0PFR5_CANLF;A0A8C0PUS2_CANLF;A0A8C0TGV8_CANLF;A0A8C0TJM1_CANLF;A0A8C0TMI2_CANLF;A0A8C0Z4P2_CANLF;A0A8C0Z519_CANLF;F5XVB0_CANLF;G1K2B9_CANLF;VWF_CANLF	;VWF;VWF;VWF;VWF;VWF;VWF;VWF;VWF;VWF;VWF;VWF;VWF;VWF;VWF;VWF	von Willebrand factor	2;4;4;4;4;4;4;4;4;4;4;4;4;2;4;1	1;1;1;1;1;1;1;1;1;1;1;1;1;1;2;2	_VPLDSSPAVC[+57]HNNIMK_	_VPLDSSPAVC[Carbamidomethyl (C)]HNNIMK_	VPLDSSPAVCHNNIMK	3	594.627	1573483	17.5236	6.93289e-05	211015_HFX_Pet_Plasma_24fraction_No_20_E01	Canis lupus familiaris	uniprot-taxonomy_9615(canis_lupus_familiaris_220503_836sw_114891_tl)
A0A219Y8W3;A0A5F4C6P6;A0A5F4CA59;A0A5F4CG91;A0A5F4DH50;A0A8C0PF42;A0A8C0PFR5;A0A8C0PUS2;A0A8C0TGV8;A0A8C0TJM1;A0A8C0TMI2;A0A8C0Z4P2;A0A8C0Z519;F5XVB0;G1K2B9;Q28295	tr;tr;tr;tr;tr;tr;tr;tr;tr;tr;tr;tr;tr;tr;tr;sp	A0A219Y8W3_CANLF;A0A5F4C6P6_CANLF;A0A5F4CA59_CANLF;A0A5F4CG91_CANLF;A0A5F4DH50_CANLF;A0A8C0PF42_CANLF;A0A8C0PFR5_CANLF;A0A8C0PUS2_CANLF;A0A8C0TGV8_CANLF;A0A8C0TJM1_CANLF;A0A8C0TMI2_CANLF;A0A8C0Z4P2_CANLF;A0A8C0Z519_CANLF;F5XVB0_CANLF;G1K2B9_CANLF;VWF_CANLF	;VWF;VWF;VWF;VWF;VWF;VWF;VWF;VWF;VWF;VWF;VWF;VWF;VWF;VWF;VWF	von Willebrand factor	2;4;4;4;4;4;4;4;4;4;4;4;4;2;4;1	1;1;1;1;1;1;1;1;1;1;1;1;1;1;2;2	_SEEEVDIHYC[+57]EGK_	_SEEEVDIHYC[Carbamidomethyl (C)]EGK_	SEEEVDIHYCEGK	3	532.228	1280803	-0.904586	0	211015_HFX_Pet_Plasma_24fraction_No_22_E01	Canis lupus familiaris	uniprot-taxonomy_9615(canis_lupus_familiaris_220503_836sw_114891_tl)
A0A219Y8W3;A0A5F4C6P6;A0A5F4CA59;A0A5F4CG91;A0A5F4DH50;A0A8C0PF42;A0A8C0PFR5;A0A8C0PUS2;A0A8C0TGV8;A0A8C0TJM1;A0A8C0TMI2;A0A8C0Z4P2;A0A8C0Z519;F5XVB0;G1K2B9;Q28295	tr;tr;tr;tr;tr;tr;tr;tr;tr;tr;tr;tr;tr;tr;tr;sp	A0A219Y8W3_CANLF;A0A5F4C6P6_CANLF;A0A5F4CA59_CANLF;A0A5F4CG91_CANLF;A0A5F4DH50_CANLF;A0A8C0PF42_CANLF;A0A8C0PFR5_CANLF;A0A8C0PUS2_CANLF;A0A8C0TGV8_CANLF;A0A8C0TJM1_CANLF;A0A8C0TMI2_CANLF;A0A8C0Z4P2_CANLF;A0A8C0Z519_CANLF;F5XVB0_CANLF;G1K2B9_CANLF;VWF_CANLF	;VWF;VWF;VWF;VWF;VWF;VWF;VWF;VWF;VWF;VWF;VWF;VWF;VWF;VWF;VWF	von Willebrand factor	2;4;4;4;4;4;4;4;4;4;4;4;4;2;4;1	1;1;1;1;1;1;1;1;1;1;1;1;1;1;2;2	_SEEEVDIHYC[+57]EGK_	_SEEEVDIHYC[Carbamidomethyl (C)]EGK_	SEEEVDIHYCEGK	2	797.838	1125502	-0.904586	0	211015_HFX_Pet_Plasma_24fraction_No_22_E01	Canis lupus familiaris	uniprot-taxonomy_9615(canis_lupus_familiaris_220503_836sw_114891_tl)
A0A219Y8W3;A0A5F4C6P6;A0A5F4CA59;A0A5F4CG91;A0A5F4DH50;A0A8C0PF42;A0A8C0PFR5;A0A8C0PUS2;A0A8C0TGV8;A0A8C0TJM1;A0A8C0TMI2;A0A8C0Z4P2;A0A8C0Z519;F5XVB0;G1K2B9;Q28295	tr;tr;tr;tr;tr;tr;tr;tr;tr;tr;tr;tr;tr;tr;tr;sp	A0A219Y8W3_CANLF;A0A5F4C6P6_CANLF;A0A5F4CA59_CANLF;A0A5F4CG91_CANLF;A0A5F4DH50_CANLF;A0A8C0PF42_CANLF;A0A8C0PFR5_CANLF;A0A8C0PUS2_CANLF;A0A8C0TGV8_CANLF;A0A8C0TJM1_CANLF;A0A8C0TMI2_CANLF;A0A8C0Z4P2_CANLF;A0A8C0Z519_CANLF;F5XVB0_CANLF;G1K2B9_CANLF;VWF_CANLF	;VWF;VWF;VWF;VWF;VWF;VWF;VWF;VWF;VWF;VWF;VWF;VWF;VWF;VWF;VWF	von Willebrand factor	2;4;4;4;4;4;4;4;4;4;4;4;4;2;4;1	1;1;1;1;1;1;1;1;1;1;1;1;1;1;2;2	_LSSEAYGFVAR_	_LSSEAYGFVAR_	LSSEAYGFVAR	2	600.306	4013723	29.5795	0.00568436	211015_HFX_Pet_Plasma_24fraction_No_22_E01	Canis lupus familiaris	uniprot-taxonomy_9615(canis_lupus_familiaris_220503_836sw_114891_tl)
A0A219Y8W3;A0A5F4C6P6;A0A5F4CA59;A0A5F4CG91;A0A5F4DH50;A0A8C0PF42;A0A8C0PFR5;A0A8C0PUS2;A0A8C0TGV8;A0A8C0TJM1;A0A8C0TMI2;A0A8C0Z4P2;A0A8C0Z519;F5XVB0;G1K2B9;Q28295	tr;tr;tr;tr;tr;tr;tr;tr;tr;tr;tr;tr;tr;tr;tr;sp	A0A219Y8W3_CANLF;A0A5F4C6P6_CANLF;A0A5F4CA59_CANLF;A0A5F4CG91_CANLF;A0A5F4DH50_CANLF;A0A8C0PF42_CANLF;A0A8C0PFR5_CANLF;A0A8C0PUS2_CANLF;A0A8C0TGV8_CANLF;A0A8C0TJM1_CANLF;A0A8C0TMI2_CANLF;A0A8C0Z4P2_CANLF;A0A8C0Z519_CANLF;F5XVB0_CANLF;G1K2B9_CANLF;VWF_CANLF	;VWF;VWF;VWF;VWF;VWF;VWF;VWF;VWF;VWF;VWF;VWF;VWF;VWF;VWF;VWF	von Willebrand factor	2;4;4;4;4;4;4;4;4;4;4;4;4;2;4;1	1;1;1;1;1;1;1;1;1;1;1;1;1;1;2;2	_AFVFSGVDELEQR_	_AFVFSGVDELEQR_	AFVFSGVDELEQR	2	748.873	2353898	67.3349	0	211015_HFX_Pet_Plasma_24fraction_No_23_E01	Canis lupus familiaris	uniprot-taxonomy_9615(canis_lupus_familiaris_220503_836sw_114891_tl)
A0A219Y8W3;A0A5F4C6P6;A0A5F4CA59;A0A5F4CG91;A0A5F4DH50;A0A8C0PF42;A0A8C0PFR5;A0A8C0PUS2;A0A8C0TGV8;A0A8C0TJM1;A0A8C0TMI2;A0A8C0Z4P2;A0A8C0Z519;F5XVB0;G1K2B9;Q28295	tr;tr;tr;tr;tr;tr;tr;tr;tr;tr;tr;tr;tr;tr;tr;sp	A0A219Y8W3_CANLF;A0A5F4C6P6_CANLF;A0A5F4CA59_CANLF;A0A5F4CG91_CANLF;A0A5F4DH50_CANLF;A0A8C0PF42_CANLF;A0A8C0PFR5_CANLF;A0A8C0PUS2_CANLF;A0A8C0TGV8_CANLF;A0A8C0TJM1_CANLF;A0A8C0TMI2_CANLF;A0A8C0Z4P2_CANLF;A0A8C0Z519_CANLF;F5XVB0_CANLF;G1K2B9_CANLF;VWF_CANLF	;VWF;VWF;VWF;VWF;VWF;VWF;VWF;VWF;VWF;VWF;VWF;VWF;VWF;VWF;VWF	von Willebrand factor	2;4;4;4;4;4;4;4;4;4;4;4;4;2;4;1	1;1;1;1;1;1;1;1;1;1;1;1;1;1;2;2	_ILVGNEGC[+57]SYPSVK_	_ILVGNEGC[Carbamidomethyl (C)]SYPSVK_	ILVGNEGCSYPSVK	2	761.882	4200141	26.2418	0	211015_HFX_Pet_Plasma_24fraction_No_24_E01	Canis lupus familiaris	uniprot-taxonomy_9615(canis_lupus_familiaris_220503_836sw_114891_tl)
A0A3B0ITT8;A0A8C0RVV8;E2RJC2	tr	A0A3B0ITT8_CANLF;A0A8C0RVV8_CANLF;E2RJC2_CANLF	ADIB;;C1QC	Adiponectin B;Complement C1q C chain;Complement C1q C chain	4	1;1;2	_FNTVITNPQGDYDTSTGK_	_FNTVITNPQGDYDTSTGK_	FNTVITNPQGDYDTSTGK	2	979.461	3532619	31.8478	0.00517286	211015_HFX_Pet_Plasma_24fraction_No_07_E01	Canis lupus familiaris	uniprot-taxonomy_9615(canis_lupus_familiaris_220503_836sw_114891_tl)
A0A3B0ITT8;A0A8C0RVV8;E2RJC2	tr	A0A3B0ITT8_CANLF;A0A8C0RVV8_CANLF;E2RJC2_CANLF	ADIB;;C1QC	Adiponectin B;Complement C1q C chain;Complement C1q C chain	4	1;1;2	_VTTFC[+57]DHMSNSK_	_VTTFC[Carbamidomethyl (C)]DHMSNSK_	VTTFCDHMSNSK	3	476.208	16468430	572.225	0.000950972	211015_HFX_Pet_Plasma_24fraction_No_16_E01	Canis lupus familiaris	uniprot-taxonomy_9615(canis_lupus_familiaris_220503_836sw_114891_tl)
A0A3B0ITT8;A0A8C0RVV8;E2RJC2	tr	A0A3B0ITT8_CANLF;A0A8C0RVV8_CANLF;E2RJC2_CANLF	ADIB;;C1QC	Adiponectin B;Complement C1q C chain;Complement C1q C chain	4	1;1;2	_VTTFC[+57]DHMSNSK_	_VTTFC[Carbamidomethyl (C)]DHMSNSK_	VTTFCDHMSNSK	2	713.808	2915703	572.225	0.00146722	211015_HFX_Pet_Plasma_24fraction_No_16_E01	Canis lupus familiaris	uniprot-taxonomy_9615(canis_lupus_familiaris_220503_836sw_114891_tl)
A0A3B0ITT8;A0A8C0RVV8;E2RJC2	tr	A0A3B0ITT8_CANLF;A0A8C0RVV8_CANLF;E2RJC2_CANLF	ADIB;;C1QC	Adiponectin B;Complement C1q C chain;Complement C1q C chain	4	1;1;2	_VTTFC[+57]DHM[+16]SNSK_	_VTTFC[Carbamidomethyl (C)]DHM[Oxidation (M)]SNSK_	VTTFCDHMSNSK	2	721.806	8524571	558.743	0.00107939	211015_HFX_Pet_Plasma_24fraction_No_16_E01	Canis lupus familiaris	uniprot-taxonomy_9615(canis_lupus_familiaris_220503_836sw_114891_tl)
A0A3B0ITT8;A0A8C0RVV8;E2RJC2	tr	A0A3B0ITT8_CANLF;A0A8C0RVV8_CANLF;E2RJC2_CANLF	ADIB;;C1QC	Adiponectin B;Complement C1q C chain;Complement C1q C chain	4	1;1;2	_FNTVITNPQGDYDTSTGK_	_FNTVITNPQGDYDTSTGK_	FNTVITNPQGDYDTSTGK	3	653.309	2083677	31.8478	0.00127474	211015_HFX_Pet_Plasma_24fraction_No_19_E01	Canis lupus familiaris	uniprot-taxonomy_9615(canis_lupus_familiaris_220503_836sw_114891_tl)
A0A3B0ITT8;A0A8C0RVV8;E2RJC2	tr	A0A3B0ITT8_CANLF;A0A8C0RVV8_CANLF;E2RJC2_CANLF	ADIB;;C1QC	Adiponectin B;Complement C1q C chain;Complement C1q C chain	4	1;1;2	_QTAQYPLANNLVK_	_QTAQYPLANNLVK_	QTAQYPLANNLVK	2	730.399	5373432	62.3236	6.93289e-05	211015_HFX_Pet_Plasma_24fraction_No_21_E01	Canis lupus familiaris	uniprot-taxonomy_9615(canis_lupus_familiaris_220503_836sw_114891_tl)
A0A4D6PF96;A0A5F4BPV7;A0A5F4D5V8;A0A8C0TLB5;A0A8C0TMQ6;A0A8C0TMZ0;F1Q3J6	tr	A0A4D6PF96_CANLF;A0A5F4BPV7_CANLF;A0A5F4D5V8_CANLF;A0A8C0TLB5_CANLF;A0A8C0TMQ6_CANLF;A0A8C0TMZ0_CANLF;F1Q3J6_CANLF	PTPN11	Tyrosine-protein phosphatase non-receptor type;Protein-tyrosine-phosphatase;Protein-tyrosine-phosphatase;Protein tyrosine phosphatase non-receptor type 11;Protein tyrosine phosphatase non-receptor type 11;Protein tyrosine phosphatase non-receptor type 11;Tyrosine-protein phosphatase non-receptor type	2;3;3;4;4;4;3	1;1;1;1;1;1;3	_YPLNC[+57]ADPTSER_	_YPLNC[Carbamidomethyl (C)]ADPTSER_	YPLNCADPTSER	2	711.82	1048628	-3.41831	0	211015_HFX_Pet_Plasma_24fraction_No_09_E01	Canis lupus familiaris	uniprot-taxonomy_9615(canis_lupus_familiaris_220503_836sw_114891_tl)
A0A5B8JID5	tr	A0A5B8JID5_CANLF		Hemoglobin subunit alpha1	2	1	_VADALTTAVAHLDDLPSALSALSDLHAYK_	_VADALTTAVAHLDDLPSALSALSDLHAYK_	VADALTTAVAHLDDLPSALSALSDLHAYK	4	745.392	603362	144.598	0.000360023	211015_HFX_Pet_Plasma_24fraction_No_06_E01	Canis lupus familiaris	uniprot-taxonomy_9615(canis_lupus_familiaris_220503_836sw_114891_tl)
A0A5B8JID5	tr	A0A5B8JID5_CANLF		Hemoglobin subunit alpha1	2	1	_KVADALTTAVAHLDDLPSALSALSDLHAYK_	_KVADALTTAVAHLDDLPSALSALSDLHAYK_	KVADALTTAVAHLDDLPSALSALSDLHAYK	4	777.416	183401	147.646	0.000549383	211015_HFX_Pet_Plasma_24fraction_No_20_E01	Canis lupus familiaris	uniprot-taxonomy_9615(canis_lupus_familiaris_220503_836sw_114891_tl)
A0A5B8JID5	tr	A0A5B8JID5_CANLF		Hemoglobin subunit alpha1	2	1	_VADALTTAVAHLDDLPSALSALSDLHAYK_	_VADALTTAVAHLDDLPSALSALSDLHAYK_	VADALTTAVAHLDDLPSALSALSDLHAYK	3	993.52	49391.6	144.598	0.000676459	211015_HFX_Pet_Plasma_24fraction_No_21_E01	Canis lupus familiaris	uniprot-taxonomy_9615(canis_lupus_familiaris_220503_836sw_114891_tl)
A0A5F4BNL4;A0A5F4DAB5;A0A5F4DCZ2;A0A8C0MSK9;A0A8C0QGQ1;F1PZL5	tr	A0A5F4BNL4_CANLF;A0A5F4DAB5_CANLF;A0A5F4DCZ2_CANLF;A0A8C0MSK9_CANLF;A0A8C0QGQ1_CANLF;F1PZL5_CANLF	PLOD2	Procollagen-lysine 5-dioxygenase;Procollagen-lysine,2-oxoglutarate 5-dioxygenase 2;Procollagen-lysine 5-dioxygenase;Procollagen-lysine,2-oxoglutarate 5-dioxygenase 2;Procollagen-lysine,2-oxoglutarate 5-dioxygenase 2;Procollagen-lysine 5-dioxygenase	4	1;1;1;1;1;2	_SEDYVDIVQGNR_	_SEDYVDIVQGNR_	SEDYVDIVQGNR	2	697.831	3017652	32.0036	0.00032175	211015_HFX_Pet_Plasma_24fraction_No_08_E01	Canis lupus familiaris	uniprot-taxonomy_9615(canis_lupus_familiaris_220503_836sw_114891_tl)
A0A5F4BNL4;A0A5F4DAB5;A0A5F4DCZ2;A0A8C0MSK9;A0A8C0QGQ1;F1PZL5	tr	A0A5F4BNL4_CANLF;A0A5F4DAB5_CANLF;A0A5F4DCZ2_CANLF;A0A8C0MSK9_CANLF;A0A8C0QGQ1_CANLF;F1PZL5_CANLF	PLOD2	Procollagen-lysine 5-dioxygenase;Procollagen-lysine,2-oxoglutarate 5-dioxygenase 2;Procollagen-lysine 5-dioxygenase;Procollagen-lysine,2-oxoglutarate 5-dioxygenase 2;Procollagen-lysine,2-oxoglutarate 5-dioxygenase 2;Procollagen-lysine 5-dioxygenase	4	1;1;1;1;1;2	_IVGPEENLSQAEAR_	_IVGPEENLSQAEAR_	IVGPEENLSQAEAR	2	756.886	4160287	13.2493	0	211015_HFX_Pet_Plasma_24fraction_No_09_E01	Canis lupus familiaris	uniprot-taxonomy_9615(canis_lupus_familiaris_220503_836sw_114891_tl)
A0A5F4BNM9	tr	A0A5F4BNM9_CANLF	LGALS1	Galectin	2	1	_DGGAWGEELR_	_DGGAWGEELR_	DGGAWGEELR	2	545.252	5703281	36.3406	0	211015_HFX_Pet_Plasma_24fraction_No_03_E01	Canis lupus familiaris	uniprot-taxonomy_9615(canis_lupus_familiaris_220503_836sw_114891_tl)
A0A5F4BNM9	tr	A0A5F4BNM9_CANLF	LGALS1	Galectin	2	1	_[+42]AC[+57]GLVASNLSLK_	_[Acetyl (Protein N-term)]AC[Carbamidomethyl (C)]GLVASNLSLK_	ACGLVASNLSLK	2	637.842	248435	76.416	0	211015_HFX_Pet_Plasma_24fraction_No_03_E01	Canis lupus familiaris	uniprot-taxonomy_9615(canis_lupus_familiaris_220503_836sw_114891_tl)
A0A5F4BNM9	tr	A0A5F4BNM9_CANLF	LGALS1	Galectin	2	1	_FEAHGDVNTIVC[+57]NSK_	_FEAHGDVNTIVC[Carbamidomethyl (C)]NSK_	FEAHGDVNTIVCNSK	3	564.267	4472236	10.6873	6.93289e-05	211015_HFX_Pet_Plasma_24fraction_No_15_E01	Canis lupus familiaris	uniprot-taxonomy_9615(canis_lupus_familiaris_220503_836sw_114891_tl)
A0A5F4BNM9	tr	A0A5F4BNM9_CANLF	LGALS1	Galectin	2	1	_DGDNLC[+57]LHFNPR_	_DGDNLC[Carbamidomethyl (C)]LHFNPR_	DGDNLCLHFNPR	3	486.558	1832868	36.6871	0.000330852	211015_HFX_Pet_Plasma_24fraction_No_18_E01	Canis lupus familiaris	uniprot-taxonomy_9615(canis_lupus_familiaris_220503_836sw_114891_tl)
A0A5F4BNP2;A0A8C0Q6W4	tr	A0A5F4BNP2_CANLF;A0A8C0Q6W4_CANLF		Uncharacterized protein	4	1	_SSTLTC[+57]QDDTWNYSEFC[+57]TK_	_SSTLTC[Carbamidomethyl (C)]QDDTWNYSEFC[Carbamidomethyl (C)]TK_	SSTLTCQDDTWNYSEFCTK	2	1171.98	1185402	72.6427	0.00036827	211015_HFX_Pet_Plasma_24fraction_No_20_E01	Canis lupus familiaris	uniprot-taxonomy_9615(canis_lupus_familiaris_220503_836sw_114891_tl)
A0A5F4BNP2;A0A8C0Q6W4	tr	A0A5F4BNP2_CANLF;A0A8C0Q6W4_CANLF		Uncharacterized protein	4	1	_SSTLTC[+57]QDDTWNYSEFC[+57]TK_	_SSTLTC[Carbamidomethyl (C)]QDDTWNYSEFC[Carbamidomethyl (C)]TK_	SSTLTCQDDTWNYSEFCTK	3	781.656	235891	72.6427	0.000699087	211015_HFX_Pet_Plasma_24fraction_No_21_E01	Canis lupus familiaris	uniprot-taxonomy_9615(canis_lupus_familiaris_220503_836sw_114891_tl)
A0A5F4BNS1;A0A5F4C8Z5;A0A5F4CV27;A0A5F4DH55;A0A8C0PHP6;A0A8C0PMU5;A0A8C0PX66;A0A8C0SKH6;A0A8C0SKS1;E2RP26;J9P5S3	tr	A0A5F4BNS1_CANLF;A0A5F4C8Z5_CANLF;A0A5F4CV27_CANLF;A0A5F4DH55_CANLF;A0A8C0PHP6_CANLF;A0A8C0PMU5_CANLF;A0A8C0PX66_CANLF;A0A8C0SKH6_CANLF;A0A8C0SKS1_CANLF;E2RP26_CANLF;J9P5S3_CANLF	FLNC	Filamin C	3;3;3;3;4;4;4;4;4;3;3	1;1;1;1;1;1;1;1;1;1;2	_SPFEVQVSPEAGTQK_	_SPFEVQVSPEAGTQK_	SPFEVQVSPEAGTQK	2	802.402	7163347	32.3696	0	211015_HFX_Pet_Plasma_24fraction_No_15_E01	Canis lupus familiaris	uniprot-taxonomy_9615(canis_lupus_familiaris_220503_836sw_114891_tl)
A0A5F4BNY6;A0A8C0NX81;F1PZ47	tr	A0A5F4BNY6_CANLF;A0A8C0NX81_CANLF;F1PZ47_CANLF	;EIF2S2;EIF2S2	eIF2B_5 domain-containing protein;Eukaryotic translation initiation factor 2 subunit beta;Eukaryotic translation initiation factor 2 subunit beta	4;4;3	1;1;3	_EVEPEPTEDKDVEADEEDSR_	_EVEPEPTEDKDVEADEEDSR_	EVEPEPTEDKDVEADEEDSR	3	773.331	1114077	-66.1847	0.000699643	211015_HFX_Pet_Plasma_24fraction_No_11_E01	Canis lupus familiaris	uniprot-taxonomy_9615(canis_lupus_familiaris_220503_836sw_114891_tl)
A0A5F4BP16;A0A5F4BZB5;A0A5F4CG36;A0A5F4D124;A0A8C0M6T3;A0A8C0M7V2;A0A8C0M860;A0A8C0MDN5;A0A8C0PK75;A0A8C0PPG0;A0A8C0PPM6;A0A8C0PTY1;A0A8C0PWX8;A0A8C0RBS2;F1PYP5;J9NSB7	tr	A0A5F4BP16_CANLF;A0A5F4BZB5_CANLF;A0A5F4CG36_CANLF;A0A5F4D124_CANLF;A0A8C0M6T3_CANLF;A0A8C0M7V2_CANLF;A0A8C0M860_CANLF;A0A8C0MDN5_CANLF;A0A8C0PK75_CANLF;A0A8C0PPG0_CANLF;A0A8C0PPM6_CANLF;A0A8C0PTY1_CANLF;A0A8C0PWX8_CANLF;A0A8C0RBS2_CANLF;F1PYP5_CANLF;J9NSB7_CANLF	NTRK3;NTRK3;NTRK3;NTRK3;;;;;;;;;;;NTRK3;NTRK3	Tyrosine-protein kinase receptor;Tyrosine-protein kinase receptor;Tyrosine-protein kinase receptor;Tyrosine-protein kinase receptor;Neurotrophic receptor tyrosine kinase 3;Neurotrophic receptor tyrosine kinase 3;Neurotrophic receptor tyrosine kinase 3;Neurotrophic receptor tyrosine kinase 3;Neurotrophic receptor tyrosine kinase 3;Neurotrophic receptor tyrosine kinase 3;Neurotrophic receptor tyros…	3;3;3;3;4;4;4;4;4;4;4;4;4;4;3;3	1;1;1;1;1;1;1;1;1;1;1;1;1;1;3;2	_VVSLEEPELR_	_VVSLEEPELR_	VVSLEEPELR	2	585.822	31614560	33.3311	0.000611927	211015_HFX_Pet_Plasma_24fraction_No_15_E01	Canis lupus familiaris	uniprot-taxonomy_9615(canis_lupus_familiaris_220503_836sw_114891_tl)
A0A5F4BP76;A0A8C0NYB9;A0A8C0P469;A0A8C0RPN6;A0A8C0SYE4;A0A8C0T1Y3;F1PAB7	tr	A0A5F4BP76_CANLF;A0A8C0NYB9_CANLF;A0A8C0P469_CANLF;A0A8C0RPN6_CANLF;A0A8C0SYE4_CANLF;A0A8C0T1Y3_CANLF;F1PAB7_CANLF	ALDH9A1;;;;;;ALDH9A1	Aldehyde dehydrogenase 9 family member A1;Uncharacterized protein;Uncharacterized protein;Uncharacterized protein;Uncharacterized protein;Uncharacterized protein;Aldehyde dehydrogenase 9 family member A1	3;4;4;4;4;4;3	1;1;1;1;1;1;3	_IGDPLLEDTR_	_IGDPLLEDTR_	IGDPLLEDTR	2	564.798	19596540	32.3187	0	211015_HFX_Pet_Plasma_24fraction_No_09_E01	Canis lupus familiaris	uniprot-taxonomy_9615(canis_lupus_familiaris_220503_836sw_114891_tl)
A0A5F4BP84;A0A5F4CBY2;A0A5F4CVQ7;A0A8C0NDM9;A0A8C0NDT0;A0A8C0NL51;A0A8C0QPX7;E2RNP9	tr	A0A5F4BP84_CANLF;A0A5F4CBY2_CANLF;A0A5F4CVQ7_CANLF;A0A8C0NDM9_CANLF;A0A8C0NDT0_CANLF;A0A8C0NL51_CANLF;A0A8C0QPX7_CANLF;E2RNP9_CANLF	TINAG	Tubulointerstitial nephritis antigen	4;4;4;4;4;4;4;3	1	_DGQLYEEGSVIK_	_DGQLYEEGSVIK_	DGQLYEEGSVIK	2	669.333	8210432	32.3901	6.93289e-05	211015_HFX_Pet_Plasma_24fraction_No_05_E01	Canis lupus familiaris	uniprot-taxonomy_9615(canis_lupus_familiaris_220503_836sw_114891_tl)
A0A5F4BPB5;A0A5F4BS73;A0A5F4C3T2;A0A5F4CEL2;A0A5F4CPU2;A0A5F4CRZ3;A0A5F4D658;A0A8C0M221;A0A8C0M2E2;A0A8C0M3W3;A0A8C0M8Z7;A0A8C0M918;A0A8C0RAV8;A0A8C0S9H5;A0A8C0SAF4;A0A8C0SAW1;A0A8C0YVM5;F1PHH0;J9P1Z4	tr	A0A5F4BPB5_CANLF;A0A5F4BS73_CANLF;A0A5F4C3T2_CANLF;A0A5F4CEL2_CANLF;A0A5F4CPU2_CANLF;A0A5F4CRZ3_CANLF;A0A5F4D658_CANLF;A0A8C0M221_CANLF;A0A8C0M2E2_CANLF;A0A8C0M3W3_CANLF;A0A8C0M8Z7_CANLF;A0A8C0M918_CANLF;A0A8C0RAV8_CANLF;A0A8C0S9H5_CANLF;A0A8C0SAF4_CANLF;A0A8C0SAW1_CANLF;A0A8C0YVM5_CANLF;F1PHH0_CANLF;J9P1Z4_CANLF	NTM	Neurotrimin	4	1;1;1;1;1;1;1;1;1;1;1;1;1;1;1;1;1;3;2	_VTVNYPPYISEAK_	_VTVNYPPYISEAK_	VTVNYPPYISEAK	2	740.888	1608030	41.4416	0	211015_HFX_Pet_Plasma_24fraction_No_22_E01	Canis lupus familiaris	uniprot-taxonomy_9615(canis_lupus_familiaris_220503_836sw_114891_tl)
A0A5F4BPL6;A0A5F4BTQ5;A0A5F4C3I4;A0A5F4C479;A0A5F4CLW0;A0A5F4CZE4;A0A5F4D6R8;A0A5F4D9D4;A0A5F4DC50;A0A8C0P311;A0A8C0P3H7;A0A8C0P8C2;A0A8C0P8N7;A0A8C0PDX2;A0A8C0PG96;A0A8C0PJP5;A0A8C0PLM1;A0A8C0RRR4;A0A8C0RS17;A0A8C0TJF6;A0A8C0TK62;A0A8C0TL42;A0A8C0TNR9;A0A8C0TPR0;A0A8C0TQ16;F1PKX2	tr	A0A5F4BPL6_CANLF;A0A5F4BTQ5_CANLF;A0A5F4C3I4_CANLF;A0A5F4C479_CANLF;A0A5F4CLW0_CANLF;A0A5F4CZE4_CANLF;A0A5F4D6R8_CANLF;A0A5F4D9D4_CANLF;A0A5F4DC50_CANLF;A0A8C0P311_CANLF;A0A8C0P3H7_CANLF;A0A8C0P8C2_CANLF;A0A8C0P8N7_CANLF;A0A8C0PDX2_CANLF;A0A8C0PG96_CANLF;A0A8C0PJP5_CANLF;A0A8C0PLM1_CANLF;A0A8C0RRR4_CANLF;A0A8C0RS17_CANLF;A0A8C0TJF6_CANLF;A0A8C0TK62_CANLF;A0A8C0TL42_CANLF;A0A8C0TNR9_CANLF;A0A8C0TP…	ABI3BP;ABI3BP;ABI3BP;ABI3BP;ABI3BP;ABI3BP;ABI3BP;ABI3BP;ABI3BP;;;;;;;;;;;;;;;;;ABI3BP	ABI family member 3 binding protein;ABI family member 3 binding protein;ABI family member 3 binding protein;ABI family member 3 binding protein;ABI family member 3 binding protein;ABI family member 3 binding protein;ABI family member 3 binding protein;ABI family member 3 binding protein;ABI family member 3 binding protein;ABI family member 3 binding protein;ABI family member 3 binding protein;ABI…	4	1;1;1;1;1;1;1;1;1;1;1;1;1;1;1;1;1;1;1;1;1;1;1;1;1;3	_IYLSDSLTGK_	_IYLSDSLTGK_	IYLSDSLTGK	2	548.798	1098786	35.7767	0.00051116	211015_HFX_Pet_Plasma_24fraction_No_01_E01	Canis lupus familiaris	uniprot-taxonomy_9615(canis_lupus_familiaris_220503_836sw_114891_tl)
A0A5F4BPL6;A0A5F4BTQ5;A0A5F4C3I4;A0A5F4C479;A0A5F4CLW0;A0A5F4CZE4;A0A5F4D6R8;A0A5F4D9D4;A0A5F4DC50;A0A8C0P311;A0A8C0P3H7;A0A8C0P8C2;A0A8C0P8N7;A0A8C0PDX2;A0A8C0PG96;A0A8C0PJP5;A0A8C0PLM1;A0A8C0RRR4;A0A8C0RS17;A0A8C0TJF6;A0A8C0TK62;A0A8C0TL42;A0A8C0TNR9;A0A8C0TPR0;A0A8C0TQ16;F1PKX2	tr	A0A5F4BPL6_CANLF;A0A5F4BTQ5_CANLF;A0A5F4C3I4_CANLF;A0A5F4C479_CANLF;A0A5F4CLW0_CANLF;A0A5F4CZE4_CANLF;A0A5F4D6R8_CANLF;A0A5F4D9D4_CANLF;A0A5F4DC50_CANLF;A0A8C0P311_CANLF;A0A8C0P3H7_CANLF;A0A8C0P8C2_CANLF;A0A8C0P8N7_CANLF;A0A8C0PDX2_CANLF;A0A8C0PG96_CANLF;A0A8C0PJP5_CANLF;A0A8C0PLM1_CANLF;A0A8C0RRR4_CANLF;A0A8C0RS17_CANLF;A0A8C0TJF6_CANLF;A0A8C0TK62_CANLF;A0A8C0TL42_CANLF;A0A8C0TNR9_CANLF;A0A8C0TP…	ABI3BP;ABI3BP;ABI3BP;ABI3BP;ABI3BP;ABI3BP;ABI3BP;ABI3BP;ABI3BP;;;;;;;;;;;;;;;;;ABI3BP	ABI family member 3 binding protein;ABI family member 3 binding protein;ABI family member 3 binding protein;ABI family member 3 binding protein;ABI family member 3 binding protein;ABI family member 3 binding protein;ABI family member 3 binding protein;ABI family member 3 binding protein;ABI family member 3 binding protein;ABI family member 3 binding protein;ABI family member 3 binding protein;ABI…	4	1;1;1;1;1;1;1;1;1;1;1;1;1;1;1;1;1;1;1;1;1;1;1;1;1;3	_DAIWTERPFNSDSYSEC[+57]K_	_DAIWTERPFNSDSYSEC[Carbamidomethyl (C)]K_	DAIWTERPFNSDSYSECK	3	735.657	2627753	46.0006	6.93289e-05	211015_HFX_Pet_Plasma_24fraction_No_15_E01	Canis lupus familiaris	uniprot-taxonomy_9615(canis_lupus_familiaris_220503_836sw_114891_tl)
A0A5F4BPL6;A0A5F4BTQ5;A0A5F4C3I4;A0A5F4C479;A0A5F4CLW0;A0A5F4CZE4;A0A5F4D6R8;A0A5F4D9D4;A0A5F4DC50;A0A8C0P311;A0A8C0P3H7;A0A8C0P8C2;A0A8C0P8N7;A0A8C0PDX2;A0A8C0PG96;A0A8C0PJP5;A0A8C0PLM1;A0A8C0RRR4;A0A8C0RS17;A0A8C0TJF6;A0A8C0TK62;A0A8C0TL42;A0A8C0TNR9;A0A8C0TPR0;A0A8C0TQ16;F1PKX2	tr	A0A5F4BPL6_CANLF;A0A5F4BTQ5_CANLF;A0A5F4C3I4_CANLF;A0A5F4C479_CANLF;A0A5F4CLW0_CANLF;A0A5F4CZE4_CANLF;A0A5F4D6R8_CANLF;A0A5F4D9D4_CANLF;A0A5F4DC50_CANLF;A0A8C0P311_CANLF;A0A8C0P3H7_CANLF;A0A8C0P8C2_CANLF;A0A8C0P8N7_CANLF;A0A8C0PDX2_CANLF;A0A8C0PG96_CANLF;A0A8C0PJP5_CANLF;A0A8C0PLM1_CANLF;A0A8C0RRR4_CANLF;A0A8C0RS17_CANLF;A0A8C0TJF6_CANLF;A0A8C0TK62_CANLF;A0A8C0TL42_CANLF;A0A8C0TNR9_CANLF;A0A8C0TP…	ABI3BP;ABI3BP;ABI3BP;ABI3BP;ABI3BP;ABI3BP;ABI3BP;ABI3BP;ABI3BP;;;;;;;;;;;;;;;;;ABI3BP	ABI family member 3 binding protein;ABI family member 3 binding protein;ABI family member 3 binding protein;ABI family member 3 binding protein;ABI family member 3 binding protein;ABI family member 3 binding protein;ABI family member 3 binding protein;ABI family member 3 binding protein;ABI family member 3 binding protein;ABI family member 3 binding protein;ABI family member 3 binding protein;ABI…	4	1;1;1;1;1;1;1;1;1;1;1;1;1;1;1;1;1;1;1;1;1;1;1;1;1;3	_FYNIGDQR_	_FYNIGDQR_	FYNIGDQR	2	506.746	2938388	22.5076	0.000888738	211015_HFX_Pet_Plasma_24fraction_No_20_E01	Canis lupus familiaris	uniprot-taxonomy_9615(canis_lupus_familiaris_220503_836sw_114891_tl)
A0A5F4BPN2;A0A5F4BTR5;A0A5F4C1L3;A0A5F4C9U8;A0A5F4DAQ5;A0A8C0MR79;A0A8C0MRF7;A0A8C0MRR6;A0A8C0MUL8;A0A8C0SW87;A0A8C0SX09;A0A8C0SXD7;E2RMF7	tr	A0A5F4BPN2_CANLF;A0A5F4BTR5_CANLF;A0A5F4C1L3_CANLF;A0A5F4C9U8_CANLF;A0A5F4DAQ5_CANLF;A0A8C0MR79_CANLF;A0A8C0MRF7_CANLF;A0A8C0MRR6_CANLF;A0A8C0MUL8_CANLF;A0A8C0SW87_CANLF;A0A8C0SX09_CANLF;A0A8C0SXD7_CANLF;E2RMF7_CANLF	BTK	Tyrosine-protein kinase;Tyrosine-protein kinase;Tyrosine-protein kinase;Tyrosine-protein kinase;Tyrosine-protein kinase;Bruton tyrosine kinase;Bruton tyrosine kinase;Bruton tyrosine kinase;Bruton tyrosine kinase;Bruton tyrosine kinase;Bruton tyrosine kinase;Bruton tyrosine kinase;Tyrosine-protein kinase	3;3;3;3;3;4;4;4;4;4;4;4;3	1	_YVLDDEYTSSVGSK_	_YVLDDEYTSSVGSK_	YVLDDEYTSSVGSK	2	781.865	1575544	29.3673	0.00035968	211015_HFX_Pet_Plasma_24fraction_No_12_E01	Canis lupus familiaris	uniprot-taxonomy_9615(canis_lupus_familiaris_220503_836sw_114891_tl)
A0A5F4BPU9;A0A5F4CSJ2;A0A5F4D0U6;A0A5F4DC61;A0A8C0N2V5;A0A8C0N7J2;E2RE81	tr	A0A5F4BPU9_CANLF;A0A5F4CSJ2_CANLF;A0A5F4D0U6_CANLF;A0A5F4DC61_CANLF;A0A8C0N2V5_CANLF;A0A8C0N7J2_CANLF;E2RE81_CANLF	PTPRF	Protein-tyrosine-phosphatase;Protein-tyrosine-phosphatase;Protein-tyrosine-phosphatase;Protein-tyrosine-phosphatase;Protein tyrosine phosphatase receptor type F;Protein tyrosine phosphatase receptor type F;Protein-tyrosine-phosphatase	3;3;3;3;4;4;3	1;1;1;1;1;1;3	_PNILDFGK_	_PNILDFGK_	PNILDFGK	2	452.25	241122	46.8714	0.000220994	211015_HFX_Pet_Plasma_24fraction_No_04_E01	Canis lupus familiaris	uniprot-taxonomy_9615(canis_lupus_familiaris_220503_836sw_114891_tl)
A0A5F4BPU9;A0A5F4CSJ2;A0A5F4D0U6;A0A5F4DC61;A0A8C0N2V5;A0A8C0N7J2;E2RE81	tr	A0A5F4BPU9_CANLF;A0A5F4CSJ2_CANLF;A0A5F4D0U6_CANLF;A0A5F4DC61_CANLF;A0A8C0N2V5_CANLF;A0A8C0N7J2_CANLF;E2RE81_CANLF	PTPRF	Protein-tyrosine-phosphatase;Protein-tyrosine-phosphatase;Protein-tyrosine-phosphatase;Protein-tyrosine-phosphatase;Protein tyrosine phosphatase receptor type F;Protein tyrosine phosphatase receptor type F;Protein-tyrosine-phosphatase	3;3;3;3;4;4;3	1;1;1;1;1;1;3	_AAGTEGPFQEVDGVATTR_	_AAGTEGPFQEVDGVATTR_	AAGTEGPFQEVDGVATTR	2	903.437	2750864	30.9021	0	211015_HFX_Pet_Plasma_24fraction_No_08_E01	Canis lupus familiaris	uniprot-taxonomy_9615(canis_lupus_familiaris_220503_836sw_114891_tl)
A0A5F4BPU9;A0A5F4CSJ2;A0A5F4D0U6;A0A5F4DC61;A0A8C0N2V5;A0A8C0N7J2;E2RE81	tr	A0A5F4BPU9_CANLF;A0A5F4CSJ2_CANLF;A0A5F4D0U6_CANLF;A0A5F4DC61_CANLF;A0A8C0N2V5_CANLF;A0A8C0N7J2_CANLF;E2RE81_CANLF	PTPRF	Protein-tyrosine-phosphatase;Protein-tyrosine-phosphatase;Protein-tyrosine-phosphatase;Protein-tyrosine-phosphatase;Protein tyrosine phosphatase receptor type F;Protein tyrosine phosphatase receptor type F;Protein-tyrosine-phosphatase	3;3;3;3;4;4;3	1;1;1;1;1;1;3	_AHTDVGPGPESSPVLVR_	_AHTDVGPGPESSPVLVR_	AHTDVGPGPESSPVLVR	3	573.3	8479301	15.7758	0	211015_HFX_Pet_Plasma_24fraction_No_13_E01	Canis lupus familiaris	uniprot-taxonomy_9615(canis_lupus_familiaris_220503_836sw_114891_tl)
A0A5F4BPU9;A0A5F4CSJ2;A0A5F4D0U6;A0A5F4DC61;A0A8C0N2V5;A0A8C0N7J2;E2RE81	tr	A0A5F4BPU9_CANLF;A0A5F4CSJ2_CANLF;A0A5F4D0U6_CANLF;A0A5F4DC61_CANLF;A0A8C0N2V5_CANLF;A0A8C0N7J2_CANLF;E2RE81_CANLF	PTPRF	Protein-tyrosine-phosphatase;Protein-tyrosine-phosphatase;Protein-tyrosine-phosphatase;Protein-tyrosine-phosphatase;Protein tyrosine phosphatase receptor type F;Protein tyrosine phosphatase receptor type F;Protein-tyrosine-phosphatase	3;3;3;3;4;4;3	1;1;1;1;1;1;3	_EITTPEDAPSGFPQNLR_	_EITTPEDAPSGFPQNLR_	EITTPEDAPSGFPQNLR	2	936.46	2739387	46.7615	0.00051116	211015_HFX_Pet_Plasma_24fraction_No_14_E01	Canis lupus familiaris	uniprot-taxonomy_9615(canis_lupus_familiaris_220503_836sw_114891_tl)
A0A5F4BPU9;A0A5F4CSJ2;A0A5F4D0U6;A0A5F4DC61;A0A8C0N2V5;A0A8C0N7J2;E2RE81	tr	A0A5F4BPU9_CANLF;A0A5F4CSJ2_CANLF;A0A5F4D0U6_CANLF;A0A5F4DC61_CANLF;A0A8C0N2V5_CANLF;A0A8C0N7J2_CANLF;E2RE81_CANLF	PTPRF	Protein-tyrosine-phosphatase;Protein-tyrosine-phosphatase;Protein-tyrosine-phosphatase;Protein-tyrosine-phosphatase;Protein tyrosine phosphatase receptor type F;Protein tyrosine phosphatase receptor type F;Protein-tyrosine-phosphatase	3;3;3;3;4;4;3	1;1;1;1;1;1;3	_YSAPANLYVR_	_YSAPANLYVR_	YSAPANLYVR	2	577.304	8735114	24.3114	0.000240616	211015_HFX_Pet_Plasma_24fraction_No_18_E01	Canis lupus familiaris	uniprot-taxonomy_9615(canis_lupus_familiaris_220503_836sw_114891_tl)
A0A5F4BPU9;A0A5F4CSJ2;A0A5F4D0U6;A0A5F4DC61;A0A8C0N2V5;A0A8C0N7J2;E2RE81	tr	A0A5F4BPU9_CANLF;A0A5F4CSJ2_CANLF;A0A5F4D0U6_CANLF;A0A5F4DC61_CANLF;A0A8C0N2V5_CANLF;A0A8C0N7J2_CANLF;E2RE81_CANLF	PTPRF	Protein-tyrosine-phosphatase;Protein-tyrosine-phosphatase;Protein-tyrosine-phosphatase;Protein-tyrosine-phosphatase;Protein tyrosine phosphatase receptor type F;Protein tyrosine phosphatase receptor type F;Protein-tyrosine-phosphatase	3;3;3;3;4;4;3	1;1;1;1;1;1;3	_ADEAKPNILDFGK_	_ADEAKPNILDFGK_	ADEAKPNILDFGK	2	709.37	1086568	34.8414	0.000886831	211015_HFX_Pet_Plasma_24fraction_No_20_E01	Canis lupus familiaris	uniprot-taxonomy_9615(canis_lupus_familiaris_220503_836sw_114891_tl)
A0A5F4BPU9;A0A5F4CSJ2;A0A5F4D0U6;A0A5F4DC61;A0A8C0N2V5;A0A8C0N7J2;E2RE81	tr	A0A5F4BPU9_CANLF;A0A5F4CSJ2_CANLF;A0A5F4D0U6_CANLF;A0A5F4DC61_CANLF;A0A8C0N2V5_CANLF;A0A8C0N7J2_CANLF;E2RE81_CANLF	PTPRF	Protein-tyrosine-phosphatase;Protein-tyrosine-phosphatase;Protein-tyrosine-phosphatase;Protein-tyrosine-phosphatase;Protein tyrosine phosphatase receptor type F;Protein tyrosine phosphatase receptor type F;Protein-tyrosine-phosphatase	3;3;3;3;4;4;3	1;1;1;1;1;1;3	_FEVIEFDDGAGSVLR_	_FEVIEFDDGAGSVLR_	FEVIEFDDGAGSVLR	2	827.41	676028	81.3916	0	211015_HFX_Pet_Plasma_24fraction_No_20_E01	Canis lupus familiaris	uniprot-taxonomy_9615(canis_lupus_familiaris_220503_836sw_114891_tl)
A0A5F4BPU9;A0A5F4CSJ2;A0A5F4D0U6;A0A5F4DC61;A0A8C0N2V5;A0A8C0N7J2;E2RE81	tr	A0A5F4BPU9_CANLF;A0A5F4CSJ2_CANLF;A0A5F4D0U6_CANLF;A0A5F4DC61_CANLF;A0A8C0N2V5_CANLF;A0A8C0N7J2_CANLF;E2RE81_CANLF	PTPRF	Protein-tyrosine-phosphatase;Protein-tyrosine-phosphatase;Protein-tyrosine-phosphatase;Protein-tyrosine-phosphatase;Protein tyrosine phosphatase receptor type F;Protein tyrosine phosphatase receptor type F;Protein-tyrosine-phosphatase	3;3;3;3;4;4;3	1;1;1;1;1;1;3	_SEM[+16]GVGVFTPTVEAR_	_SEM[Oxidation (M)]GVGVFTPTVEAR_	SEMGVGVFTPTVEAR	2	798.39	2676828	40.4868	6.93289e-05	211015_HFX_Pet_Plasma_24fraction_No_21_E01	Canis lupus familiaris	uniprot-taxonomy_9615(canis_lupus_familiaris_220503_836sw_114891_tl)
A0A5F4BPU9;A0A5F4CSJ2;A0A5F4D0U6;A0A5F4DC61;A0A8C0N2V5;A0A8C0N7J2;E2RE81	tr	A0A5F4BPU9_CANLF;A0A5F4CSJ2_CANLF;A0A5F4D0U6_CANLF;A0A5F4DC61_CANLF;A0A8C0N2V5_CANLF;A0A8C0N7J2_CANLF;E2RE81_CANLF	PTPRF	Protein-tyrosine-phosphatase;Protein-tyrosine-phosphatase;Protein-tyrosine-phosphatase;Protein-tyrosine-phosphatase;Protein tyrosine phosphatase receptor type F;Protein tyrosine phosphatase receptor type F;Protein-tyrosine-phosphatase	3;3;3;3;4;4;3	1;1;1;1;1;1;3	_SEMGVGVFTPTVEAR_	_SEMGVGVFTPTVEAR_	SEMGVGVFTPTVEAR	2	790.393	607751	53.5583	0.00032175	211015_HFX_Pet_Plasma_24fraction_No_21_E01	Canis lupus familiaris	uniprot-taxonomy_9615(canis_lupus_familiaris_220503_836sw_114891_tl)
A0A5F4BPU9;A0A5F4CSJ2;A0A5F4D0U6;A0A5F4DC61;A0A8C0N2V5;A0A8C0N7J2;E2RE81	tr	A0A5F4BPU9_CANLF;A0A5F4CSJ2_CANLF;A0A5F4D0U6_CANLF;A0A5F4DC61_CANLF;A0A8C0N2V5_CANLF;A0A8C0N7J2_CANLF;E2RE81_CANLF	PTPRF	Protein-tyrosine-phosphatase;Protein-tyrosine-phosphatase;Protein-tyrosine-phosphatase;Protein-tyrosine-phosphatase;Protein tyrosine phosphatase receptor type F;Protein tyrosine phosphatase receptor type F;Protein-tyrosine-phosphatase	3;3;3;3;4;4;3	1;1;1;1;1;1;3	_IQLSWLLPPQER_	_IQLSWLLPPQER_	IQLSWLLPPQER	2	740.42	100853	90.3186	0.000127137	211015_HFX_Pet_Plasma_24fraction_No_23_E01	Canis lupus familiaris	uniprot-taxonomy_9615(canis_lupus_familiaris_220503_836sw_114891_tl)
A0A5F4BPW4;A0A5F4CME4;A0A8C0M7D4;A0A8C0M7P3;A0A8C0M9L7;A0A8C0PT92;A0A8C0PTC9;A0A8C0PZZ1;E2QYD2	tr	A0A5F4BPW4_CANLF;A0A5F4CME4_CANLF;A0A8C0M7D4_CANLF;A0A8C0M7P3_CANLF;A0A8C0M9L7_CANLF;A0A8C0PT92_CANLF;A0A8C0PTC9_CANLF;A0A8C0PZZ1_CANLF;E2QYD2_CANLF	ETFB;ETFB;CLDND2;CLDND2;CLDND2;CLDND2;CLDND2;CLDND2;ETFB	Electron transfer flavoprotein subunit beta;Electron transfer flavoprotein subunit beta;Claudin domain containing 2;Claudin domain containing 2;Claudin domain containing 2;Claudin domain containing 2;Claudin domain containing 2;Claudin domain containing 2;Electron transfer flavoprotein subunit beta	3;3;4;4;4;4;4;4;3	1;1;1;1;1;1;1;1;2	_LKLPAVVTADLR_	_LKLPAVVTADLR_	LKLPAVVTADLR	3	432.606	4611326	57.3263	0.00635186	211015_HFX_Pet_Plasma_24fraction_No_14_E01	Canis lupus familiaris	uniprot-taxonomy_9615(canis_lupus_familiaris_220503_836sw_114891_tl)
A0A5F4BQ15;A0A5F4BRP2;A0A5F4CBW6;A0A5F4CL03;A0A5F4CM36;A0A5F4CM82;A0A5F4CN72;A0A8C0P3S9;A0A8C0P8J9;A0A8C0RQW1;A0A8C0T1S5;A0A8C0T3V0;A0A8C0T4C2;A0A8C0Z1K5;E2RTH3	tr	A0A5F4BQ15_CANLF;A0A5F4BRP2_CANLF;A0A5F4CBW6_CANLF;A0A5F4CL03_CANLF;A0A5F4CM36_CANLF;A0A5F4CM82_CANLF;A0A5F4CN72_CANLF;A0A8C0P3S9_CANLF;A0A8C0P8J9_CANLF;A0A8C0RQW1_CANLF;A0A8C0T1S5_CANLF;A0A8C0T3V0_CANLF;A0A8C0T4C2_CANLF;A0A8C0Z1K5_CANLF;E2RTH3_CANLF	GGT1	Glutathione hydrolase;Glutathione hydrolase;Glutathione hydrolase;Uncharacterized protein;Glutathione hydrolase;Uncharacterized protein;Glutathione hydrolase;Gamma-glutamyltransferase 1;Gamma-glutamyltransferase 1;Gamma-glutamyltransferase 1;Gamma-glutamyltransferase 1;Gamma-glutamyltransferase 1;Gamma-glutamyltransferase 1;Gamma-glutamyltransferase 1;Glutathione hydrolase	3;3;3;3;3;3;3;4;4;4;4;4;4;4;3	1	_DIDEAVTEALK_	_DIDEAVTEALK_	DIDEAVTEALK	2	602.309	4534894	53.2381	0.000950661	211015_HFX_Pet_Plasma_24fraction_No_10_E01	Canis lupus familiaris	uniprot-taxonomy_9615(canis_lupus_familiaris_220503_836sw_114891_tl)
A0A5F4BQ15;A0A5F4BRP2;A0A5F4CBW6;A0A5F4CL03;A0A5F4CM36;A0A5F4CM82;A0A5F4CN72;A0A8C0P3S9;A0A8C0P8J9;A0A8C0RQW1;A0A8C0T1S5;A0A8C0T3V0;A0A8C0T4C2;A0A8C0Z1K5;E2RTH3	tr	A0A5F4BQ15_CANLF;A0A5F4BRP2_CANLF;A0A5F4CBW6_CANLF;A0A5F4CL03_CANLF;A0A5F4CM36_CANLF;A0A5F4CM82_CANLF;A0A5F4CN72_CANLF;A0A8C0P3S9_CANLF;A0A8C0P8J9_CANLF;A0A8C0RQW1_CANLF;A0A8C0T1S5_CANLF;A0A8C0T3V0_CANLF;A0A8C0T4C2_CANLF;A0A8C0Z1K5_CANLF;E2RTH3_CANLF	GGT1	Glutathione hydrolase;Glutathione hydrolase;Glutathione hydrolase;Uncharacterized protein;Glutathione hydrolase;Uncharacterized protein;Glutathione hydrolase;Gamma-glutamyltransferase 1;Gamma-glutamyltransferase 1;Gamma-glutamyltransferase 1;Gamma-glutamyltransferase 1;Gamma-glutamyltransferase 1;Gamma-glutamyltransferase 1;Gamma-glutamyltransferase 1;Glutathione hydrolase	3;3;3;3;3;3;3;4;4;4;4;4;4;4;3	1	_VLQEGDIVTMPR_	_VLQEGDIVTMPR_	VLQEGDIVTMPR	2	679.361	1676774	41.6722	6.93289e-05	211015_HFX_Pet_Plasma_24fraction_No_21_E01	Canis lupus familiaris	uniprot-taxonomy_9615(canis_lupus_familiaris_220503_836sw_114891_tl)
A0A5F4BQ15;A0A5F4BRP2;A0A5F4CBW6;A0A5F4CL03;A0A5F4CM36;A0A5F4CM82;A0A5F4CN72;A0A8C0P3S9;A0A8C0P8J9;A0A8C0RQW1;A0A8C0T1S5;A0A8C0T3V0;A0A8C0T4C2;A0A8C0Z1K5;E2RTH3	tr	A0A5F4BQ15_CANLF;A0A5F4BRP2_CANLF;A0A5F4CBW6_CANLF;A0A5F4CL03_CANLF;A0A5F4CM36_CANLF;A0A5F4CM82_CANLF;A0A5F4CN72_CANLF;A0A8C0P3S9_CANLF;A0A8C0P8J9_CANLF;A0A8C0RQW1_CANLF;A0A8C0T1S5_CANLF;A0A8C0T3V0_CANLF;A0A8C0T4C2_CANLF;A0A8C0Z1K5_CANLF;E2RTH3_CANLF	GGT1	Glutathione hydrolase;Glutathione hydrolase;Glutathione hydrolase;Uncharacterized protein;Glutathione hydrolase;Uncharacterized protein;Glutathione hydrolase;Gamma-glutamyltransferase 1;Gamma-glutamyltransferase 1;Gamma-glutamyltransferase 1;Gamma-glutamyltransferase 1;Gamma-glutamyltransferase 1;Gamma-glutamyltransferase 1;Gamma-glutamyltransferase 1;Glutathione hydrolase	3;3;3;3;3;3;3;4;4;4;4;4;4;4;3	1	_VLQEGDIVTM[+16]PR_	_VLQEGDIVTM[Oxidation (M)]PR_	VLQEGDIVTMPR	2	687.358	577695	20.4745	0.000699643	211015_HFX_Pet_Plasma_24fraction_No_21_E01	Canis lupus familiaris	uniprot-taxonomy_9615(canis_lupus_familiaris_220503_836sw_114891_tl)
A0A5F4BQ38;A0A5F4BZ65;A0A5F4CXN0;A0A8C0P0D3;A0A8C0P4N4;A0A8C0T0I9;F1PQ85	tr	A0A5F4BQ38_CANLF;A0A5F4BZ65_CANLF;A0A5F4CXN0_CANLF;A0A8C0P0D3_CANLF;A0A8C0P4N4_CANLF;A0A8C0T0I9_CANLF;F1PQ85_CANLF	MASP1	Mannan binding lectin serine peptidase 1	4	1;1;1;1;1;1;3	_LPVVPYAEC[+57]K_	_LPVVPYAEC[Carbamidomethyl (C)]K_	LPVVPYAECK	2	588.31	14354490	33.436	0.000363284	211015_HFX_Pet_Plasma_24fraction_No_01_E01	Canis lupus familiaris	uniprot-taxonomy_9615(canis_lupus_familiaris_220503_836sw_114891_tl)
A0A5F4BQ38;A0A5F4BZ65;A0A5F4CXN0;A0A8C0P0D3;A0A8C0P4N4;A0A8C0T0I9;F1PQ85	tr	A0A5F4BQ38_CANLF;A0A5F4BZ65_CANLF;A0A5F4CXN0_CANLF;A0A8C0P0D3_CANLF;A0A8C0P4N4_CANLF;A0A8C0T0I9_CANLF;F1PQ85_CANLF	MASP1	Mannan binding lectin serine peptidase 1	4	1;1;1;1;1;1;3	_IEPLQATYSFK_	_IEPLQATYSFK_	IEPLQATYSFK	2	648.845	18044420	47.1508	0.00028319	211015_HFX_Pet_Plasma_24fraction_No_01_E01	Canis lupus familiaris	uniprot-taxonomy_9615(canis_lupus_familiaris_220503_836sw_114891_tl)
A0A5F4BQ38;A0A5F4BZ65;A0A5F4CXN0;A0A8C0P0D3;A0A8C0P4N4;A0A8C0T0I9;F1PQ85	tr	A0A5F4BQ38_CANLF;A0A5F4BZ65_CANLF;A0A5F4CXN0_CANLF;A0A8C0P0D3_CANLF;A0A8C0P4N4_CANLF;A0A8C0T0I9_CANLF;F1PQ85_CANLF	MASP1	Mannan binding lectin serine peptidase 1	4	1;1;1;1;1;1;3	_APEPINTESHSVQILFR_	_APEPINTESHSVQILFR_	APEPINTESHSVQILFR	3	646.674	444778	70.0142	0	211015_HFX_Pet_Plasma_24fraction_No_02_E01	Canis lupus familiaris	uniprot-taxonomy_9615(canis_lupus_familiaris_220503_836sw_114891_tl)
A0A5F4BQ38;A0A5F4BZ65;A0A5F4CXN0;A0A8C0P0D3;A0A8C0P4N4;A0A8C0T0I9;F1PQ85	tr	A0A5F4BQ38_CANLF;A0A5F4BZ65_CANLF;A0A5F4CXN0_CANLF;A0A8C0P0D3_CANLF;A0A8C0P4N4_CANLF;A0A8C0T0I9_CANLF;F1PQ85_CANLF	MASP1	Mannan binding lectin serine peptidase 1	4	1;1;1;1;1;1;3	_ATGNEC[+57]PDPELPVHGK_	_ATGNEC[Carbamidomethyl (C)]PDPELPVHGK_	ATGNECPDPELPVHGK	3	574.27	33512600	0.00130819	0	211015_HFX_Pet_Plasma_24fraction_No_04_E01	Canis lupus familiaris	uniprot-taxonomy_9615(canis_lupus_familiaris_220503_836sw_114891_tl)
A0A5F4BQ38;A0A5F4BZ65;A0A5F4CXN0;A0A8C0P0D3;A0A8C0P4N4;A0A8C0T0I9;F1PQ85	tr	A0A5F4BQ38_CANLF;A0A5F4BZ65_CANLF;A0A5F4CXN0_CANLF;A0A8C0P0D3_CANLF;A0A8C0P4N4_CANLF;A0A8C0T0I9_CANLF;F1PQ85_CANLF	MASP1	Mannan binding lectin serine peptidase 1	4	1;1;1;1;1;1;3	_ATGNEC[+57]PDPELPVHGK_	_ATGNEC[Carbamidomethyl (C)]PDPELPVHGK_	ATGNECPDPELPVHGK	2	860.902	3304089	0.00130819	0.00271609	211015_HFX_Pet_Plasma_24fraction_No_04_E01	Canis lupus familiaris	uniprot-taxonomy_9615(canis_lupus_familiaris_220503_836sw_114891_tl)
A0A5F4BQ38;A0A5F4BZ65;A0A5F4CXN0;A0A8C0P0D3;A0A8C0P4N4;A0A8C0T0I9;F1PQ85	tr	A0A5F4BQ38_CANLF;A0A5F4BZ65_CANLF;A0A5F4CXN0_CANLF;A0A8C0P0D3_CANLF;A0A8C0P4N4_CANLF;A0A8C0T0I9_CANLF;F1PQ85_CANLF	MASP1	Mannan binding lectin serine peptidase 1	4	1;1;1;1;1;1;3	_TLSDVLQYVK_	_TLSDVLQYVK_	TLSDVLQYVK	2	583.327	2443963	65.2058	0.000239578	211015_HFX_Pet_Plasma_24fraction_No_06_E01	Canis lupus familiaris	uniprot-taxonomy_9615(canis_lupus_familiaris_220503_836sw_114891_tl)
A0A5F4BQ38;A0A5F4BZ65;A0A5F4CXN0;A0A8C0P0D3;A0A8C0P4N4;A0A8C0T0I9;F1PQ85	tr	A0A5F4BQ38_CANLF;A0A5F4BZ65_CANLF;A0A5F4CXN0_CANLF;A0A8C0P0D3_CANLF;A0A8C0P4N4_CANLF;A0A8C0T0I9_CANLF;F1PQ85_CANLF	MASP1	Mannan binding lectin serine peptidase 1	4	1;1;1;1;1;1;3	_SEIQYSC[+57]QQPYYK_	_SEIQYSC[Carbamidomethyl (C)]QQPYYK_	SEIQYSCQQPYYK	2	847.38	26550920	5.93943	0.0021895	211015_HFX_Pet_Plasma_24fraction_No_08_E01	Canis lupus familiaris	uniprot-taxonomy_9615(canis_lupus_familiaris_220503_836sw_114891_tl)
A0A5F4BQ38;A0A5F4BZ65;A0A5F4CXN0;A0A8C0P0D3;A0A8C0P4N4;A0A8C0T0I9;F1PQ85	tr	A0A5F4BQ38_CANLF;A0A5F4BZ65_CANLF;A0A5F4CXN0_CANLF;A0A8C0P0D3_CANLF;A0A8C0P4N4_CANLF;A0A8C0T0I9_CANLF;F1PQ85_CANLF	MASP1	Mannan binding lectin serine peptidase 1	4	1;1;1;1;1;1;3	_DNVEM[+16]DTFQIEC[+57]LK_	_DNVEM[Oxidation (M)]DTFQIEC[Carbamidomethyl (C)]LK_	DNVEMDTFQIECLK	2	879.39	3599983	53.0294	0	211015_HFX_Pet_Plasma_24fraction_No_10_E01	Canis lupus familiaris	uniprot-taxonomy_9615(canis_lupus_familiaris_220503_836sw_114891_tl)
A0A5F4BQ38;A0A5F4BZ65;A0A5F4CXN0;A0A8C0P0D3;A0A8C0P4N4;A0A8C0T0I9;F1PQ85	tr	A0A5F4BQ38_CANLF;A0A5F4BZ65_CANLF;A0A5F4CXN0_CANLF;A0A8C0P0D3_CANLF;A0A8C0P4N4_CANLF;A0A8C0T0I9_CANLF;F1PQ85_CANLF	MASP1	Mannan binding lectin serine peptidase 1	4	1;1;1;1;1;1;3	_DQVLISC[+57]DTGYK_	_DQVLISC[Carbamidomethyl (C)]DTGYK_	DQVLISCDTGYK	2	699.832	9160233	25.9936	0	211015_HFX_Pet_Plasma_24fraction_No_11_E01	Canis lupus familiaris	uniprot-taxonomy_9615(canis_lupus_familiaris_220503_836sw_114891_tl)
A0A5F4BQ38;A0A5F4BZ65;A0A5F4CXN0;A0A8C0P0D3;A0A8C0P4N4;A0A8C0T0I9;F1PQ85	tr	A0A5F4BQ38_CANLF;A0A5F4BZ65_CANLF;A0A5F4CXN0_CANLF;A0A8C0P0D3_CANLF;A0A8C0P4N4_CANLF;A0A8C0T0I9_CANLF;F1PQ85_CANLF	MASP1	Mannan binding lectin serine peptidase 1	4	1;1;1;1;1;1;3	_DNVEMDTFQIEC[+57]LK_	_DNVEMDTFQIEC[Carbamidomethyl (C)]LK_	DNVEMDTFQIECLK	2	871.392	1391289	63.6072	0.00036827	211015_HFX_Pet_Plasma_24fraction_No_11_E01	Canis lupus familiaris	uniprot-taxonomy_9615(canis_lupus_familiaris_220503_836sw_114891_tl)
A0A5F4BQ38;A0A5F4BZ65;A0A5F4CXN0;A0A8C0P0D3;A0A8C0P4N4;A0A8C0T0I9;F1PQ85	tr	A0A5F4BQ38_CANLF;A0A5F4BZ65_CANLF;A0A5F4CXN0_CANLF;A0A8C0P0D3_CANLF;A0A8C0P4N4_CANLF;A0A8C0T0I9_CANLF;F1PQ85_CANLF	MASP1	Mannan binding lectin serine peptidase 1	4	1;1;1;1;1;1;3	_SDFSNEER_	_SDFSNEER_	SDFSNEER	2	492.207	1952231	-234.333	6.93289e-05	211015_HFX_Pet_Plasma_24fraction_No_12_E01	Canis lupus familiaris	uniprot-taxonomy_9615(canis_lupus_familiaris_220503_836sw_114891_tl)
A0A5F4BQ38;A0A5F4BZ65;A0A5F4CXN0;A0A8C0P0D3;A0A8C0P4N4;A0A8C0T0I9;F1PQ85	tr	A0A5F4BQ38_CANLF;A0A5F4BZ65_CANLF;A0A5F4CXN0_CANLF;A0A8C0P0D3_CANLF;A0A8C0P4N4_CANLF;A0A8C0T0I9_CANLF;F1PQ85_CANLF	MASP1	Mannan binding lectin serine peptidase 1	4	1;1;1;1;1;1;3	_SQPTC[+57]LPVC[+57]GQPSR_	_SQPTC[Carbamidomethyl (C)]LPVC[Carbamidomethyl (C)]GQPSR_	SQPTCLPVCGQPSR	2	793.874	1254035	-4.15078	0.00127474	211015_HFX_Pet_Plasma_24fraction_No_12_E01	Canis lupus familiaris	uniprot-taxonomy_9615(canis_lupus_familiaris_220503_836sw_114891_tl)
A0A5F4BQ38;A0A5F4BZ65;A0A5F4CXN0;A0A8C0P0D3;A0A8C0P4N4;A0A8C0T0I9;F1PQ85	tr	A0A5F4BQ38_CANLF;A0A5F4BZ65_CANLF;A0A5F4CXN0_CANLF;A0A8C0P0D3_CANLF;A0A8C0P4N4_CANLF;A0A8C0T0I9_CANLF;F1PQ85_CANLF	MASP1	Mannan binding lectin serine peptidase 1	4	1;1;1;1;1;1;3	_SDNSGENQGWR_	_SDNSGENQGWR_	SDNSGENQGWR	2	625.263	135922	-31.1756	0.000749394	211015_HFX_Pet_Plasma_24fraction_No_19_E01	Canis lupus familiaris	uniprot-taxonomy_9615(canis_lupus_familiaris_220503_836sw_114891_tl)
A0A5F4BQ38;A0A5F4BZ65;A0A5F4CXN0;A0A8C0P0D3;A0A8C0P4N4;A0A8C0T0I9;F1PQ85	tr	A0A5F4BQ38_CANLF;A0A5F4BZ65_CANLF;A0A5F4CXN0_CANLF;A0A8C0P0D3_CANLF;A0A8C0P4N4_CANLF;A0A8C0T0I9_CANLF;F1PQ85_CANLF	MASP1	Mannan binding lectin serine peptidase 1	4	1;1;1;1;1;1;3	_DTC[+57]LGDSGGAFVILDDLSQR_	_DTC[Carbamidomethyl (C)]LGDSGGAFVILDDLSQR_	DTCLGDSGGAFVILDDLSQR	2	1070	136002	112.396	0.00302533	211015_HFX_Pet_Plasma_24fraction_No_21_E01	Canis lupus familiaris	uniprot-taxonomy_9615(canis_lupus_familiaris_220503_836sw_114891_tl)
A0A5F4BQ38;A0A5F4BZ65;A0A5F4CXN0;A0A8C0P0D3;A0A8C0P4N4;A0A8C0T0I9;F1PQ85	tr	A0A5F4BQ38_CANLF;A0A5F4BZ65_CANLF;A0A5F4CXN0_CANLF;A0A8C0P0D3_CANLF;A0A8C0P4N4_CANLF;A0A8C0T0I9_CANLF;F1PQ85_CANLF	MASP1	Mannan binding lectin serine peptidase 1	4	1;1;1;1;1;1;3	_TGVITSPDFPNPYPK_	_TGVITSPDFPNPYPK_	TGVITSPDFPNPYPK	2	816.917	94511430	52.3437	0.00106492	211015_HFX_Pet_Plasma_24fraction_No_23_E01	Canis lupus familiaris	uniprot-taxonomy_9615(canis_lupus_familiaris_220503_836sw_114891_tl)
A0A5F4BQ38;A0A5F4BZ65;A0A5F4CXN0;A0A8C0P0D3;A0A8C0P4N4;A0A8C0T0I9;F1PQ85	tr	A0A5F4BQ38_CANLF;A0A5F4BZ65_CANLF;A0A5F4CXN0_CANLF;A0A8C0P0D3_CANLF;A0A8C0P4N4_CANLF;A0A8C0T0I9_CANLF;F1PQ85_CANLF	MASP1	Mannan binding lectin serine peptidase 1	4	1;1;1;1;1;1;3	_DNTVTPVSK_	_DNTVTPVSK_	DNTVTPVSK	2	480.753	1022372	-36.1379	0.000397219	211015_HFX_Pet_Plasma_24fraction_No_23_E01	Canis lupus familiaris	uniprot-taxonomy_9615(canis_lupus_familiaris_220503_836sw_114891_tl)
A0A5F4BQ38;A0A5F4BZ65;A0A5F4CXN0;A0A8C0P0D3;A0A8C0P4N4;A0A8C0T0I9;F1PQ85	tr	A0A5F4BQ38_CANLF;A0A5F4BZ65_CANLF;A0A5F4CXN0_CANLF;A0A8C0P0D3_CANLF;A0A8C0P4N4_CANLF;A0A8C0T0I9_CANLF;F1PQ85_CANLF	MASP1	Mannan binding lectin serine peptidase 1	4	1;1;1;1;1;1;3	_VEC[+57]SDNVYTQR_	_VEC[Carbamidomethyl (C)]SDNVYTQR_	VECSDNVYTQR	2	685.804	758026	-26.2077	0	211015_HFX_Pet_Plasma_24fraction_No_24_E01	Canis lupus familiaris	uniprot-taxonomy_9615(canis_lupus_familiaris_220503_836sw_114891_tl)
A0A5F4BQ50;A0A8C0PKI7;A0A8C0PLB8;A0A8C0RTR4;A0A8C0RYK0;E2QUG8;E2QUI9	tr;tr;tr;tr;tr;tr;sp	A0A5F4BQ50_CANLF;A0A8C0PKI7_CANLF;A0A8C0PLB8_CANLF;A0A8C0RTR4_CANLF;A0A8C0RYK0_CANLF;E2QUG8_CANLF;NNRD_CANLF	CARKD;;;;;CARKD;NAXD	ATP-dependent (S)-NAD(P)H-hydrate dehydratase;NAD(P)HX dehydratase;NAD(P)HX dehydratase;NAD(P)HX dehydratase;Uncharacterized protein;ATP-dependent (S)-NAD(P)H-hydrate dehydratase;ATP-dependent (S)-NAD(P)H-hydrate dehydratase	3;4;4;4;4;3;3	1;1;1;1;1;3;1	_DNILLENVK_	_DNILLENVK_	DNILLENVK	2	529.298	5943908	41.5892	0.000676459	211015_HFX_Pet_Plasma_24fraction_No_14_E01	Canis lupus familiaris	uniprot-taxonomy_9615(canis_lupus_familiaris_220503_836sw_114891_tl)
A0A5F4BQ50;A0A8C0PKI7;A0A8C0PLB8;A0A8C0RTR4;A0A8C0RYK0;E2QUG8;E2QUI9	tr;tr;tr;tr;tr;tr;sp	A0A5F4BQ50_CANLF;A0A8C0PKI7_CANLF;A0A8C0PLB8_CANLF;A0A8C0RTR4_CANLF;A0A8C0RYK0_CANLF;E2QUG8_CANLF;NNRD_CANLF	CARKD;;;;;CARKD;NAXD	ATP-dependent (S)-NAD(P)H-hydrate dehydratase;NAD(P)HX dehydratase;NAD(P)HX dehydratase;NAD(P)HX dehydratase;Uncharacterized protein;ATP-dependent (S)-NAD(P)H-hydrate dehydratase;ATP-dependent (S)-NAD(P)H-hydrate dehydratase	3;4;4;4;4;3;3	1;1;1;1;1;3;1	_STTTTDMIAEIGPAFSK_	_STTTTDMIAEIGPAFSK_	STTTTDMIAEIGPAFSK	2	885.435	944671	71.0298	6.93289e-05	211015_HFX_Pet_Plasma_24fraction_No_23_E01	Canis lupus familiaris	uniprot-taxonomy_9615(canis_lupus_familiaris_220503_836sw_114891_tl)
A0A5F4BQA8;A0A5F4CCI8;A0A5F4CYQ1;A0A8C0NHV3;A0A8C0QCJ0;A0A8C0QCT5;A0A8C0QIR8;A0A8C0RL06;A0A8C0RZU2;F1PGN5;J9NZ52	tr	A0A5F4BQA8_CANLF;A0A5F4CCI8_CANLF;A0A5F4CYQ1_CANLF;A0A8C0NHV3_CANLF;A0A8C0QCJ0_CANLF;A0A8C0QCT5_CANLF;A0A8C0QIR8_CANLF;A0A8C0RL06_CANLF;A0A8C0RZU2_CANLF;F1PGN5_CANLF;J9NZ52_CANLF	PTPRZ1;PTPRZ1;PTPRZ1;;;;;;;PTPRZ1;PTPRZ1	Protein-tyrosine-phosphatase;Protein-tyrosine-phosphatase;Protein-tyrosine-phosphatase;Protein tyrosine phosphatase receptor type Z1;Protein tyrosine phosphatase receptor type Z1;Protein tyrosine phosphatase receptor type Z1;Protein tyrosine phosphatase receptor type Z1;Protein tyrosine phosphatase receptor type Z1;Protein tyrosine phosphatase receptor type Z1;Protein-tyrosine-phosphatase;Protein…	3;3;3;4;4;4;4;4;4;3;3	1;1;1;1;1;1;1;1;1;3;2	_DVDGGLEAGDSETPPR_	_DVDGGLEAGDSETPPR_	DVDGGLEAGDSETPPR	2	807.866	987910	11.7675	0	211015_HFX_Pet_Plasma_24fraction_No_21_E01	Canis lupus familiaris	uniprot-taxonomy_9615(canis_lupus_familiaris_220503_836sw_114891_tl)
A0A5F4BQJ3;A0A5F4BXI4;A0A5F4D231;A0A5F4D6T1;A0A8C0PYL5;A0A8C0QAG3;A0A8C0QDU3;A0A8C0QDV1;A0A8C0R9J3;F1P8G4	tr	A0A5F4BQJ3_CANLF;A0A5F4BXI4_CANLF;A0A5F4D231_CANLF;A0A5F4D6T1_CANLF;A0A8C0PYL5_CANLF;A0A8C0QAG3_CANLF;A0A8C0QDU3_CANLF;A0A8C0QDV1_CANLF;A0A8C0R9J3_CANLF;F1P8G4_CANLF	FUCA2;FUCA2;FUCA2;FUCA2;;;;;;FUCA2	Alpha-L-fucosidase;Alpha-L-fucosidase;Alpha-L-fucosidase;Alpha-L-fucosidase;Alpha-L-fucosidase 2;Alpha-L-fucosidase 2;Alpha-L-fucosidase 2;Alpha-L-fucosidase 2;Alpha-L-fucosidase 2;Alpha-L-fucosidase	3;3;3;3;4;4;4;4;4;3	1;1;1;1;1;1;1;1;1;2	_YEDFGPLFTAK_	_YEDFGPLFTAK_	YEDFGPLFTAK	2	644.316	406085	62.5144	0.000363284	211015_HFX_Pet_Plasma_24fraction_No_02_E01	Canis lupus familiaris	uniprot-taxonomy_9615(canis_lupus_familiaris_220503_836sw_114891_tl)
A0A5F4BQK3;A0A5F4CY73;A0A5F4D7F5;A0A8C0NV19;A0A8C0NX50;A0A8C0RNG7;A0A8C0SR91;A0A8C0SU18;A0A8C0SU68;A0A8C0SUH7;A0A8C0SUV2;A0A8C0YZG0;A0A8C0YZJ1;E2RNJ1;E2RNJ3	tr	A0A5F4BQK3_CANLF;A0A5F4CY73_CANLF;A0A5F4D7F5_CANLF;A0A8C0NV19_CANLF;A0A8C0NX50_CANLF;A0A8C0RNG7_CANLF;A0A8C0SR91_CANLF;A0A8C0SU18_CANLF;A0A8C0SU68_CANLF;A0A8C0SUH7_CANLF;A0A8C0SUV2_CANLF;A0A8C0YZG0_CANLF;A0A8C0YZJ1_CANLF;E2RNJ1_CANLF;E2RNJ3_CANLF	LAMP2;LAMP2;LAMP2;;;;LAMP2;LAMP2;LAMP2;LAMP2;LAMP2;LAMP2;LAMP2;LAMP2;LAMP2	Lysosomal associated membrane protein 2	3;3;3;4;4;4;4;4;4;4;4;4;4;3;3	1;1;1;1;1;1;1;1;1;1;1;1;1;2;1	_GILTVHDLVGFR_	_GILTVHDLVGFR_	GILTVHDLVGFR	3	442.922	294690	71.9179	0.00036827	211015_HFX_Pet_Plasma_24fraction_No_18_E01	Canis lupus familiaris	uniprot-taxonomy_9615(canis_lupus_familiaris_220503_836sw_114891_tl)
A0A5F4BQQ1;A0A5F4CMK5;A0A8C0NYG7;A0A8C0P284;A0A8C0U0E3;F1PBL5	tr	A0A5F4BQQ1_CANLF;A0A5F4CMK5_CANLF;A0A8C0NYG7_CANLF;A0A8C0P284_CANLF;A0A8C0U0E3_CANLF;F1PBL5_CANLF	NCAM2	Neural cell adhesion molecule 2	4	1;1;1;1;1;3	_AVDGITFSEGDK_	_AVDGITFSEGDK_	AVDGITFSEGDK	2	619.799	4953924	24.5359	0.00036827	211015_HFX_Pet_Plasma_24fraction_No_11_E01	Canis lupus familiaris	uniprot-taxonomy_9615(canis_lupus_familiaris_220503_836sw_114891_tl)
A0A5F4BQQ2;A0A5F4CCU0;A0A8C0N1G6;A0A8C0N1W7;A0A8C0N724;A0A8C0RIN1;A0A8C0S3M3;A0A8C0S419;E2RJH2	tr	A0A5F4BQQ2_CANLF;A0A5F4CCU0_CANLF;A0A8C0N1G6_CANLF;A0A8C0N1W7_CANLF;A0A8C0N724_CANLF;A0A8C0RIN1_CANLF;A0A8C0S3M3_CANLF;A0A8C0S419_CANLF;E2RJH2_CANLF	ATP6AP2;ATP6AP2;ATP6AP2;;;;ATP6AP2;ATP6AP2;ATP6AP2	ATPase H(+)-transporting lysosomal accessory protein 2;ATPase H(+)-transporting lysosomal accessory protein 2;ATPase H+ transporting accessory protein 2;ATPase H+ transporting accessory protein 2;ATPase H+ transporting accessory protein 2;ATPase H+ transporting accessory protein 2;ATPase H+ transporting accessory protein 2;ATPase H+ transporting accessory protein 2;ATPase H(+)-transporting lysoso…	4	1;1;1;1;1;1;1;1;2	_DHSPDLYSLELAGLDEIGK_	_DHSPDLYSLELAGLDEIGK_	DHSPDLYSLELAGLDEIGK	3	691.344	142729	96.2743	0	211015_HFX_Pet_Plasma_24fraction_No_20_E01	Canis lupus familiaris	uniprot-taxonomy_9615(canis_lupus_familiaris_220503_836sw_114891_tl)
A0A5F4BQS7;A0A5F4BS64;A0A5F4DBJ0;A0A8C0LSV2;A0A8C0LT94;A0A8C0SK75;A0A8C0SKK9;A0A8C0SL64;A0A8C0YY86;F1PEF0	tr	A0A5F4BQS7_CANLF;A0A5F4BS64_CANLF;A0A5F4DBJ0_CANLF;A0A8C0LSV2_CANLF;A0A8C0LT94_CANLF;A0A8C0SK75_CANLF;A0A8C0SKK9_CANLF;A0A8C0SL64_CANLF;A0A8C0YY86_CANLF;F1PEF0_CANLF	DSC1;DSC1;DSC1;;;;;;;DSC1	Desmocollin 1;Desmocollin 1;Desmocollin 1;Desmocollin 3;Desmocollin 3;Desmocollin 3;Desmocollin 3;Desmocollin 3;Desmocollin 3;Desmocollin 1	4	1;1;1;1;1;1;1;1;1;3	_SADLIQSGDPDFR_	_SADLIQSGDPDFR_	SADLIQSGDPDFR	2	710.839	22679540	32.07	0.00073289	211015_HFX_Pet_Plasma_24fraction_No_08_E01	Canis lupus familiaris	uniprot-taxonomy_9615(canis_lupus_familiaris_220503_836sw_114891_tl)
A0A5F4BQS7;A0A5F4BS64;A0A5F4DBJ0;A0A8C0LSV2;A0A8C0LT94;A0A8C0SK75;A0A8C0SKK9;A0A8C0SL64;A0A8C0YY86;F1PEF0	tr	A0A5F4BQS7_CANLF;A0A5F4BS64_CANLF;A0A5F4DBJ0_CANLF;A0A8C0LSV2_CANLF;A0A8C0LT94_CANLF;A0A8C0SK75_CANLF;A0A8C0SKK9_CANLF;A0A8C0SL64_CANLF;A0A8C0YY86_CANLF;F1PEF0_CANLF	DSC1;DSC1;DSC1;;;;;;;DSC1	Desmocollin 1;Desmocollin 1;Desmocollin 1;Desmocollin 3;Desmocollin 3;Desmocollin 3;Desmocollin 3;Desmocollin 3;Desmocollin 3;Desmocollin 1	4	1;1;1;1;1;1;1;1;1;3	_VLDDGSVYTASPVVLSDEK_	_VLDDGSVYTASPVVLSDEK_	VLDDGSVYTASPVVLSDEK	2	997.502	1182248	56.157	0.000184049	211015_HFX_Pet_Plasma_24fraction_No_20_E01	Canis lupus familiaris	uniprot-taxonomy_9615(canis_lupus_familiaris_220503_836sw_114891_tl)
A0A5F4BQS9;A0A8C0RH51;A0A8C0RH79;A0A8C0RHA6;A0A8C0TGM8;A0A8C0TGP9;A0A8C0TMH4;F6UMY5	tr	A0A5F4BQS9_CANLF;A0A8C0RH51_CANLF;A0A8C0RH79_CANLF;A0A8C0RHA6_CANLF;A0A8C0TGM8_CANLF;A0A8C0TGP9_CANLF;A0A8C0TMH4_CANLF;F6UMY5_CANLF	IGBP1;AWAT1;AWAT1;AWAT1;IGBP1;IGBP1;IGBP1;IGBP1	Immunoglobulin binding protein 1;Acyl-CoA wax alcohol acyltransferase 1;Acyl-CoA wax alcohol acyltransferase 1;Acyl-CoA wax alcohol acyltransferase 1;Immunoglobulin binding protein 1;Immunoglobulin binding protein 1;Acyl-CoA wax alcohol acyltransferase 1;Immunoglobulin binding protein 1	4	1;1;1;1;1;1;1;2	_NEDLEEIASTDLK_	_NEDLEEIASTDLK_	NEDLEEIASTDLK	2	738.857	2108192	52.5108	0	211015_HFX_Pet_Plasma_24fraction_No_03_E01	Canis lupus familiaris	uniprot-taxonomy_9615(canis_lupus_familiaris_220503_836sw_114891_tl)
A0A5F4BQT4;A0A5F4BXI0;A0A8C0NUB5;A0A8C0TNP8;A0A8C0Z504;A0A8C0Z559;E2RJJ6;F1PGC4	tr	A0A5F4BQT4_CANLF;A0A5F4BXI0_CANLF;A0A8C0NUB5_CANLF;A0A8C0TNP8_CANLF;A0A8C0Z504_CANLF;A0A8C0Z559_CANLF;E2RJJ6_CANLF;F1PGC4_CANLF	BMP1;BMP1;;;;;BMP1;BMP1	Metalloendopeptidase;Metalloendopeptidase;Bone morphogenetic protein 1;Bone morphogenetic protein 1;Bone morphogenetic protein 1;Bone morphogenetic protein 1;Metalloendopeptidase;Metalloendopeptidase	4	1;1;1;1;1;1;3;3	_LPEPIVSTDSR_	_LPEPIVSTDSR_	LPEPIVSTDSR	2	607.325	10700890	24.3673	0.000360023	211015_HFX_Pet_Plasma_24fraction_No_15_E01	Canis lupus familiaris	uniprot-taxonomy_9615(canis_lupus_familiaris_220503_836sw_114891_tl)
A0A5F4BR07;A0A5F4C9W5;A0A5F4CQE1;A0A8C0NPU4;A0A8C0NV96;A0A8C0PLP2;A0A8C0PNZ5;A0A8C0RUD3;E2RKU6	tr	A0A5F4BR07_CANLF;A0A5F4C9W5_CANLF;A0A5F4CQE1_CANLF;A0A8C0NPU4_CANLF;A0A8C0NV96_CANLF;A0A8C0PLP2_CANLF;A0A8C0PNZ5_CANLF;A0A8C0RUD3_CANLF;E2RKU6_CANLF	GGT6	Gamma-glutamyltransferase 6	4	1;1;1;1;1;1;1;1;2	_ATNPSLAAVLHR_	_ATNPSLAAVLHR_	ATNPSLAAVLHR	3	417.239	359515	23.5082	0.00051116	211015_HFX_Pet_Plasma_24fraction_No_01_E01	Canis lupus familiaris	uniprot-taxonomy_9615(canis_lupus_familiaris_220503_836sw_114891_tl)
A0A5F4BR26;A0A5F4D8A3;A0A8C0PB62;A0A8C0RR29;A0A8C0SWP4;A0A8C0SX49;A0A8C0SY99;F1PML2;J9NXB0	tr	A0A5F4BR26_CANLF;A0A5F4D8A3_CANLF;A0A8C0PB62_CANLF;A0A8C0RR29_CANLF;A0A8C0SWP4_CANLF;A0A8C0SX49_CANLF;A0A8C0SY99_CANLF;F1PML2_CANLF;J9NXB0_CANLF	LDLR;LDLR;;;;;;LDLR;LDLR	Low density lipoprotein receptor	4	1;1;1;1;1;1;1;3;2	_DWSDEPLKEC[+57]GTNEC[+57]LDNK_	_DWSDEPLKEC[Carbamidomethyl (C)]GTNEC[Carbamidomethyl (C)]LDNK_	DWSDEPLKECGTNECLDNK	3	770.66	1612926	31.6714	0.000874711	211015_HFX_Pet_Plasma_24fraction_No_03_E01	Canis lupus familiaris	uniprot-taxonomy_9615(canis_lupus_familiaris_220503_836sw_114891_tl)
A0A5F4BR26;A0A5F4D8A3;A0A8C0PB62;A0A8C0RR29;A0A8C0SWP4;A0A8C0SX49;A0A8C0SY99;F1PML2;J9NXB0	tr	A0A5F4BR26_CANLF;A0A5F4D8A3_CANLF;A0A8C0PB62_CANLF;A0A8C0RR29_CANLF;A0A8C0SWP4_CANLF;A0A8C0SX49_CANLF;A0A8C0SY99_CANLF;F1PML2_CANLF;J9NXB0_CANLF	LDLR;LDLR;;;;;;LDLR;LDLR	Low density lipoprotein receptor	4	1;1;1;1;1;1;1;3;2	_TEYTSLIPNLK_	_TEYTSLIPNLK_	TEYTSLIPNLK	2	639.851	8449900	59.9129	0	211015_HFX_Pet_Plasma_24fraction_No_05_E01	Canis lupus familiaris	uniprot-taxonomy_9615(canis_lupus_familiaris_220503_836sw_114891_tl)
A0A5F4BR26;A0A5F4D8A3;A0A8C0PB62;A0A8C0RR29;A0A8C0SWP4;A0A8C0SX49;A0A8C0SY99;F1PML2;J9NXB0	tr	A0A5F4BR26_CANLF;A0A5F4D8A3_CANLF;A0A8C0PB62_CANLF;A0A8C0RR29_CANLF;A0A8C0SWP4_CANLF;A0A8C0SX49_CANLF;A0A8C0SY99_CANLF;F1PML2_CANLF;J9NXB0_CANLF	LDLR;LDLR;;;;;;LDLR;LDLR	Low density lipoprotein receptor	4	1;1;1;1;1;1;1;3;2	_NVVALDTEVASNR_	_NVVALDTEVASNR_	NVVALDTEVASNR	2	694.362	3562975	24.64	0.00036827	211015_HFX_Pet_Plasma_24fraction_No_12_E01	Canis lupus familiaris	uniprot-taxonomy_9615(canis_lupus_familiaris_220503_836sw_114891_tl)
A0A5F4BR26;A0A5F4D8A3;A0A8C0PB62;A0A8C0RR29;A0A8C0SWP4;A0A8C0SX49;A0A8C0SY99;F1PML2;J9NXB0	tr	A0A5F4BR26_CANLF;A0A5F4D8A3_CANLF;A0A8C0PB62_CANLF;A0A8C0RR29_CANLF;A0A8C0SWP4_CANLF;A0A8C0SX49_CANLF;A0A8C0SY99_CANLF;F1PML2_CANLF;J9NXB0_CANLF	LDLR;LDLR;;;;;;LDLR;LDLR	Low density lipoprotein receptor	4	1;1;1;1;1;1;1;3;2	_VGHEC[+57]LC[+57]PEGFQLVDQR_	_VGHEC[Carbamidomethyl (C)]LC[Carbamidomethyl (C)]PEGFQLVDQR_	VGHECLCPEGFQLVDQR	3	681.984	5637439	43.3155	0.000993143	211015_HFX_Pet_Plasma_24fraction_No_19_E01	Canis lupus familiaris	uniprot-taxonomy_9615(canis_lupus_familiaris_220503_836sw_114891_tl)
A0A5F4BR48;A0A5F4D401;A0A5F4D9N8;A0A8C0MBD9;A0A8C0S9T5;E2RTL4	tr	A0A5F4BR48_CANLF;A0A5F4D401_CANLF;A0A5F4D9N8_CANLF;A0A8C0MBD9_CANLF;A0A8C0S9T5_CANLF;E2RTL4_CANLF	PLOD3	Procollagen-lysine,2-oxoglutarate 5-dioxygenase 3;Procollagen-lysine,2-oxoglutarate 5-dioxygenase 3;Procollagen-lysine,2-oxoglutarate 5-dioxygenase 3;Procollagen-lysine,2-oxoglutarate 5-dioxygenase 3;Procollagen-lysine,2-oxoglutarate 5-dioxygenase 3;Procollagen-lysine 5-dioxygenase	4	1;1;1;1;1;2	_DDDDDQLFYTR_	_DDDDDQLFYTR_	DDDDDQLFYTR	2	701.792	2522306	43.27	0	211015_HFX_Pet_Plasma_24fraction_No_05_E01	Canis lupus familiaris	uniprot-taxonomy_9615(canis_lupus_familiaris_220503_836sw_114891_tl)
A0A5F4BR48;A0A5F4D401;A0A5F4D9N8;A0A8C0MBD9;A0A8C0S9T5;E2RTL4	tr	A0A5F4BR48_CANLF;A0A5F4D401_CANLF;A0A5F4D9N8_CANLF;A0A8C0MBD9_CANLF;A0A8C0S9T5_CANLF;E2RTL4_CANLF	PLOD3	Procollagen-lysine,2-oxoglutarate 5-dioxygenase 3;Procollagen-lysine,2-oxoglutarate 5-dioxygenase 3;Procollagen-lysine,2-oxoglutarate 5-dioxygenase 3;Procollagen-lysine,2-oxoglutarate 5-dioxygenase 3;Procollagen-lysine,2-oxoglutarate 5-dioxygenase 3;Procollagen-lysine 5-dioxygenase	4	1;1;1;1;1;2	_LVGPEEALTPGEAR_	_LVGPEEALTPGEAR_	LVGPEEALTPGEAR	2	719.88	4186926	33.0225	0	211015_HFX_Pet_Plasma_24fraction_No_15_E01	Canis lupus familiaris	uniprot-taxonomy_9615(canis_lupus_familiaris_220503_836sw_114891_tl)
A0A5F4BRA3;A0A5F4C602;A0A8C0PG31;A0A8C0TI86;A0A8C0TIL6;F1PIZ7	tr	A0A5F4BRA3_CANLF;A0A5F4C602_CANLF;A0A8C0PG31_CANLF;A0A8C0TI86_CANLF;A0A8C0TIL6_CANLF;F1PIZ7_CANLF	LOC100856533;LOC100856533;LOC100856533;;;LOC100856533	PKS_ER domain-containing protein;PKS_ER domain-containing protein;Alcohol dehydrogenase E chain;Uncharacterized protein;Uncharacterized protein;PKS_ER domain-containing protein	3;3;4;4;4;3	1;1;1;1;1;2	_KPFSIEEVEVAPPK_	_KPFSIEEVEVAPPK_	KPFSIEEVEVAPPK	3	523.956	2589325	42.3483	0.000699643	211015_HFX_Pet_Plasma_24fraction_No_18_E01	Canis lupus familiaris	uniprot-taxonomy_9615(canis_lupus_familiaris_220503_836sw_114891_tl)
A0A5F4BRB4;A0A5F4BU27;A0A5F4BYK5;A0A5F4C5F5;A0A5F4CTC6;A0A5F4CYJ8;A0A5F4CZ04;A0A5F4D1A6;A0A5F4DC94;A0A8C0P9A2;A0A8C0P9N9;A0A8C0PB12;A0A8C0PBD0;A0A8C0PEY3;A0A8C0PG51;A0A8C0PI46;A0A8C0PLU1;A0A8C0QEN1;A0A8C0QLU8;A0A8C0QM66;A0A8C0QR11;A0A8C0QRD9;E2RSB5	tr	A0A5F4BRB4_CANLF;A0A5F4BU27_CANLF;A0A5F4BYK5_CANLF;A0A5F4C5F5_CANLF;A0A5F4CTC6_CANLF;A0A5F4CYJ8_CANLF;A0A5F4CZ04_CANLF;A0A5F4D1A6_CANLF;A0A5F4DC94_CANLF;A0A8C0P9A2_CANLF;A0A8C0P9N9_CANLF;A0A8C0PB12_CANLF;A0A8C0PBD0_CANLF;A0A8C0PEY3_CANLF;A0A8C0PG51_CANLF;A0A8C0PI46_CANLF;A0A8C0PLU1_CANLF;A0A8C0QEN1_CANLF;A0A8C0QLU8_CANLF;A0A8C0QM66_CANLF;A0A8C0QR11_CANLF;A0A8C0QRD9_CANLF;E2RSB5_CANLF	OXR1	Oxidation resistance 1	3;3;4;3;4;3;3;3;3;4;4;4;4;4;4;4;4;4;4;4;4;4;3	1;1;1;1;1;1;1;1;1;1;1;1;1;1;1;1;1;1;1;1;1;1;2	_DSDGQVFGALASEPFK_	_DSDGQVFGALASEPFK_	DSDGQVFGALASEPFK	2	834.399	291603	78.4905	0.00023116	211015_HFX_Pet_Plasma_24fraction_No_21_E01	Canis lupus familiaris	uniprot-taxonomy_9615(canis_lupus_familiaris_220503_836sw_114891_tl)
A0A5F4BRD5;A0A5F4D9H1;A0A8C0LWS3;A0A8C0M216;A0A8C0M3I2;A0A8C0S9E3;A0A8C0SAB4;F1PDK1;F1PDK5	tr	A0A5F4BRD5_CANLF;A0A5F4D9H1_CANLF;A0A8C0LWS3_CANLF;A0A8C0M216_CANLF;A0A8C0M3I2_CANLF;A0A8C0S9E3_CANLF;A0A8C0SAB4_CANLF;F1PDK1_CANLF;F1PDK5_CANLF	LTBP4	Latent transforming growth factor beta binding protein 4	4	1;1;1;1;1;1;1;3;2	_LSPQGTHC[+57]IDVDEC[+57]R_	_LSPQGTHC[Carbamidomethyl (C)]IDVDEC[Carbamidomethyl (C)]R_	LSPQGTHCIDVDECR	3	596.266	8493433	-3.24932	0.000699643	211015_HFX_Pet_Plasma_24fraction_No_08_E01	Canis lupus familiaris	uniprot-taxonomy_9615(canis_lupus_familiaris_220503_836sw_114891_tl)
A0A5F4BRD5;A0A5F4D9H1;A0A8C0LWS3;A0A8C0M216;A0A8C0M3I2;A0A8C0S9E3;A0A8C0SAB4;F1PDK1;F1PDK5	tr	A0A5F4BRD5_CANLF;A0A5F4D9H1_CANLF;A0A8C0LWS3_CANLF;A0A8C0M216_CANLF;A0A8C0M3I2_CANLF;A0A8C0S9E3_CANLF;A0A8C0SAB4_CANLF;F1PDK1_CANLF;F1PDK5_CANLF	LTBP4	Latent transforming growth factor beta binding protein 4	4	1;1;1;1;1;1;1;3;2	_DVDEC[+57]QLFR_	_DVDEC[Carbamidomethyl (C)]QLFR_	DVDECQLFR	2	591.266	2171341	32.8519	0.000293284	211015_HFX_Pet_Plasma_24fraction_No_09_E01	Canis lupus familiaris	uniprot-taxonomy_9615(canis_lupus_familiaris_220503_836sw_114891_tl)
A0A5F4BRD5;A0A5F4D9H1;A0A8C0LWS3;A0A8C0M216;A0A8C0M3I2;A0A8C0S9E3;A0A8C0SAB4;F1PDK1;F1PDK5	tr	A0A5F4BRD5_CANLF;A0A5F4D9H1_CANLF;A0A8C0LWS3_CANLF;A0A8C0M216_CANLF;A0A8C0M3I2_CANLF;A0A8C0S9E3_CANLF;A0A8C0SAB4_CANLF;F1PDK1_CANLF;F1PDK5_CANLF	LTBP4	Latent transforming growth factor beta binding protein 4	4	1;1;1;1;1;1;1;3;2	_AGPDLASC[+57]LDVDEC[+57]R_	_AGPDLASC[Carbamidomethyl (C)]LDVDEC[Carbamidomethyl (C)]R_	AGPDLASCLDVDECR	2	839.364	1298461	41.1925	0.000931589	211015_HFX_Pet_Plasma_24fraction_No_09_E01	Canis lupus familiaris	uniprot-taxonomy_9615(canis_lupus_familiaris_220503_836sw_114891_tl)
A0A5F4BRD5;A0A5F4D9H1;A0A8C0LWS3;A0A8C0M216;A0A8C0M3I2;A0A8C0S9E3;A0A8C0SAB4;F1PDK1;F1PDK5	tr	A0A5F4BRD5_CANLF;A0A5F4D9H1_CANLF;A0A8C0LWS3_CANLF;A0A8C0M216_CANLF;A0A8C0M3I2_CANLF;A0A8C0S9E3_CANLF;A0A8C0SAB4_CANLF;F1PDK1_CANLF;F1PDK5_CANLF	LTBP4	Latent transforming growth factor beta binding protein 4	4	1;1;1;1;1;1;1;3;2	_VGTPDGPC[+57]PTGFER_	_VGTPDGPC[Carbamidomethyl (C)]PTGFER_	VGTPDGPCPTGFER	2	745.341	2894226	8.01449	0.00032175	211015_HFX_Pet_Plasma_24fraction_No_10_E01	Canis lupus familiaris	uniprot-taxonomy_9615(canis_lupus_familiaris_220503_836sw_114891_tl)
A0A5F4BRD5;A0A5F4D9H1;A0A8C0LWS3;A0A8C0M216;A0A8C0M3I2;A0A8C0S9E3;A0A8C0SAB4;F1PDK1;F1PDK5	tr	A0A5F4BRD5_CANLF;A0A5F4D9H1_CANLF;A0A8C0LWS3_CANLF;A0A8C0M216_CANLF;A0A8C0M3I2_CANLF;A0A8C0S9E3_CANLF;A0A8C0SAB4_CANLF;F1PDK1_CANLF;F1PDK5_CANLF	LTBP4	Latent transforming growth factor beta binding protein 4	4	1;1;1;1;1;1;1;3;2	_VPEGFTC[+57]DC[+57]FTGYR_	_VPEGFTC[Carbamidomethyl (C)]DC[Carbamidomethyl (C)]FTGYR_	VPEGFTCDCFTGYR	2	854.858	1202285	44.5007	0.000330852	211015_HFX_Pet_Plasma_24fraction_No_18_E01	Canis lupus familiaris	uniprot-taxonomy_9615(canis_lupus_familiaris_220503_836sw_114891_tl)
A0A5F4BRD5;A0A5F4D9H1;A0A8C0LWS3;A0A8C0M216;A0A8C0M3I2;A0A8C0S9E3;A0A8C0SAB4;F1PDK1;F1PDK5	tr	A0A5F4BRD5_CANLF;A0A5F4D9H1_CANLF;A0A8C0LWS3_CANLF;A0A8C0M216_CANLF;A0A8C0M3I2_CANLF;A0A8C0S9E3_CANLF;A0A8C0SAB4_CANLF;F1PDK1_CANLF;F1PDK5_CANLF	LTBP4	Latent transforming growth factor beta binding protein 4	4	1;1;1;1;1;1;1;3;2	_GYLAPSGDLSLR_	_GYLAPSGDLSLR_	GYLAPSGDLSLR	2	624.833	1165796	45.3279	0.00036827	211015_HFX_Pet_Plasma_24fraction_No_21_E01	Canis lupus familiaris	uniprot-taxonomy_9615(canis_lupus_familiaris_220503_836sw_114891_tl)
A0A5F4BRF4;A0A8C0P412;A0A8C0PA07;E2QWP1	tr	A0A5F4BRF4_CANLF;A0A8C0P412_CANLF;A0A8C0PA07_CANLF;E2QWP1_CANLF	BROX;;;BROX	BRO1 domain- and CAAX motif-containing protein;BRO1 domain and CAAX motif containing;BRO1 domain and CAAX motif containing;BRO1 domain- and CAAX motif-containing protein	3;4;4;3	1	_IPTEAPQLELK_	_IPTEAPQLELK_	IPTEAPQLELK	2	619.853	3409414	39.449	0.00036827	211015_HFX_Pet_Plasma_24fraction_No_19_E01	Canis lupus familiaris	uniprot-taxonomy_9615(canis_lupus_familiaris_220503_836sw_114891_tl)
A0A5F4BRF7;A0A5F4C6I3;A0A5F4CD43;A0A5F4CHP9;A0A5F4CLZ5;A0A5F4D268;A0A5F4D9F1;A0A8C0MAA7;A0A8C0MAG3;A0A8C0MAZ7;A0A8C0MF46;A0A8C0MFD4;A0A8C0MHJ5;A0A8C0MHX0;A0A8C0Q3K1;A0A8C0Q4P7;A0A8C0Q7P9;A0A8C0QAB5;A0A8C0QCC0;A0A8C0QJR3;A0A8C0RDE4;A0A8C0RDG4;A0A8C0RDI7;A0A8C0RY75;A0A8C0RYA0;F1PJ62;F1PJ63;F1PLR6	tr	A0A5F4BRF7_CANLF;A0A5F4C6I3_CANLF;A0A5F4CD43_CANLF;A0A5F4CHP9_CANLF;A0A5F4CLZ5_CANLF;A0A5F4D268_CANLF;A0A5F4D9F1_CANLF;A0A8C0MAA7_CANLF;A0A8C0MAG3_CANLF;A0A8C0MAZ7_CANLF;A0A8C0MF46_CANLF;A0A8C0MFD4_CANLF;A0A8C0MHJ5_CANLF;A0A8C0MHX0_CANLF;A0A8C0Q3K1_CANLF;A0A8C0Q4P7_CANLF;A0A8C0Q7P9_CANLF;A0A8C0QAB5_CANLF;A0A8C0QCC0_CANLF;A0A8C0QJR3_CANLF;A0A8C0RDE4_CANLF;A0A8C0RDG4_CANLF;A0A8C0RDI7_CANLF;A0A8C0RY…	BIN1;BIN1;BIN1;BIN1;BIN1;BIN1;BIN1;;;;;;;;;;;;;;;;;;;BIN1;BIN1;BIN1	Bridging integrator 1	4;4;4;4;4;4;4;4;4;4;4;4;4;4;4;4;4;4;4;4;4;4;4;4;4;4;4;3	1;1;1;1;1;1;1;1;1;1;1;1;1;1;1;1;1;1;1;1;1;1;1;1;1;3;3;3	_LNQNLNDVLVSLEK_	_LNQNLNDVLVSLEK_	LNQNLNDVLVSLEK	2	799.941	348207	76.4426	0.000197746	211015_HFX_Pet_Plasma_24fraction_No_03_E01	Canis lupus familiaris	uniprot-taxonomy_9615(canis_lupus_familiaris_220503_836sw_114891_tl)
A0A5F4BRF7;A0A5F4C6I3;A0A5F4CD43;A0A5F4CHP9;A0A5F4CLZ5;A0A5F4D268;A0A5F4D9F1;A0A8C0MAA7;A0A8C0MAG3;A0A8C0MAZ7;A0A8C0MF46;A0A8C0MFD4;A0A8C0MHJ5;A0A8C0MHX0;A0A8C0Q3K1;A0A8C0Q4P7;A0A8C0Q7P9;A0A8C0QAB5;A0A8C0QCC0;A0A8C0QJR3;A0A8C0RDE4;A0A8C0RDG4;A0A8C0RDI7;A0A8C0RY75;A0A8C0RYA0;F1PJ62;F1PJ63;F1PLR6	tr	A0A5F4BRF7_CANLF;A0A5F4C6I3_CANLF;A0A5F4CD43_CANLF;A0A5F4CHP9_CANLF;A0A5F4CLZ5_CANLF;A0A5F4D268_CANLF;A0A5F4D9F1_CANLF;A0A8C0MAA7_CANLF;A0A8C0MAG3_CANLF;A0A8C0MAZ7_CANLF;A0A8C0MF46_CANLF;A0A8C0MFD4_CANLF;A0A8C0MHJ5_CANLF;A0A8C0MHX0_CANLF;A0A8C0Q3K1_CANLF;A0A8C0Q4P7_CANLF;A0A8C0Q7P9_CANLF;A0A8C0QAB5_CANLF;A0A8C0QCC0_CANLF;A0A8C0QJR3_CANLF;A0A8C0RDE4_CANLF;A0A8C0RDG4_CANLF;A0A8C0RDI7_CANLF;A0A8C0RY…	BIN1;BIN1;BIN1;BIN1;BIN1;BIN1;BIN1;;;;;;;;;;;;;;;;;;;BIN1;BIN1;BIN1	Bridging integrator 1	4;4;4;4;4;4;4;4;4;4;4;4;4;4;4;4;4;4;4;4;4;4;4;4;4;4;4;3	1;1;1;1;1;1;1;1;1;1;1;1;1;1;1;1;1;1;1;1;1;1;1;1;1;3;3;3	_SPSPPPDGSPAATPEIR_	_SPSPPPDGSPAATPEIR_	SPSPPPDGSPAATPEIR	2	838.418	1763561	13.5629	0	211015_HFX_Pet_Plasma_24fraction_No_05_E01	Canis lupus familiaris	uniprot-taxonomy_9615(canis_lupus_familiaris_220503_836sw_114891_tl)
A0A5F4BRF7;A0A5F4C6I3;A0A5F4CD43;A0A5F4CHP9;A0A5F4CLZ5;A0A5F4D268;A0A5F4D9F1;A0A8C0MAA7;A0A8C0MAG3;A0A8C0MAZ7;A0A8C0MF46;A0A8C0MFD4;A0A8C0MHJ5;A0A8C0MHX0;A0A8C0Q3K1;A0A8C0Q4P7;A0A8C0Q7P9;A0A8C0QAB5;A0A8C0QCC0;A0A8C0QJR3;A0A8C0RDE4;A0A8C0RDG4;A0A8C0RDI7;A0A8C0RY75;A0A8C0RYA0;F1PJ62;F1PJ63;F1PLR6	tr	A0A5F4BRF7_CANLF;A0A5F4C6I3_CANLF;A0A5F4CD43_CANLF;A0A5F4CHP9_CANLF;A0A5F4CLZ5_CANLF;A0A5F4D268_CANLF;A0A5F4D9F1_CANLF;A0A8C0MAA7_CANLF;A0A8C0MAG3_CANLF;A0A8C0MAZ7_CANLF;A0A8C0MF46_CANLF;A0A8C0MFD4_CANLF;A0A8C0MHJ5_CANLF;A0A8C0MHX0_CANLF;A0A8C0Q3K1_CANLF;A0A8C0Q4P7_CANLF;A0A8C0Q7P9_CANLF;A0A8C0QAB5_CANLF;A0A8C0QCC0_CANLF;A0A8C0QJR3_CANLF;A0A8C0RDE4_CANLF;A0A8C0RDG4_CANLF;A0A8C0RDI7_CANLF;A0A8C0RY…	BIN1;BIN1;BIN1;BIN1;BIN1;BIN1;BIN1;;;;;;;;;;;;;;;;;;;BIN1;BIN1;BIN1	Bridging integrator 1	4;4;4;4;4;4;4;4;4;4;4;4;4;4;4;4;4;4;4;4;4;4;4;4;4;4;4;3	1;1;1;1;1;1;1;1;1;1;1;1;1;1;1;1;1;1;1;1;1;1;1;1;1;3;3;3	_DEQFEQC[+57]VQNFNK_	_DEQFEQC[Carbamidomethyl (C)]VQNFNK_	DEQFEQCVQNFNK	2	843.365	1187571	33.5492	0.000699643	211015_HFX_Pet_Plasma_24fraction_No_08_E01	Canis lupus familiaris	uniprot-taxonomy_9615(canis_lupus_familiaris_220503_836sw_114891_tl)
A0A5F4BRF7;A0A5F4C6I3;A0A5F4CD43;A0A5F4CHP9;A0A5F4CLZ5;A0A5F4D268;A0A5F4D9F1;A0A8C0MAA7;A0A8C0MAG3;A0A8C0MAZ7;A0A8C0MF46;A0A8C0MFD4;A0A8C0MHJ5;A0A8C0MHX0;A0A8C0Q3K1;A0A8C0Q4P7;A0A8C0Q7P9;A0A8C0QAB5;A0A8C0QCC0;A0A8C0QJR3;A0A8C0RDE4;A0A8C0RDG4;A0A8C0RDI7;A0A8C0RY75;A0A8C0RYA0;F1PJ62;F1PJ63;F1PLR6	tr	A0A5F4BRF7_CANLF;A0A5F4C6I3_CANLF;A0A5F4CD43_CANLF;A0A5F4CHP9_CANLF;A0A5F4CLZ5_CANLF;A0A5F4D268_CANLF;A0A5F4D9F1_CANLF;A0A8C0MAA7_CANLF;A0A8C0MAG3_CANLF;A0A8C0MAZ7_CANLF;A0A8C0MF46_CANLF;A0A8C0MFD4_CANLF;A0A8C0MHJ5_CANLF;A0A8C0MHX0_CANLF;A0A8C0Q3K1_CANLF;A0A8C0Q4P7_CANLF;A0A8C0Q7P9_CANLF;A0A8C0QAB5_CANLF;A0A8C0QCC0_CANLF;A0A8C0QJR3_CANLF;A0A8C0RDE4_CANLF;A0A8C0RDG4_CANLF;A0A8C0RDI7_CANLF;A0A8C0RY…	BIN1;BIN1;BIN1;BIN1;BIN1;BIN1;BIN1;;;;;;;;;;;;;;;;;;;BIN1;BIN1;BIN1	Bridging integrator 1	4;4;4;4;4;4;4;4;4;4;4;4;4;4;4;4;4;4;4;4;4;4;4;4;4;4;4;3	1;1;1;1;1;1;1;1;1;1;1;1;1;1;1;1;1;1;1;1;1;1;1;1;1;3;3;3	_VQAQHDYVATDTDELQLK_	_VQAQHDYVATDTDELQLK_	VQAQHDYVATDTDELQLK	3	692.008	3267166	32.5986	0	211015_HFX_Pet_Plasma_24fraction_No_09_E01	Canis lupus familiaris	uniprot-taxonomy_9615(canis_lupus_familiaris_220503_836sw_114891_tl)
A0A5F4BRF7;A0A5F4C6I3;A0A5F4CD43;A0A5F4CHP9;A0A5F4CLZ5;A0A5F4D268;A0A5F4D9F1;A0A8C0MAA7;A0A8C0MAG3;A0A8C0MAZ7;A0A8C0MF46;A0A8C0MFD4;A0A8C0MHJ5;A0A8C0MHX0;A0A8C0Q3K1;A0A8C0Q4P7;A0A8C0Q7P9;A0A8C0QAB5;A0A8C0QCC0;A0A8C0QJR3;A0A8C0RDE4;A0A8C0RDG4;A0A8C0RDI7;A0A8C0RY75;A0A8C0RYA0;F1PJ62;F1PJ63;F1PLR6	tr	A0A5F4BRF7_CANLF;A0A5F4C6I3_CANLF;A0A5F4CD43_CANLF;A0A5F4CHP9_CANLF;A0A5F4CLZ5_CANLF;A0A5F4D268_CANLF;A0A5F4D9F1_CANLF;A0A8C0MAA7_CANLF;A0A8C0MAG3_CANLF;A0A8C0MAZ7_CANLF;A0A8C0MF46_CANLF;A0A8C0MFD4_CANLF;A0A8C0MHJ5_CANLF;A0A8C0MHX0_CANLF;A0A8C0Q3K1_CANLF;A0A8C0Q4P7_CANLF;A0A8C0Q7P9_CANLF;A0A8C0QAB5_CANLF;A0A8C0QCC0_CANLF;A0A8C0QJR3_CANLF;A0A8C0RDE4_CANLF;A0A8C0RDG4_CANLF;A0A8C0RDI7_CANLF;A0A8C0RY…	BIN1;BIN1;BIN1;BIN1;BIN1;BIN1;BIN1;;;;;;;;;;;;;;;;;;;BIN1;BIN1;BIN1	Bridging integrator 1	4;4;4;4;4;4;4;4;4;4;4;4;4;4;4;4;4;4;4;4;4;4;4;4;4;4;4;3	1;1;1;1;1;1;1;1;1;1;1;1;1;1;1;1;1;1;1;1;1;1;1;1;1;3;3;3	_VNHEPEPSAAAGAALPK_	_VNHEPEPSAAAGAALPK_	VNHEPEPSAAAGAALPK	3	553.621	2399890	3.80107	0.00073289	211015_HFX_Pet_Plasma_24fraction_No_09_E01	Canis lupus familiaris	uniprot-taxonomy_9615(canis_lupus_familiaris_220503_836sw_114891_tl)
A0A5F4BRH6;A0A5F4CYM2;A0A5F4D3I4;A0A5F4D6X9;A0A8C0LTK5;A0A8C0M039;A0A8C0SXV8;A0A8C0SZW7;F1PE38	tr	A0A5F4BRH6_CANLF;A0A5F4CYM2_CANLF;A0A5F4D3I4_CANLF;A0A5F4D6X9_CANLF;A0A8C0LTK5_CANLF;A0A8C0M039_CANLF;A0A8C0SXV8_CANLF;A0A8C0SZW7_CANLF;F1PE38_CANLF	CDH13	Cadherin-13;Cadherin-13;Cadherin-13;Cadherin-13;Cadherin 13;Cadherin 13;Cadherin 13;Cadherin 13;Cadherin-13	4	1;1;1;1;1;1;1;1;3	_DIQGSLQDIFK_	_DIQGSLQDIFK_	DIQGSLQDIFK	2	632.333	1858084	78.3063	0	211015_HFX_Pet_Plasma_24fraction_No_04_E01	Canis lupus familiaris	uniprot-taxonomy_9615(canis_lupus_familiaris_220503_836sw_114891_tl)
A0A5F4BRH6;A0A5F4CYM2;A0A5F4D3I4;A0A5F4D6X9;A0A8C0LTK5;A0A8C0M039;A0A8C0SXV8;A0A8C0SZW7;F1PE38	tr	A0A5F4BRH6_CANLF;A0A5F4CYM2_CANLF;A0A5F4D3I4_CANLF;A0A5F4D6X9_CANLF;A0A8C0LTK5_CANLF;A0A8C0M039_CANLF;A0A8C0SXV8_CANLF;A0A8C0SZW7_CANLF;F1PE38_CANLF	CDH13	Cadherin-13;Cadherin-13;Cadherin-13;Cadherin-13;Cadherin 13;Cadherin 13;Cadherin 13;Cadherin 13;Cadherin-13	4	1;1;1;1;1;1;1;1;3	_GDIVTVVSPALLDR_	_GDIVTVVSPALLDR_	GDIVTVVSPALLDR	2	727.914	2824768	74.7662	6.93289e-05	211015_HFX_Pet_Plasma_24fraction_No_05_E01	Canis lupus familiaris	uniprot-taxonomy_9615(canis_lupus_familiaris_220503_836sw_114891_tl)
A0A5F4BRH6;A0A5F4CYM2;A0A5F4D3I4;A0A5F4D6X9;A0A8C0LTK5;A0A8C0M039;A0A8C0SXV8;A0A8C0SZW7;F1PE38	tr	A0A5F4BRH6_CANLF;A0A5F4CYM2_CANLF;A0A5F4D3I4_CANLF;A0A5F4D6X9_CANLF;A0A8C0LTK5_CANLF;A0A8C0M039_CANLF;A0A8C0SXV8_CANLF;A0A8C0SZW7_CANLF;F1PE38_CANLF	CDH13	Cadherin-13;Cadherin-13;Cadherin-13;Cadherin-13;Cadherin 13;Cadherin 13;Cadherin 13;Cadherin 13;Cadherin-13	4	1;1;1;1;1;1;1;1;3	_DLHPNTDPFK_	_DLHPNTDPFK_	DLHPNTDPFK	2	592.291	16180560	13.6719	0.000502355	211015_HFX_Pet_Plasma_24fraction_No_11_E01	Canis lupus familiaris	uniprot-taxonomy_9615(canis_lupus_familiaris_220503_836sw_114891_tl)
A0A5F4BRH6;A0A5F4CYM2;A0A5F4D3I4;A0A5F4D6X9;A0A8C0LTK5;A0A8C0M039;A0A8C0SXV8;A0A8C0SZW7;F1PE38	tr	A0A5F4BRH6_CANLF;A0A5F4CYM2_CANLF;A0A5F4D3I4_CANLF;A0A5F4D6X9_CANLF;A0A8C0LTK5_CANLF;A0A8C0M039_CANLF;A0A8C0SXV8_CANLF;A0A8C0SZW7_CANLF;F1PE38_CANLF	CDH13	Cadherin-13;Cadherin-13;Cadherin-13;Cadherin-13;Cadherin 13;Cadherin 13;Cadherin 13;Cadherin 13;Cadherin-13	4	1;1;1;1;1;1;1;1;3	_VNDDGSLVALK_	_VNDDGSLVALK_	VNDDGSLVALK	2	565.806	95202370	24.9155	0	211015_HFX_Pet_Plasma_24fraction_No_13_E01	Canis lupus familiaris	uniprot-taxonomy_9615(canis_lupus_familiaris_220503_836sw_114891_tl)
A0A5F4BRH6;A0A5F4CYM2;A0A5F4D3I4;A0A5F4D6X9;A0A8C0LTK5;A0A8C0M039;A0A8C0SXV8;A0A8C0SZW7;F1PE38	tr	A0A5F4BRH6_CANLF;A0A5F4CYM2_CANLF;A0A5F4D3I4_CANLF;A0A5F4D6X9_CANLF;A0A8C0LTK5_CANLF;A0A8C0M039_CANLF;A0A8C0SXV8_CANLF;A0A8C0SZW7_CANLF;F1PE38_CANLF	CDH13	Cadherin-13;Cadherin-13;Cadherin-13;Cadherin-13;Cadherin 13;Cadherin 13;Cadherin 13;Cadherin 13;Cadherin-13	4	1;1;1;1;1;1;1;1;3	_INENTGSVSVTQTLDR_	_INENTGSVSVTQTLDR_	INENTGSVSVTQTLDR	2	867.437	2664477	25.1774	0.000611927	211015_HFX_Pet_Plasma_24fraction_No_13_E01	Canis lupus familiaris	uniprot-taxonomy_9615(canis_lupus_familiaris_220503_836sw_114891_tl)
A0A5F4BRH6;A0A5F4CYM2;A0A5F4D3I4;A0A5F4D6X9;A0A8C0LTK5;A0A8C0M039;A0A8C0SXV8;A0A8C0SZW7;F1PE38	tr	A0A5F4BRH6_CANLF;A0A5F4CYM2_CANLF;A0A5F4D3I4_CANLF;A0A5F4D6X9_CANLF;A0A8C0LTK5_CANLF;A0A8C0M039_CANLF;A0A8C0SXV8_CANLF;A0A8C0SZW7_CANLF;F1PE38_CANLF	CDH13	Cadherin-13;Cadherin-13;Cadherin-13;Cadherin-13;Cadherin 13;Cadherin 13;Cadherin 13;Cadherin 13;Cadherin-13	4	1;1;1;1;1;1;1;1;3	_TPHAEDMAELVIVGGK_	_TPHAEDMAELVIVGGK_	TPHAEDMAELVIVGGK	3	556.287	1295160	52.6543	0.00073289	211015_HFX_Pet_Plasma_24fraction_No_18_E01	Canis lupus familiaris	uniprot-taxonomy_9615(canis_lupus_familiaris_220503_836sw_114891_tl)
A0A5F4BRJ6;A0A8C0Z0E7	tr	A0A5F4BRJ6_CANLF;A0A8C0Z0E7_CANLF	KNG1	Kininogen 1	4	1	_LC[+57]EYKGRPQEAGAEPEPAPESEVS_	_LC[Carbamidomethyl (C)]EYKGRPQEAGAEPEPAPESEVS_	LCEYKGRPQEAGAEPEPAPESEVS	3	877.406	4047963	7.62572	0.00205684	211015_HFX_Pet_Plasma_24fraction_No_04_E01	Canis lupus familiaris	uniprot-taxonomy_9615(canis_lupus_familiaris_220503_836sw_114891_tl)
A0A5F4BRJ6;A0A8C0Z0E7	tr	A0A5F4BRJ6_CANLF;A0A8C0Z0E7_CANLF	KNG1	Kininogen 1	4	1	_PQEAGAEPEPAPESEVS_	_PQEAGAEPEPAPESEVS_	PQEAGAEPEPAPESEVS	2	862.386	3562421	0.192023	0.00178622	211015_HFX_Pet_Plasma_24fraction_No_15_E01	Canis lupus familiaris	uniprot-taxonomy_9615(canis_lupus_familiaris_220503_836sw_114891_tl)
A0A5F4BRJ6;A0A8C0Z0E7	tr	A0A5F4BRJ6_CANLF;A0A8C0Z0E7_CANLF	KNG1	Kininogen 1	4	1	_GRPQEAGAEPEPAPESEVS_	_GRPQEAGAEPEPAPESEVS_	GRPQEAGAEPEPAPESEVS	3	646.301	7563219	-10.3817	0.000699643	211015_HFX_Pet_Plasma_24fraction_No_18_E01	Canis lupus familiaris	uniprot-taxonomy_9615(canis_lupus_familiaris_220503_836sw_114891_tl)
A0A5F4BRJ6;A0A8C0Z0E7	tr	A0A5F4BRJ6_CANLF;A0A8C0Z0E7_CANLF	KNG1	Kininogen 1	4	1	_GRPQEAGAEPEPAPESEVS_	_GRPQEAGAEPEPAPESEVS_	GRPQEAGAEPEPAPESEVS	2	968.948	43056040	-10.3817	0.00599467	211015_HFX_Pet_Plasma_24fraction_No_20_E01	Canis lupus familiaris	uniprot-taxonomy_9615(canis_lupus_familiaris_220503_836sw_114891_tl)
A0A5F4BRK4;A0A5F4DDE4;A0A5F4DFU9;A0A5F4DJH6;A0A8C0MHJ7;A0A8C0MHL3;A0A8C0MHX3;A0A8C0MK04;A0A8C0MQW9;A0A8C0PXY0;A0A8C0PY52;A0A8C0Q0Z6;A0A8C0Q1A9;A0A8C0Q9I8;A0A8C0REP5;A0A8C0RWR5;F1P6Z9;F1P702;F1P7M7	tr	A0A5F4BRK4_CANLF;A0A5F4DDE4_CANLF;A0A5F4DFU9_CANLF;A0A5F4DJH6_CANLF;A0A8C0MHJ7_CANLF;A0A8C0MHL3_CANLF;A0A8C0MHX3_CANLF;A0A8C0MK04_CANLF;A0A8C0MQW9_CANLF;A0A8C0PXY0_CANLF;A0A8C0PY52_CANLF;A0A8C0Q0Z6_CANLF;A0A8C0Q1A9_CANLF;A0A8C0Q9I8_CANLF;A0A8C0REP5_CANLF;A0A8C0RWR5_CANLF;F1P6Z9_CANLF;F1P702_CANLF;F1P7M7_CANLF	CADM1;CADM1;CADM1;CADM1;;;;;;;;;;;;;CADM1;CADM1;CADM1	Cell adhesion molecule 1	3;4;3;3;4;4;4;4;4;4;4;4;4;4;4;4;3;3;3	1;1;1;1;1;1;1;1;1;1;1;1;1;1;1;1;3;3;3	_SDDSVIQLLNPNR_	_SDDSVIQLLNPNR_	SDDSVIQLLNPNR	2	735.881	748539	78.4134	0.000330852	211015_HFX_Pet_Plasma_24fraction_No_03_E01	Canis lupus familiaris	uniprot-taxonomy_9615(canis_lupus_familiaris_220503_836sw_114891_tl)
A0A5F4BRK4;A0A5F4DDE4;A0A5F4DFU9;A0A5F4DJH6;A0A8C0MHJ7;A0A8C0MHL3;A0A8C0MHX3;A0A8C0MK04;A0A8C0MQW9;A0A8C0PXY0;A0A8C0PY52;A0A8C0Q0Z6;A0A8C0Q1A9;A0A8C0Q9I8;A0A8C0REP5;A0A8C0RWR5;F1P6Z9;F1P702;F1P7M7	tr	A0A5F4BRK4_CANLF;A0A5F4DDE4_CANLF;A0A5F4DFU9_CANLF;A0A5F4DJH6_CANLF;A0A8C0MHJ7_CANLF;A0A8C0MHL3_CANLF;A0A8C0MHX3_CANLF;A0A8C0MK04_CANLF;A0A8C0MQW9_CANLF;A0A8C0PXY0_CANLF;A0A8C0PY52_CANLF;A0A8C0Q0Z6_CANLF;A0A8C0Q1A9_CANLF;A0A8C0Q9I8_CANLF;A0A8C0REP5_CANLF;A0A8C0RWR5_CANLF;F1P6Z9_CANLF;F1P702_CANLF;F1P7M7_CANLF	CADM1;CADM1;CADM1;CADM1;;;;;;;;;;;;;CADM1;CADM1;CADM1	Cell adhesion molecule 1	3;4;3;3;4;4;4;4;4;4;4;4;4;4;4;4;3;3;3	1;1;1;1;1;1;1;1;1;1;1;1;1;1;1;1;3;3;3	_EGDAFELTC[+57]EAIGK_	_EGDAFELTC[Carbamidomethyl (C)]EAIGK_	EGDAFELTCEAIGK	2	770.353	877421	49.8445	0.00032175	211015_HFX_Pet_Plasma_24fraction_No_11_E01	Canis lupus familiaris	uniprot-taxonomy_9615(canis_lupus_familiaris_220503_836sw_114891_tl)
A0A5F4BRM1;A0A5F4BSW5;A0A8C0P8Z9;A0A8C0PJB2;A0A8C0TMW7;A0A8C0Z5E0;E2R3B0	tr	A0A5F4BRM1_CANLF;A0A5F4BSW5_CANLF;A0A8C0P8Z9_CANLF;A0A8C0PJB2_CANLF;A0A8C0TMW7_CANLF;A0A8C0Z5E0_CANLF;E2R3B0_CANLF	SCG3;SCG3;;;;;SCG3	Secretogranin III	4	1;1;1;1;1;1;2	_ELSAERPLNEQIAEAEADK_	_ELSAERPLNEQIAEAEADK_	ELSAERPLNEQIAEAEADK	3	705.018	2800413	34.4206	0.000395681	211015_HFX_Pet_Plasma_24fraction_No_05_E01	Canis lupus familiaris	uniprot-taxonomy_9615(canis_lupus_familiaris_220503_836sw_114891_tl)
A0A5F4BRM1;A0A5F4BSW5;A0A8C0P8Z9;A0A8C0PJB2;A0A8C0TMW7;A0A8C0Z5E0;E2R3B0	tr	A0A5F4BRM1_CANLF;A0A5F4BSW5_CANLF;A0A8C0P8Z9_CANLF;A0A8C0PJB2_CANLF;A0A8C0TMW7_CANLF;A0A8C0Z5E0_CANLF;E2R3B0_CANLF	SCG3;SCG3;;;;;SCG3	Secretogranin III	4	1;1;1;1;1;1;2	_PLNEQIAEAEADK_	_PLNEQIAEAEADK_	PLNEQIAEAEADK	2	714.354	1225132	18.0043	6.93289e-05	211015_HFX_Pet_Plasma_24fraction_No_06_E01	Canis lupus familiaris	uniprot-taxonomy_9615(canis_lupus_familiaris_220503_836sw_114891_tl)
A0A5F4BRM1;A0A5F4BSW5;A0A8C0P8Z9;A0A8C0PJB2;A0A8C0TMW7;A0A8C0Z5E0;E2R3B0	tr	A0A5F4BRM1_CANLF;A0A5F4BSW5_CANLF;A0A8C0P8Z9_CANLF;A0A8C0PJB2_CANLF;A0A8C0TMW7_CANLF;A0A8C0Z5E0_CANLF;E2R3B0_CANLF	SCG3;SCG3;;;;;SCG3	Secretogranin III	4	1;1;1;1;1;1;2	_TEAYLEAIR_	_TEAYLEAIR_	TEAYLEAIR	2	533.282	4773831	27.4194	0.000363284	211015_HFX_Pet_Plasma_24fraction_No_12_E01	Canis lupus familiaris	uniprot-taxonomy_9615(canis_lupus_familiaris_220503_836sw_114891_tl)
A0A5F4BRM1;A0A5F4BSW5;A0A8C0P8Z9;A0A8C0PJB2;A0A8C0TMW7;A0A8C0Z5E0;E2R3B0	tr	A0A5F4BRM1_CANLF;A0A5F4BSW5_CANLF;A0A8C0P8Z9_CANLF;A0A8C0PJB2_CANLF;A0A8C0TMW7_CANLF;A0A8C0Z5E0_CANLF;E2R3B0_CANLF	SCG3;SCG3;;;;;SCG3	Secretogranin III	4	1;1;1;1;1;1;2	_EANTYEEEPNKPTSVTESQAGK_	_EANTYEEEPNKPTSVTESQAGK_	EANTYEEEPNKPTSVTESQAGK	3	803.707	864119	-22.3245	0.00032175	211015_HFX_Pet_Plasma_24fraction_No_21_E01	Canis lupus familiaris	uniprot-taxonomy_9615(canis_lupus_familiaris_220503_836sw_114891_tl)
A0A5F4BRM7;A0A5F4CSD0;A0A5F4DBN6;A0A8C0SRY7;A0A8C0SS74;A0A8C0SSZ6;A0A8C0SU03;F1PY21	tr	A0A5F4BRM7_CANLF;A0A5F4CSD0_CANLF;A0A5F4DBN6_CANLF;A0A8C0SRY7_CANLF;A0A8C0SS74_CANLF;A0A8C0SSZ6_CANLF;A0A8C0SU03_CANLF;F1PY21_CANLF	GSR	Glutathione-disulfide reductase;Glutathione-disulfide reductase;Glutathione-disulfide reductase;Glutathione-disulfide reductase;Glutathione-disulfide reductase;Glutathione-disulfide reductase;Glutathione-disulfide reductase;Glutathione reductase	3;3;3;4;4;4;4;3	1;1;1;1;1;1;1;2	_LGGTC[+57]VNVGC[+57]VPK_	_LGGTC[Carbamidomethyl (C)]VNVGC[Carbamidomethyl (C)]VPK_	LGGTCVNVGCVPK	2	680.839	1216393	19.1387	0.000699087	211015_HFX_Pet_Plasma_24fraction_No_18_E01	Canis lupus familiaris	uniprot-taxonomy_9615(canis_lupus_familiaris_220503_836sw_114891_tl)
A0A5F4BRM7;A0A5F4CSD0;A0A5F4DBN6;A0A8C0SRY7;A0A8C0SS74;A0A8C0SSZ6;A0A8C0SU03;F1PY21	tr	A0A5F4BRM7_CANLF;A0A5F4CSD0_CANLF;A0A5F4DBN6_CANLF;A0A8C0SRY7_CANLF;A0A8C0SS74_CANLF;A0A8C0SSZ6_CANLF;A0A8C0SU03_CANLF;F1PY21_CANLF	GSR	Glutathione-disulfide reductase;Glutathione-disulfide reductase;Glutathione-disulfide reductase;Glutathione-disulfide reductase;Glutathione-disulfide reductase;Glutathione-disulfide reductase;Glutathione-disulfide reductase;Glutathione reductase	3;3;3;4;4;4;4;3	1;1;1;1;1;1;1;2	_ADFDNTVAIHPTSSEELVTLR_	_ADFDNTVAIHPTSSEELVTLR_	ADFDNTVAIHPTSSEELVTLR	3	772.389	1532099	59.2103	0.000699087	211015_HFX_Pet_Plasma_24fraction_No_19_E01	Canis lupus familiaris	uniprot-taxonomy_9615(canis_lupus_familiaris_220503_836sw_114891_tl)
A0A5F4BRM7;A0A5F4CSD0;A0A5F4DBN6;A0A8C0SRY7;A0A8C0SS74;A0A8C0SSZ6;A0A8C0SU03;F1PY21	tr	A0A5F4BRM7_CANLF;A0A5F4CSD0_CANLF;A0A5F4DBN6_CANLF;A0A8C0SRY7_CANLF;A0A8C0SS74_CANLF;A0A8C0SSZ6_CANLF;A0A8C0SU03_CANLF;F1PY21_CANLF	GSR	Glutathione-disulfide reductase;Glutathione-disulfide reductase;Glutathione-disulfide reductase;Glutathione-disulfide reductase;Glutathione-disulfide reductase;Glutathione-disulfide reductase;Glutathione-disulfide reductase;Glutathione reductase	3;3;3;4;4;4;4;3	1;1;1;1;1;1;1;2	_LNTIYQNNLTK_	_LNTIYQNNLTK_	LNTIYQNNLTK	2	661.359	2915504	17.6879	0	211015_HFX_Pet_Plasma_24fraction_No_21_E01	Canis lupus familiaris	uniprot-taxonomy_9615(canis_lupus_familiaris_220503_836sw_114891_tl)
A0A5F4BRR6;A0A5F4CUJ7;A0A5F4DHF7;A0A8C0NLQ0;A0A8C0NYF7	tr	A0A5F4BRR6_CANLF;A0A5F4CUJ7_CANLF;A0A5F4DHF7_CANLF;A0A8C0NLQ0_CANLF;A0A8C0NYF7_CANLF	PTPRG	Protein-tyrosine-phosphatase;Protein-tyrosine-phosphatase;Protein-tyrosine-phosphatase;Protein tyrosine phosphatase receptor type G;Protein tyrosine phosphatase receptor type G	3;3;3;4;4	1	_DLLPASLGSYYR_	_DLLPASLGSYYR_	DLLPASLGSYYR	2	677.854	2780262	71.7026	0.000293284	211015_HFX_Pet_Plasma_24fraction_No_06_E01	Canis lupus familiaris	uniprot-taxonomy_9615(canis_lupus_familiaris_220503_836sw_114891_tl)
A0A5F4BRR6;A0A5F4CUJ7;A0A5F4DHF7;A0A8C0NLQ0;A0A8C0NYF7	tr	A0A5F4BRR6_CANLF;A0A5F4CUJ7_CANLF;A0A5F4DHF7_CANLF;A0A8C0NLQ0_CANLF;A0A8C0NYF7_CANLF	PTPRG	Protein-tyrosine-phosphatase;Protein-tyrosine-phosphatase;Protein-tyrosine-phosphatase;Protein tyrosine phosphatase receptor type G;Protein tyrosine phosphatase receptor type G	3;3;3;4;4	1	_ATISHVSPDSLYLFR_	_ATISHVSPDSLYLFR_	ATISHVSPDSLYLFR	3	569.302	476061	75.1201	0.000530809	211015_HFX_Pet_Plasma_24fraction_No_11_E01	Canis lupus familiaris	uniprot-taxonomy_9615(canis_lupus_familiaris_220503_836sw_114891_tl)
A0A5F4BRR6;A0A5F4CUJ7;A0A5F4DHF7;A0A8C0NLQ0;A0A8C0NYF7	tr	A0A5F4BRR6_CANLF;A0A5F4CUJ7_CANLF;A0A5F4DHF7_CANLF;A0A8C0NLQ0_CANLF;A0A8C0NYF7_CANLF	PTPRG	Protein-tyrosine-phosphatase;Protein-tyrosine-phosphatase;Protein-tyrosine-phosphatase;Protein tyrosine phosphatase receptor type G;Protein tyrosine phosphatase receptor type G	3;3;3;4;4	1	_HQSPIDILDQHAR_	_HQSPIDILDQHAR_	HQSPIDILDQHAR	3	510.599	5470836	29.1968	0.00032175	211015_HFX_Pet_Plasma_24fraction_No_21_E01	Canis lupus familiaris	uniprot-taxonomy_9615(canis_lupus_familiaris_220503_836sw_114891_tl)
A0A5F4BRR6;A0A5F4CUJ7;A0A5F4DHF7;A0A8C0NLQ0;A0A8C0NYF7	tr	A0A5F4BRR6_CANLF;A0A5F4CUJ7_CANLF;A0A5F4DHF7_CANLF;A0A8C0NLQ0_CANLF;A0A8C0NYF7_CANLF	PTPRG	Protein-tyrosine-phosphatase;Protein-tyrosine-phosphatase;Protein-tyrosine-phosphatase;Protein tyrosine phosphatase receptor type G;Protein tyrosine phosphatase receptor type G	3;3;3;4;4	1	_DNSALDPIIHGLK_	_DNSALDPIIHGLK_	DNSALDPIIHGLK	2	696.878	4742144	57.1416	0.000239578	211015_HFX_Pet_Plasma_24fraction_No_24_E01	Canis lupus familiaris	uniprot-taxonomy_9615(canis_lupus_familiaris_220503_836sw_114891_tl)
A0A5F4BRT0;A0A5F4CLR4;A0A5F4D9H6;A0A8C0N7B7;A0A8C0N7H7;A0A8C0NBW0;A0A8C0Q4S7;F1PIW1;F6XMJ9	tr	A0A5F4BRT0_CANLF;A0A5F4CLR4_CANLF;A0A5F4D9H6_CANLF;A0A8C0N7B7_CANLF;A0A8C0N7H7_CANLF;A0A8C0NBW0_CANLF;A0A8C0Q4S7_CANLF;F1PIW1_CANLF;F6XMJ9_CANLF	LOC478220	Peptidase S1 domain-containing protein;Peptidase S1 domain-containing protein;Peptidase S1 domain-containing protein;Chymotrypsin-C;Chymotrypsin-C;Chymotrypsin-C;Chymotrypsin-C;Peptidase S1 domain-containing protein;Peptidase S1 domain-containing protein	4	1;1;1;1;1;1;1;3;1	_LAEPVQLSDTIK_	_LAEPVQLSDTIK_	LAEPVQLSDTIK	2	657.369	47009320	41.9286	0	211015_HFX_Pet_Plasma_24fraction_No_18_E01	Canis lupus familiaris	uniprot-taxonomy_9615(canis_lupus_familiaris_220503_836sw_114891_tl)
A0A5F4BRW3;A0A5F4BYR1;A0A5F4C371;A0A5F4CLK4;A0A5F4D1Q9;A0A5F4D5A2;A0A8C0N2I8;A0A8C0N2K0;A0A8C0N3N1;A0A8C0N6B9;A0A8C0T0H0;E2RR16	tr	A0A5F4BRW3_CANLF;A0A5F4BYR1_CANLF;A0A5F4C371_CANLF;A0A5F4CLK4_CANLF;A0A5F4D1Q9_CANLF;A0A5F4D5A2_CANLF;A0A8C0N2I8_CANLF;A0A8C0N2K0_CANLF;A0A8C0N3N1_CANLF;A0A8C0N6B9_CANLF;A0A8C0T0H0_CANLF;E2RR16_CANLF	UGGT1	UDP-glucose glycoprotein glucosyltransferase 1	3;3;3;3;3;3;4;4;4;4;4;3	1;1;1;1;1;1;1;1;1;1;1;3	_VEEDVASDLVMK_	_VEEDVASDLVMK_	VEEDVASDLVMK	2	667.829	2643259	41.3732	0	211015_HFX_Pet_Plasma_24fraction_No_07_E01	Canis lupus familiaris	uniprot-taxonomy_9615(canis_lupus_familiaris_220503_836sw_114891_tl)
A0A5F4BRW3;A0A5F4BYR1;A0A5F4C371;A0A5F4CLK4;A0A5F4D1Q9;A0A5F4D5A2;A0A8C0N2I8;A0A8C0N2K0;A0A8C0N3N1;A0A8C0N6B9;A0A8C0T0H0;E2RR16	tr	A0A5F4BRW3_CANLF;A0A5F4BYR1_CANLF;A0A5F4C371_CANLF;A0A5F4CLK4_CANLF;A0A5F4D1Q9_CANLF;A0A5F4D5A2_CANLF;A0A8C0N2I8_CANLF;A0A8C0N2K0_CANLF;A0A8C0N3N1_CANLF;A0A8C0N6B9_CANLF;A0A8C0T0H0_CANLF;E2RR16_CANLF	UGGT1	UDP-glucose glycoprotein glucosyltransferase 1	3;3;3;3;3;3;4;4;4;4;4;3	1;1;1;1;1;1;1;1;1;1;1;3	_IVPEWQDYDQEIK_	_IVPEWQDYDQEIK_	IVPEWQDYDQEIK	2	831.904	1618358	52.1765	0.00114494	211015_HFX_Pet_Plasma_24fraction_No_18_E01	Canis lupus familiaris	uniprot-taxonomy_9615(canis_lupus_familiaris_220503_836sw_114891_tl)
A0A5F4BRW4;A0A8C0PHK1	tr	A0A5F4BRW4_CANLF;A0A8C0PHK1_CANLF	SPP1;	Secreted phosphoprotein 1	3;4	1	_QNAVLTEETDDFK_	_QNAVLTEETDDFK_	QNAVLTEETDDFK	2	755.357	825933	61.1401	0.00015083	211015_HFX_Pet_Plasma_24fraction_No_03_E01	Canis lupus familiaris	uniprot-taxonomy_9615(canis_lupus_familiaris_220503_836sw_114891_tl)
A0A5F4BRW4;A0A8C0PHK1	tr	A0A5F4BRW4_CANLF;A0A8C0PHK1_CANLF	SPP1;	Secreted phosphoprotein 1	3;4	1	_FHVSHELDSASSEIN_	_FHVSHELDSASSEIN_	FHVSHELDSASSEIN	3	557.925	16470590	46.7325	0.000522876	211015_HFX_Pet_Plasma_24fraction_No_12_E01	Canis lupus familiaris	uniprot-taxonomy_9615(canis_lupus_familiaris_220503_836sw_114891_tl)
A0A5F4BRW4;A0A8C0PHK1	tr	A0A5F4BRW4_CANLF;A0A8C0PHK1_CANLF	SPP1;	Secreted phosphoprotein 1	3;4	1	_SASMEDDFNAVLLSR_	_SASMEDDFNAVLLSR_	SASMEDDFNAVLLSR	2	827.891	520774	73.7188	0.000360023	211015_HFX_Pet_Plasma_24fraction_No_19_E01	Canis lupus familiaris	uniprot-taxonomy_9615(canis_lupus_familiaris_220503_836sw_114891_tl)
A0A5F4BRW4;A0A8C0PHK1	tr	A0A5F4BRW4_CANLF;A0A8C0PHK1_CANLF	SPP1;	Secreted phosphoprotein 1	3;4	1	_SASM[+16]EDDFNAVLLSR_	_SASM[Oxidation (M)]EDDFNAVLLSR_	SASMEDDFNAVLLSR	2	835.888	3127512	54.6295	0	211015_HFX_Pet_Plasma_24fraction_No_19_E01	Canis lupus familiaris	uniprot-taxonomy_9615(canis_lupus_familiaris_220503_836sw_114891_tl)
A0A5F4BS01;A0A5F4DJ21;A0A8C0PGU1;A0A8C0PN40;A0A8C0Q479;A0A8C0Q4A1;A0A8C0QG65;F1PU34	tr	A0A5F4BS01_CANLF;A0A5F4DJ21_CANLF;A0A8C0PGU1_CANLF;A0A8C0PN40_CANLF;A0A8C0Q479_CANLF;A0A8C0Q4A1_CANLF;A0A8C0QG65_CANLF;F1PU34_CANLF	CARS1	Cysteinyl-tRNA synthetase;Cysteinyl-tRNA synthetase;Cysteinyl-tRNA synthetase 1;Cysteinyl-tRNA synthetase 1;Cysteinyl-tRNA synthetase 1;Cysteinyl-tRNA synthetase 1;Cysteinyl-tRNA synthetase 1;Cysteinyl-tRNA synthetase	3;3;4;4;4;4;4;3	1;1;1;1;1;1;1;2	_VPEVLQLSDALR_	_VPEVLQLSDALR_	VPEVLQLSDALR	2	670.383	410845	70.8863	0.000293284	211015_HFX_Pet_Plasma_24fraction_No_06_E01	Canis lupus familiaris	uniprot-taxonomy_9615(canis_lupus_familiaris_220503_836sw_114891_tl)
A0A5F4BS25;A0A5F4BUZ8;A0A5F4CJR6;A0A5F4CW92;A0A8C0PV77;A0A8C0RU77;A0A8C0Z1T0;F1PE28	tr	A0A5F4BS25_CANLF;A0A5F4BUZ8_CANLF;A0A5F4CJR6_CANLF;A0A5F4CW92_CANLF;A0A8C0PV77_CANLF;A0A8C0RU77_CANLF;A0A8C0Z1T0_CANLF;F1PE28_CANLF	TKT;TKT;TKT;TKT;TKT;TKT;;TKT	Transketolase	4	1;1;1;1;1;1;1;3	_NSTFSEIFR_	_NSTFSEIFR_	NSTFSEIFR	2	550.772	2493579	48.5119	0.000231401	211015_HFX_Pet_Plasma_24fraction_No_01_E01	Canis lupus familiaris	uniprot-taxonomy_9615(canis_lupus_familiaris_220503_836sw_114891_tl)
A0A5F4BS25;A0A5F4BUZ8;A0A5F4CJR6;A0A5F4CW92;A0A8C0PV77;A0A8C0RU77;A0A8C0Z1T0;F1PE28	tr	A0A5F4BS25_CANLF;A0A5F4BUZ8_CANLF;A0A5F4CJR6_CANLF;A0A5F4CW92_CANLF;A0A8C0PV77_CANLF;A0A8C0RU77_CANLF;A0A8C0Z1T0_CANLF;F1PE28_CANLF	TKT;TKT;TKT;TKT;TKT;TKT;;TKT	Transketolase	4	1;1;1;1;1;1;1;3	_DDQVTVIGAGVTLHEALAAAELLK_	_DDQVTVIGAGVTLHEALAAAELLK_	DDQVTVIGAGVTLHEALAAAELLK	3	812.111	143418	127.423	0.00035968	211015_HFX_Pet_Plasma_24fraction_No_03_E01	Canis lupus familiaris	uniprot-taxonomy_9615(canis_lupus_familiaris_220503_836sw_114891_tl)
A0A5F4BS25;A0A5F4BUZ8;A0A5F4CJR6;A0A5F4CW92;A0A8C0PV77;A0A8C0RU77;A0A8C0Z1T0;F1PE28	tr	A0A5F4BS25_CANLF;A0A5F4BUZ8_CANLF;A0A5F4CJR6_CANLF;A0A5F4CW92_CANLF;A0A8C0PV77_CANLF;A0A8C0RU77_CANLF;A0A8C0Z1T0_CANLF;F1PE28_CANLF	TKT;TKT;TKT;TKT;TKT;TKT;;TKT	Transketolase	4	1;1;1;1;1;1;1;3	_SIPTATIFYPSDGVSTEK_	_SIPTATIFYPSDGVSTEK_	SIPTATIFYPSDGVSTEK	2	956.981	960982	61.8313	6.93289e-05	211015_HFX_Pet_Plasma_24fraction_No_04_E01	Canis lupus familiaris	uniprot-taxonomy_9615(canis_lupus_familiaris_220503_836sw_114891_tl)
A0A5F4BS25;A0A5F4BUZ8;A0A5F4CJR6;A0A5F4CW92;A0A8C0PV77;A0A8C0RU77;A0A8C0Z1T0;F1PE28	tr	A0A5F4BS25_CANLF;A0A5F4BUZ8_CANLF;A0A5F4CJR6_CANLF;A0A5F4CW92_CANLF;A0A8C0PV77_CANLF;A0A8C0RU77_CANLF;A0A8C0Z1T0_CANLF;F1PE28_CANLF	TKT;TKT;TKT;TKT;TKT;TKT;;TKT	Transketolase	4	1;1;1;1;1;1;1;3	_NM[+16]ADQIVQEIYNQIQSQK_	_NM[Oxidation (M)]ADQIVQEIYNQIQSQK_	NMADQIVQEIYNQIQSQK	3	722.688	544142	113.661	0.000197746	211015_HFX_Pet_Plasma_24fraction_No_07_E01	Canis lupus familiaris	uniprot-taxonomy_9615(canis_lupus_familiaris_220503_836sw_114891_tl)
A0A5F4BS25;A0A5F4BUZ8;A0A5F4CJR6;A0A5F4CW92;A0A8C0PV77;A0A8C0RU77;A0A8C0Z1T0;F1PE28	tr	A0A5F4BS25_CANLF;A0A5F4BUZ8_CANLF;A0A5F4CJR6_CANLF;A0A5F4CW92_CANLF;A0A8C0PV77_CANLF;A0A8C0RU77_CANLF;A0A8C0Z1T0_CANLF;F1PE28_CANLF	TKT;TKT;TKT;TKT;TKT;TKT;;TKT	Transketolase	4	1;1;1;1;1;1;1;3	_VLDPFTIKPLDR_	_VLDPFTIKPLDR_	VLDPFTIKPLDR	3	471.942	1870568	64.074	0.00036827	211015_HFX_Pet_Plasma_24fraction_No_13_E01	Canis lupus familiaris	uniprot-taxonomy_9615(canis_lupus_familiaris_220503_836sw_114891_tl)
A0A5F4BS25;A0A5F4BUZ8;A0A5F4CJR6;A0A5F4CW92;A0A8C0PV77;A0A8C0RU77;A0A8C0Z1T0;F1PE28	tr	A0A5F4BS25_CANLF;A0A5F4BUZ8_CANLF;A0A5F4CJR6_CANLF;A0A5F4CW92_CANLF;A0A8C0PV77_CANLF;A0A8C0RU77_CANLF;A0A8C0Z1T0_CANLF;F1PE28_CANLF	TKT;TKT;TKT;TKT;TKT;TKT;;TKT	Transketolase	4	1;1;1;1;1;1;1;3	_NMADQIVQEIYNQIQSQK_	_NMADQIVQEIYNQIQSQK_	NMADQIVQEIYNQIQSQK	2	1075.53	5769995	124.784	0.00567592	211015_HFX_Pet_Plasma_24fraction_No_14_E01	Canis lupus familiaris	uniprot-taxonomy_9615(canis_lupus_familiaris_220503_836sw_114891_tl)
A0A5F4BS25;A0A5F4BUZ8;A0A5F4CJR6;A0A5F4CW92;A0A8C0PV77;A0A8C0RU77;A0A8C0Z1T0;F1PE28	tr	A0A5F4BS25_CANLF;A0A5F4BUZ8_CANLF;A0A5F4CJR6_CANLF;A0A5F4CW92_CANLF;A0A8C0PV77_CANLF;A0A8C0RU77_CANLF;A0A8C0Z1T0_CANLF;F1PE28_CANLF	TKT;TKT;TKT;TKT;TKT;TKT;;TKT	Transketolase	4	1;1;1;1;1;1;1;3	_NM[+16]ADQIVQEIYNQIQSQK_	_NM[Oxidation (M)]ADQIVQEIYNQIQSQK_	NMADQIVQEIYNQIQSQK	2	1083.53	249873	113.661	0.00599467	211015_HFX_Pet_Plasma_24fraction_No_14_E01	Canis lupus familiaris	uniprot-taxonomy_9615(canis_lupus_familiaris_220503_836sw_114891_tl)
A0A5F4BS25;A0A5F4BUZ8;A0A5F4CJR6;A0A5F4CW92;A0A8C0PV77;A0A8C0RU77;A0A8C0Z1T0;F1PE28	tr	A0A5F4BS25_CANLF;A0A5F4BUZ8_CANLF;A0A5F4CJR6_CANLF;A0A5F4CW92_CANLF;A0A8C0PV77_CANLF;A0A8C0RU77_CANLF;A0A8C0Z1T0_CANLF;F1PE28_CANLF	TKT;TKT;TKT;TKT;TKT;TKT;;TKT	Transketolase	4	1;1;1;1;1;1;1;3	_TSRPENAIIYNNNEDFQIK_	_TSRPENAIIYNNNEDFQIK_	TSRPENAIIYNNNEDFQIK	3	756.041	2702830	37.5209	0.000931589	211015_HFX_Pet_Plasma_24fraction_No_15_E01	Canis lupus familiaris	uniprot-taxonomy_9615(canis_lupus_familiaris_220503_836sw_114891_tl)
A0A5F4BS25;A0A5F4BUZ8;A0A5F4CJR6;A0A5F4CW92;A0A8C0PV77;A0A8C0RU77;A0A8C0Z1T0;F1PE28	tr	A0A5F4BS25_CANLF;A0A5F4BUZ8_CANLF;A0A5F4CJR6_CANLF;A0A5F4CW92_CANLF;A0A8C0PV77_CANLF;A0A8C0RU77_CANLF;A0A8C0Z1T0_CANLF;F1PE28_CANLF	TKT;TKT;TKT;TKT;TKT;TKT;;TKT	Transketolase	4	1;1;1;1;1;1;1;3	_LDNLIAILDINR_	_LDNLIAILDINR_	LDNLIAILDINR	2	691.904	179032	107.83	0	211015_HFX_Pet_Plasma_24fraction_No_19_E01	Canis lupus familiaris	uniprot-taxonomy_9615(canis_lupus_familiaris_220503_836sw_114891_tl)
A0A5F4BS93;A0A5F4CXG9;A0A6M4S156;A0A7D5FSR3;A0A8C0SH78;A0A8C0SJM8;C7ECV0;F1P7C5;J9P7Y2	tr	A0A5F4BS93_CANLF;A0A5F4CXG9_CANLF;A0A6M4S156_CANLF;A0A7D5FSR3_CANLF;A0A8C0SH78_CANLF;A0A8C0SJM8_CANLF;C7ECV0_CANLF;F1P7C5_CANLF;J9P7Y2_CANLF	ACE2;ACE2;ACE2;;ACE2;ACE2;;ACE2;ACE2	Angiotensin-converting enzyme;Angiotensin-converting enzyme;Angiotensin-converting enzyme;Angiotensin-converting enzyme;Angiotensin I converting enzyme 2;Angiotensin I converting enzyme 2;Angiotensin-converting enzyme;Angiotensin-converting enzyme;Angiotensin-converting enzyme	3;1;2;2;4;4;2;3;3	1;1;1;1;1;1;1;3;1	_VVC[+57]HPTAWDLGK_	_VVC[Carbamidomethyl (C)]HPTAWDLGK_	VVCHPTAWDLGK	3	461.568	1762444	13.9851	0.000611927	211015_HFX_Pet_Plasma_24fraction_No_02_E01	Canis lupus familiaris	uniprot-taxonomy_9615(canis_lupus_familiaris_220503_836sw_114891_tl)
A0A5F4BS93;A0A5F4CXG9;A0A6M4S156;A0A7D5FSR3;A0A8C0SH78;A0A8C0SJM8;C7ECV0;F1P7C5;J9P7Y2	tr	A0A5F4BS93_CANLF;A0A5F4CXG9_CANLF;A0A6M4S156_CANLF;A0A7D5FSR3_CANLF;A0A8C0SH78_CANLF;A0A8C0SJM8_CANLF;C7ECV0_CANLF;F1P7C5_CANLF;J9P7Y2_CANLF	ACE2;ACE2;ACE2;;ACE2;ACE2;;ACE2;ACE2	Angiotensin-converting enzyme;Angiotensin-converting enzyme;Angiotensin-converting enzyme;Angiotensin-converting enzyme;Angiotensin I converting enzyme 2;Angiotensin I converting enzyme 2;Angiotensin-converting enzyme;Angiotensin-converting enzyme;Angiotensin-converting enzyme	3;1;2;2;4;4;2;3;3	1;1;1;1;1;1;1;3;1	_ANNYEDYGDYWR_	_ANNYEDYGDYWR_	ANNYEDYGDYWR	2	783.318	1384970	36.8984	0.00015083	211015_HFX_Pet_Plasma_24fraction_No_10_E01	Canis lupus familiaris	uniprot-taxonomy_9615(canis_lupus_familiaris_220503_836sw_114891_tl)
A0A5F4BS93;A0A5F4CXG9;A0A6M4S156;A0A7D5FSR3;A0A8C0SH78;A0A8C0SJM8;C7ECV0;F1P7C5;J9P7Y2	tr	A0A5F4BS93_CANLF;A0A5F4CXG9_CANLF;A0A6M4S156_CANLF;A0A7D5FSR3_CANLF;A0A8C0SH78_CANLF;A0A8C0SJM8_CANLF;C7ECV0_CANLF;F1P7C5_CANLF;J9P7Y2_CANLF	ACE2;ACE2;ACE2;;ACE2;ACE2;;ACE2;ACE2	Angiotensin-converting enzyme;Angiotensin-converting enzyme;Angiotensin-converting enzyme;Angiotensin-converting enzyme;Angiotensin I converting enzyme 2;Angiotensin I converting enzyme 2;Angiotensin-converting enzyme;Angiotensin-converting enzyme;Angiotensin-converting enzyme	3;1;2;2;4;4;2;3;3	1;1;1;1;1;1;1;3;1	_TYPLEEIQDSTVK_	_TYPLEEIQDSTVK_	TYPLEEIQDSTVK	2	761.885	5040938	42.8733	0.000197746	211015_HFX_Pet_Plasma_24fraction_No_11_E01	Canis lupus familiaris	uniprot-taxonomy_9615(canis_lupus_familiaris_220503_836sw_114891_tl)
A0A5F4BS96;A0A5F4BTH8;A0A8C0NVP3;A0A8C0TK12;A0A8C0TNV8;F1P6E1	tr	A0A5F4BS96_CANLF;A0A5F4BTH8_CANLF;A0A8C0NVP3_CANLF;A0A8C0TK12_CANLF;A0A8C0TNV8_CANLF;F1P6E1_CANLF	C1S;C1S;;C1S;C1S;C1S	Complement C1s	4	1;1;1;1;1;3	_GASLPIVPLEK_	_GASLPIVPLEK_	GASLPIVPLEK	2	562.34	109701600	54.1581	0.00036827	211015_HFX_Pet_Plasma_24fraction_No_01_E01	Canis lupus familiaris	uniprot-taxonomy_9615(canis_lupus_familiaris_220503_836sw_114891_tl)
A0A5F4BS96;A0A5F4BTH8;A0A8C0NVP3;A0A8C0TK12;A0A8C0TNV8;F1P6E1	tr	A0A5F4BS96_CANLF;A0A5F4BTH8_CANLF;A0A8C0NVP3_CANLF;A0A8C0TK12_CANLF;A0A8C0TNV8_CANLF;F1P6E1_CANLF	C1S;C1S;;C1S;C1S;C1S	Complement C1s	4	1;1;1;1;1;3	_NFNNDIALVQLK_	_NFNNDIALVQLK_	NFNNDIALVQLK	2	694.88	2036229	62.2441	0.000699643	211015_HFX_Pet_Plasma_24fraction_No_01_E01	Canis lupus familiaris	uniprot-taxonomy_9615(canis_lupus_familiaris_220503_836sw_114891_tl)
A0A5F4BS96;A0A5F4BTH8;A0A8C0NVP3;A0A8C0TK12;A0A8C0TNV8;F1P6E1	tr	A0A5F4BS96_CANLF;A0A5F4BTH8_CANLF;A0A8C0NVP3_CANLF;A0A8C0TK12_CANLF;A0A8C0TNV8_CANLF;F1P6E1_CANLF	C1S;C1S;;C1S;C1S;C1S	Complement C1s	4	1;1;1;1;1;3	_VIIHPDWEFLDDPETR_	_VIIHPDWEFLDDPETR_	VIIHPDWEFLDDPETR	3	661.327	8347177	73.9644	0	211015_HFX_Pet_Plasma_24fraction_No_01_E01	Canis lupus familiaris	uniprot-taxonomy_9615(canis_lupus_familiaris_220503_836sw_114891_tl)
A0A5F4BS96;A0A5F4BTH8;A0A8C0NVP3;A0A8C0TK12;A0A8C0TNV8;F1P6E1	tr	A0A5F4BS96_CANLF;A0A5F4BTH8_CANLF;A0A8C0NVP3_CANLF;A0A8C0TK12_CANLF;A0A8C0TNV8_CANLF;F1P6E1_CANLF	C1S;C1S;;C1S;C1S;C1S	Complement C1s	4	1;1;1;1;1;3	_NYIDWIR_	_NYIDWIR_	NYIDWIR	2	490.253	12026210	56.8533	0.000676459	211015_HFX_Pet_Plasma_24fraction_No_02_E01	Canis lupus familiaris	uniprot-taxonomy_9615(canis_lupus_familiaris_220503_836sw_114891_tl)
A0A5F4BS96;A0A5F4BTH8;A0A8C0NVP3;A0A8C0TK12;A0A8C0TNV8;F1P6E1	tr	A0A5F4BS96_CANLF;A0A5F4BTH8_CANLF;A0A8C0NVP3_CANLF;A0A8C0TK12_CANLF;A0A8C0TNV8_CANLF;F1P6E1_CANLF	C1S;C1S;;C1S;C1S;C1S	Complement C1s	4	1;1;1;1;1;3	_LLGTELPK_	_LLGTELPK_	LLGTELPK	2	435.768	41156530	26.2981	0.000360023	211015_HFX_Pet_Plasma_24fraction_No_03_E01	Canis lupus familiaris	uniprot-taxonomy_9615(canis_lupus_familiaris_220503_836sw_114891_tl)
A0A5F4BS96;A0A5F4BTH8;A0A8C0NVP3;A0A8C0TK12;A0A8C0TNV8;F1P6E1	tr	A0A5F4BS96_CANLF;A0A5F4BTH8_CANLF;A0A8C0NVP3_CANLF;A0A8C0TK12_CANLF;A0A8C0TNV8_CANLF;F1P6E1_CANLF	C1S;C1S;;C1S;C1S;C1S	Complement C1s	4	1;1;1;1;1;3	_GFPGPLNIETK_	_GFPGPLNIETK_	GFPGPLNIETK	2	586.819	18562520	48.8917	0.00015083	211015_HFX_Pet_Plasma_24fraction_No_03_E01	Canis lupus familiaris	uniprot-taxonomy_9615(canis_lupus_familiaris_220503_836sw_114891_tl)
A0A5F4BS96;A0A5F4BTH8;A0A8C0NVP3;A0A8C0TK12;A0A8C0TNV8;F1P6E1	tr	A0A5F4BS96_CANLF;A0A5F4BTH8_CANLF;A0A8C0NVP3_CANLF;A0A8C0TK12_CANLF;A0A8C0TNV8_CANLF;F1P6E1_CANLF	C1S;C1S;;C1S;C1S;C1S	Complement C1s	4	1;1;1;1;1;3	_EVTANSVWEPEK_	_EVTANSVWEPEK_	EVTANSVWEPEK	2	694.838	15013370	23.9999	0.000239578	211015_HFX_Pet_Plasma_24fraction_No_07_E01	Canis lupus familiaris	uniprot-taxonomy_9615(canis_lupus_familiaris_220503_836sw_114891_tl)
A0A5F4BS96;A0A5F4BTH8;A0A8C0NVP3;A0A8C0TK12;A0A8C0TNV8;F1P6E1	tr	A0A5F4BS96_CANLF;A0A5F4BTH8_CANLF;A0A8C0NVP3_CANLF;A0A8C0TK12_CANLF;A0A8C0TNV8_CANLF;F1P6E1_CANLF	C1S;C1S;;C1S;C1S;C1S	Complement C1s	4	1;1;1;1;1;3	_SSALNIIFQTDQTGQK_	_SSALNIIFQTDQTGQK_	SSALNIIFQTDQTGQK	2	875.952	1409382	60.3302	0	211015_HFX_Pet_Plasma_24fraction_No_09_E01	Canis lupus familiaris	uniprot-taxonomy_9615(canis_lupus_familiaris_220503_836sw_114891_tl)
A0A5F4BS96;A0A5F4BTH8;A0A8C0NVP3;A0A8C0TK12;A0A8C0TNV8;F1P6E1	tr	A0A5F4BS96_CANLF;A0A5F4BTH8_CANLF;A0A8C0NVP3_CANLF;A0A8C0TK12_CANLF;A0A8C0TNV8_CANLF;F1P6E1_CANLF	C1S;C1S;;C1S;C1S;C1S	Complement C1s	4	1;1;1;1;1;3	_REDFDVESADSNGHC[+57]PDSLVFVAGDK_	_REDFDVESADSNGHC[Carbamidomethyl (C)]PDSLVFVAGDK_	REDFDVESADSNGHCPDSLVFVAGDK	3	956.091	0	72.3397	0.00106492	211015_HFX_Pet_Plasma_24fraction_No_11_E01	Canis lupus familiaris	uniprot-taxonomy_9615(canis_lupus_familiaris_220503_836sw_114891_tl)
A0A5F4BS96;A0A5F4BTH8;A0A8C0NVP3;A0A8C0TK12;A0A8C0TNV8;F1P6E1	tr	A0A5F4BS96_CANLF;A0A5F4BTH8_CANLF;A0A8C0NVP3_CANLF;A0A8C0TK12_CANLF;A0A8C0TNV8_CANLF;F1P6E1_CANLF	C1S;C1S;;C1S;C1S;C1S	Complement C1s	4	1;1;1;1;1;3	_GVDSC[+57]EGDSGGAFALR_	_GVDSC[Carbamidomethyl (C)]EGDSGGAFALR_	GVDSCEGDSGGAFALR	2	799.349	5784271	26.7506	0.000231401	211015_HFX_Pet_Plasma_24fraction_No_11_E01	Canis lupus familiaris	uniprot-taxonomy_9615(canis_lupus_familiaris_220503_836sw_114891_tl)
A0A5F4BS96;A0A5F4BTH8;A0A8C0NVP3;A0A8C0TK12;A0A8C0TNV8;F1P6E1	tr	A0A5F4BS96_CANLF;A0A5F4BTH8_CANLF;A0A8C0NVP3_CANLF;A0A8C0TK12_CANLF;A0A8C0TNV8_CANLF;F1P6E1_CANLF	C1S;C1S;;C1S;C1S;C1S	Complement C1s	4	1;1;1;1;1;3	_EDFDVESADSNGHC[+57]PDSLVFVAGDK_	_EDFDVESADSNGHC[Carbamidomethyl (C)]PDSLVFVAGDK_	EDFDVESADSNGHCPDSLVFVAGDK	3	904.057	959729	59.6796	0.00036827	211015_HFX_Pet_Plasma_24fraction_No_11_E01	Canis lupus familiaris	uniprot-taxonomy_9615(canis_lupus_familiaris_220503_836sw_114891_tl)
A0A5F4BS96;A0A5F4BTH8;A0A8C0NVP3;A0A8C0TK12;A0A8C0TNV8;F1P6E1	tr	A0A5F4BS96_CANLF;A0A5F4BTH8_CANLF;A0A8C0NVP3_CANLF;A0A8C0TK12_CANLF;A0A8C0TNV8_CANLF;F1P6E1_CANLF	C1S;C1S;;C1S;C1S;C1S	Complement C1s	4	1;1;1;1;1;3	_REDFDVESADSNGHC[+57]PDSLVFVAGDK_	_REDFDVESADSNGHC[Carbamidomethyl (C)]PDSLVFVAGDK_	REDFDVESADSNGHCPDSLVFVAGDK	4	717.32	684789	72.3397	0.00301983	211015_HFX_Pet_Plasma_24fraction_No_12_E01	Canis lupus familiaris	uniprot-taxonomy_9615(canis_lupus_familiaris_220503_836sw_114891_tl)
A0A5F4BS96;A0A5F4BTH8;A0A8C0NVP3;A0A8C0TK12;A0A8C0TNV8;F1P6E1	tr	A0A5F4BS96_CANLF;A0A5F4BTH8_CANLF;A0A8C0NVP3_CANLF;A0A8C0TK12_CANLF;A0A8C0TNV8_CANLF;F1P6E1_CANLF	C1S;C1S;;C1S;C1S;C1S	Complement C1s	4	1;1;1;1;1;3	_NPNSPIVEEFQIPHNR_	_NPNSPIVEEFQIPHNR_	NPNSPIVEEFQIPHNR	2	945.976	10590050	45.3463	0.00336253	211015_HFX_Pet_Plasma_24fraction_No_18_E01	Canis lupus familiaris	uniprot-taxonomy_9615(canis_lupus_familiaris_220503_836sw_114891_tl)
A0A5F4BS96;A0A5F4BTH8;A0A8C0NVP3;A0A8C0TK12;A0A8C0TNV8;F1P6E1	tr	A0A5F4BS96_CANLF;A0A5F4BTH8_CANLF;A0A8C0NVP3_CANLF;A0A8C0TK12_CANLF;A0A8C0TNV8_CANLF;F1P6E1_CANLF	C1S;C1S;;C1S;C1S;C1S	Complement C1s	4	1;1;1;1;1;3	_NPNSPIVEEFQIPHNR_	_NPNSPIVEEFQIPHNR_	NPNSPIVEEFQIPHNR	3	630.987	3044682	45.3463	6.93289e-05	211015_HFX_Pet_Plasma_24fraction_No_19_E01	Canis lupus familiaris	uniprot-taxonomy_9615(canis_lupus_familiaris_220503_836sw_114891_tl)
A0A5F4BS96;A0A5F4BTH8;A0A8C0NVP3;A0A8C0TK12;A0A8C0TNV8;F1P6E1	tr	A0A5F4BS96_CANLF;A0A5F4BTH8_CANLF;A0A8C0NVP3_CANLF;A0A8C0TK12_CANLF;A0A8C0TNV8_CANLF;F1P6E1_CANLF	C1S;C1S;;C1S;C1S;C1S	Complement C1s	4	1;1;1;1;1;3	_NREPVMYVGSTSVVTSELTK_	_NREPVMYVGSTSVVTSELTK_	NREPVMYVGSTSVVTSELTK	3	733.044	2419786	51.9697	0.000699643	211015_HFX_Pet_Plasma_24fraction_No_21_E01	Canis lupus familiaris	uniprot-taxonomy_9615(canis_lupus_familiaris_220503_836sw_114891_tl)
A0A5F4BS96;A0A5F4BTH8;A0A8C0NVP3;A0A8C0TK12;A0A8C0TNV8;F1P6E1	tr	A0A5F4BS96_CANLF;A0A5F4BTH8_CANLF;A0A8C0NVP3_CANLF;A0A8C0TK12_CANLF;A0A8C0TNV8_CANLF;F1P6E1_CANLF	C1S;C1S;;C1S;C1S;C1S	Complement C1s	4	1;1;1;1;1;3	_NREPVM[+16]YVGSTSVVTSELTK_	_NREPVM[Oxidation (M)]YVGSTSVVTSELTK_	NREPVMYVGSTSVVTSELTK	3	738.375	1411281	41.1437	0	211015_HFX_Pet_Plasma_24fraction_No_21_E01	Canis lupus familiaris	uniprot-taxonomy_9615(canis_lupus_familiaris_220503_836sw_114891_tl)
A0A5F4BS96;A0A5F4BTH8;A0A8C0NVP3;A0A8C0TK12;A0A8C0TNV8;F1P6E1	tr	A0A5F4BS96_CANLF;A0A5F4BTH8_CANLF;A0A8C0NVP3_CANLF;A0A8C0TK12_CANLF;A0A8C0TNV8_CANLF;F1P6E1_CANLF	C1S;C1S;;C1S;C1S;C1S	Complement C1s	4	1;1;1;1;1;3	_EPVM[+16]YVGSTSVVTSELTK_	_EPVM[Oxidation (M)]YVGSTSVVTSELTK_	EPVMYVGSTSVVTSELTK	2	971.988	1827351	52.4756	0.00137603	211015_HFX_Pet_Plasma_24fraction_No_22_E01	Canis lupus familiaris	uniprot-taxonomy_9615(canis_lupus_familiaris_220503_836sw_114891_tl)
A0A5F4BS96;A0A5F4BTH8;A0A8C0NVP3;A0A8C0TK12;A0A8C0TNV8;F1P6E1	tr	A0A5F4BS96_CANLF;A0A5F4BTH8_CANLF;A0A8C0NVP3_CANLF;A0A8C0TK12_CANLF;A0A8C0TNV8_CANLF;F1P6E1_CANLF	C1S;C1S;;C1S;C1S;C1S	Complement C1s	4	1;1;1;1;1;3	_EPVMYVGSTSVVTSELTK_	_EPVMYVGSTSVVTSELTK_	EPVMYVGSTSVVTSELTK	2	963.99	431877	65.769	0.000197746	211015_HFX_Pet_Plasma_24fraction_No_22_E01	Canis lupus familiaris	uniprot-taxonomy_9615(canis_lupus_familiaris_220503_836sw_114891_tl)
A0A5F4BS96;A0A5F4BTH8;A0A8C0NVP3;A0A8C0TK12;A0A8C0TNV8;F1P6E1	tr	A0A5F4BS96_CANLF;A0A5F4BTH8_CANLF;A0A8C0NVP3_CANLF;A0A8C0TK12_CANLF;A0A8C0TNV8_CANLF;F1P6E1_CANLF	C1S;C1S;;C1S;C1S;C1S	Complement C1s	4	1;1;1;1;1;3	_VIIHPDWEFLDDPETR_	_VIIHPDWEFLDDPETR_	VIIHPDWEFLDDPETR	2	991.486	0	73.9644	0.00347368	211015_HFX_Pet_Plasma_24fraction_No_24_E01	Canis lupus familiaris	uniprot-taxonomy_9615(canis_lupus_familiaris_220503_836sw_114891_tl)
A0A5F4BSB0;A0A5F4BY59;A0A5F4CER2;A0A8C0NY27;A0A8C0P3E9;A0A8C0P3M0;A0A8C0PC03;A0A8C0RPW9;A0A8C0T0J1;A0A8C0T1A5;A0A8C0T1F8;A0A8C0T2Q2;A0A8C0T330;A0A8C0T4A7;A0A8C0T4G1;A0A8C0Z1G9;E2R097;F1PQF1	tr	A0A5F4BSB0_CANLF;A0A5F4BY59_CANLF;A0A5F4CER2_CANLF;A0A8C0NY27_CANLF;A0A8C0P3E9_CANLF;A0A8C0P3M0_CANLF;A0A8C0PC03_CANLF;A0A8C0RPW9_CANLF;A0A8C0T0J1_CANLF;A0A8C0T1A5_CANLF;A0A8C0T1F8_CANLF;A0A8C0T2Q2_CANLF;A0A8C0T330_CANLF;A0A8C0T4A7_CANLF;A0A8C0T4G1_CANLF;A0A8C0Z1G9_CANLF;E2R097_CANLF;F1PQF1_CANLF	XPNPEP1;XPNPEP1;XPNPEP1;;;;;;;;;;;;;;XPNPEP1;XPNPEP1	X-prolyl aminopeptidase 1	3;3;3;4;4;4;4;4;4;4;4;4;4;4;4;4;3;3	1;1;1;1;1;1;1;1;1;1;1;1;1;1;1;1;3;3	_DTPTQEDWLVSVLPEGSR_	_DTPTQEDWLVSVLPEGSR_	DTPTQEDWLVSVLPEGSR	2	1015	130466	97.7257	0.00032175	211015_HFX_Pet_Plasma_24fraction_No_22_E01	Canis lupus familiaris	uniprot-taxonomy_9615(canis_lupus_familiaris_220503_836sw_114891_tl)
A0A5F4BSB5;A0A5F4C5P2;A0A5F4CLE9;A0A5F4CW65;A0A5F4DCX7;A0A5F4DDN9;A0A8C0NKH0;A0A8C0SJ79;A0A8C0SJY9;A0A8C0SKX7;A0A8C0YY59;F1PJF3	tr	A0A5F4BSB5_CANLF;A0A5F4C5P2_CANLF;A0A5F4CLE9_CANLF;A0A5F4CW65_CANLF;A0A5F4DCX7_CANLF;A0A5F4DDN9_CANLF;A0A8C0NKH0_CANLF;A0A8C0SJ79_CANLF;A0A8C0SJY9_CANLF;A0A8C0SKX7_CANLF;A0A8C0YY59_CANLF;F1PJF3_CANLF	CPS1	Carbamoyl-phosphate synthase 1	3;3;3;4;3;4;4;4;4;4;4;3	1;1;1;1;1;1;1;1;1;1;1;3	_TLGVDFIDVATK_	_TLGVDFIDVATK_	TLGVDFIDVATK	2	639.851	285438	74.5032	0.000699643	211015_HFX_Pet_Plasma_24fraction_No_03_E01	Canis lupus familiaris	uniprot-taxonomy_9615(canis_lupus_familiaris_220503_836sw_114891_tl)
A0A5F4BSB5;A0A5F4C5P2;A0A5F4CLE9;A0A5F4CW65;A0A5F4DCX7;A0A5F4DDN9;A0A8C0NKH0;A0A8C0SJ79;A0A8C0SJY9;A0A8C0SKX7;A0A8C0YY59;F1PJF3	tr	A0A5F4BSB5_CANLF;A0A5F4C5P2_CANLF;A0A5F4CLE9_CANLF;A0A5F4CW65_CANLF;A0A5F4DCX7_CANLF;A0A5F4DDN9_CANLF;A0A8C0NKH0_CANLF;A0A8C0SJ79_CANLF;A0A8C0SJY9_CANLF;A0A8C0SKX7_CANLF;A0A8C0YY59_CANLF;F1PJF3_CANLF	CPS1	Carbamoyl-phosphate synthase 1	3;3;3;4;3;4;4;4;4;4;4;3	1;1;1;1;1;1;1;1;1;1;1;3	_GLNSESITEETLK_	_GLNSESITEETLK_	GLNSESITEETLK	2	710.862	3608305	29.3581	0	211015_HFX_Pet_Plasma_24fraction_No_07_E01	Canis lupus familiaris	uniprot-taxonomy_9615(canis_lupus_familiaris_220503_836sw_114891_tl)
A0A5F4BSB5;A0A5F4C5P2;A0A5F4CLE9;A0A5F4CW65;A0A5F4DCX7;A0A5F4DDN9;A0A8C0NKH0;A0A8C0SJ79;A0A8C0SJY9;A0A8C0SKX7;A0A8C0YY59;F1PJF3	tr	A0A5F4BSB5_CANLF;A0A5F4C5P2_CANLF;A0A5F4CLE9_CANLF;A0A5F4CW65_CANLF;A0A5F4DCX7_CANLF;A0A5F4DDN9_CANLF;A0A8C0NKH0_CANLF;A0A8C0SJ79_CANLF;A0A8C0SJY9_CANLF;A0A8C0SKX7_CANLF;A0A8C0YY59_CANLF;F1PJF3_CANLF	CPS1	Carbamoyl-phosphate synthase 1	3;3;3;4;3;4;4;4;4;4;4;3	1;1;1;1;1;1;1;1;1;1;1;3	_ETLVDLGTK_	_ETLVDLGTK_	ETLVDLGTK	2	488.271	23399020	25.7621	6.93289e-05	211015_HFX_Pet_Plasma_24fraction_No_12_E01	Canis lupus familiaris	uniprot-taxonomy_9615(canis_lupus_familiaris_220503_836sw_114891_tl)
A0A5F4BSB5;A0A5F4C5P2;A0A5F4CLE9;A0A5F4CW65;A0A5F4DCX7;A0A5F4DDN9;A0A8C0NKH0;A0A8C0SJ79;A0A8C0SJY9;A0A8C0SKX7;A0A8C0YY59;F1PJF3	tr	A0A5F4BSB5_CANLF;A0A5F4C5P2_CANLF;A0A5F4CLE9_CANLF;A0A5F4CW65_CANLF;A0A5F4DCX7_CANLF;A0A5F4DDN9_CANLF;A0A8C0NKH0_CANLF;A0A8C0SJ79_CANLF;A0A8C0SJY9_CANLF;A0A8C0SKX7_CANLF;A0A8C0YY59_CANLF;F1PJF3_CANLF	CPS1	Carbamoyl-phosphate synthase 1	3;3;3;4;3;4;4;4;4;4;4;3	1;1;1;1;1;1;1;1;1;1;1;3	_GTTITSVLPK_	_GTTITSVLPK_	GTTITSVLPK	2	508.803	4610996	33.0011	0.000522876	211015_HFX_Pet_Plasma_24fraction_No_23_E01	Canis lupus familiaris	uniprot-taxonomy_9615(canis_lupus_familiaris_220503_836sw_114891_tl)
A0A5F4BSE4;A0A5F4DFM8;A0A8C0PCF7;A0A8C0PDE1;A0A8C0PZ43;A0A8C0Q407;E2QWG3;E2R158	tr	A0A5F4BSE4_CANLF;A0A5F4DFM8_CANLF;A0A8C0PCF7_CANLF;A0A8C0PDE1_CANLF;A0A8C0PZ43_CANLF;A0A8C0Q407_CANLF;E2QWG3_CANLF;E2R158_CANLF	PPM1A	Protein-serine/threonine phosphatase;Protein-serine/threonine phosphatase;Protein phosphatase, Mg2+/Mn2+ dependent 1A;Protein phosphatase, Mg2+/Mn2+ dependent 1A;Protein phosphatase, Mg2+/Mn2+ dependent 1A;Protein phosphatase, Mg2+/Mn2+ dependent 1A;Protein-serine/threonine phosphatase;Protein-serine/threonine phosphatase	3;3;4;4;4;4;3;3	1;1;1;1;1;1;2;3	_SRLEVTDDLEK_	_SRLEVTDDLEK_	SRLEVTDDLEK	2	652.838	1164002	6.79217	0.000886831	211015_HFX_Pet_Plasma_24fraction_No_03_E01	Canis lupus familiaris	uniprot-taxonomy_9615(canis_lupus_familiaris_220503_836sw_114891_tl)
A0A5F4BSE4;A0A5F4DFM8;A0A8C0PCF7;A0A8C0PDE1;A0A8C0PZ43;A0A8C0Q407;E2QWG3;E2R158	tr	A0A5F4BSE4_CANLF;A0A5F4DFM8_CANLF;A0A8C0PCF7_CANLF;A0A8C0PDE1_CANLF;A0A8C0PZ43_CANLF;A0A8C0Q407_CANLF;E2QWG3_CANLF;E2R158_CANLF	PPM1A	Protein-serine/threonine phosphatase;Protein-serine/threonine phosphatase;Protein phosphatase, Mg2+/Mn2+ dependent 1A;Protein phosphatase, Mg2+/Mn2+ dependent 1A;Protein phosphatase, Mg2+/Mn2+ dependent 1A;Protein phosphatase, Mg2+/Mn2+ dependent 1A;Protein-serine/threonine phosphatase;Protein-serine/threonine phosphatase	3;3;4;4;4;4;3;3	1;1;1;1;1;1;2;3	_GPTEQLVSPEPEVHDIER_	_GPTEQLVSPEPEVHDIER_	GPTEQLVSPEPEVHDIER	3	678.004	1579846	33.2408	0.000197746	211015_HFX_Pet_Plasma_24fraction_No_06_E01	Canis lupus familiaris	uniprot-taxonomy_9615(canis_lupus_familiaris_220503_836sw_114891_tl)
A0A5F4BSE4;A0A5F4DFM8;A0A8C0PCF7;A0A8C0PDE1;A0A8C0PZ43;A0A8C0Q407;E2QWG3;E2R158	tr	A0A5F4BSE4_CANLF;A0A5F4DFM8_CANLF;A0A8C0PCF7_CANLF;A0A8C0PDE1_CANLF;A0A8C0PZ43_CANLF;A0A8C0Q407_CANLF;E2QWG3_CANLF;E2R158_CANLF	PPM1A	Protein-serine/threonine phosphatase;Protein-serine/threonine phosphatase;Protein phosphatase, Mg2+/Mn2+ dependent 1A;Protein phosphatase, Mg2+/Mn2+ dependent 1A;Protein phosphatase, Mg2+/Mn2+ dependent 1A;Protein phosphatase, Mg2+/Mn2+ dependent 1A;Protein-serine/threonine phosphatase;Protein-serine/threonine phosphatase	3;3;4;4;4;4;3;3	1;1;1;1;1;1;2;3	_VC[+57]NEVVDTC[+57]LYK_	_VC[Carbamidomethyl (C)]NEVVDTC[Carbamidomethyl (C)]LYK_	VCNEVVDTCLYK	2	750.347	3357433	27.4667	0	211015_HFX_Pet_Plasma_24fraction_No_13_E01	Canis lupus familiaris	uniprot-taxonomy_9615(canis_lupus_familiaris_220503_836sw_114891_tl)
A0A5F4BSE7;A0A8C0MTL5;A0A8C0MX11;F1P624	tr	A0A5F4BSE7_CANLF;A0A8C0MTL5_CANLF;A0A8C0MX11_CANLF;F1P624_CANLF	CAND1;;;CAND1	Cullin associated and neddylation dissociated 1	3;4;4;3	1;1;1;2	_FC[+57]NVDDDELR_	_FC[Carbamidomethyl (C)]NVDDDELR_	FCNVDDDELR	2	641.772	1236824	16.1629	0.000699643	211015_HFX_Pet_Plasma_24fraction_No_03_E01	Canis lupus familiaris	uniprot-taxonomy_9615(canis_lupus_familiaris_220503_836sw_114891_tl)
A0A5F4BSG0;A0A5F4C825;A0A5F4CJE8;A0A5F4CKE9;A0A5F4D4T7;A0A5F4D8H9;A0A5F4D963;A0A5K1V960;A0A8C0P1F3;A0A8C0P3H4;A0A8C0P526;A0A8C0P8S0;A0A8C0P8Z6;A0A8C0P951;A0A8C0PA47;A0A8C0PAD4;A0A8C0PFB1;A0A8C0TMN9;A0A8C0TN54;A0A8C0TPJ6;A0A8C0TQS0;A0A8C0TQS2;A0A8C0TS56;A0A8C0TSZ3;A0A8C0Z640;A0A8C0Z676;F1PCX8;F1PCZ5	tr	A0A5F4BSG0_CANLF;A0A5F4C825_CANLF;A0A5F4CJE8_CANLF;A0A5F4CKE9_CANLF;A0A5F4D4T7_CANLF;A0A5F4D8H9_CANLF;A0A5F4D963_CANLF;A0A5K1V960_CANLF;A0A8C0P1F3_CANLF;A0A8C0P3H4_CANLF;A0A8C0P526_CANLF;A0A8C0P8S0_CANLF;A0A8C0P8Z6_CANLF;A0A8C0P951_CANLF;A0A8C0PA47_CANLF;A0A8C0PAD4_CANLF;A0A8C0PFB1_CANLF;A0A8C0TMN9_CANLF;A0A8C0TN54_CANLF;A0A8C0TPJ6_CANLF;A0A8C0TQS0_CANLF;A0A8C0TQS2_CANLF;A0A8C0TS56_CANLF;A0A8C0TS…	MAP4	Microtubule-associated protein;Microtubule-associated protein;Microtubule-associated protein;Microtubule-associated protein;Microtubule-associated protein;Microtubule-associated protein;Microtubule-associated protein;Microtubule-associated protein;Microtubule associated protein 4;Microtubule associated protein 4;Microtubule associated protein 4;Microtubule associated protein 4;Microtubule associa…	4	1;1;1;1;1;1;1;1;1;1;1;1;1;1;1;1;1;1;1;1;1;1;1;1;1;1;3;3	_DVAPLSETEVAPVPAK_	_DVAPLSETEVAPVPAK_	DVAPLSETEVAPVPAK	2	811.935	1390654	40.3714	0	211015_HFX_Pet_Plasma_24fraction_No_10_E01	Canis lupus familiaris	uniprot-taxonomy_9615(canis_lupus_familiaris_220503_836sw_114891_tl)
A0A5F4BSH1;A0A5F4DDX5;A0A5F4DHZ3;A0A8C0P4G0;A0A8C0P550;A0A8C0PA56;A0A8C0PIQ8;A0A8C0RR92;A0A8C0SAW5;A0A8C0SB00;A0A8C0SB65;A0A8C0SC18;A0A8C0YVR4;A0A8C0YW76;A0A8C0YWG3;F1PEX2;J9NRY6;J9NVV7	tr	A0A5F4BSH1_CANLF;A0A5F4DDX5_CANLF;A0A5F4DHZ3_CANLF;A0A8C0P4G0_CANLF;A0A8C0P550_CANLF;A0A8C0PA56_CANLF;A0A8C0PIQ8_CANLF;A0A8C0RR92_CANLF;A0A8C0SAW5_CANLF;A0A8C0SB00_CANLF;A0A8C0SB65_CANLF;A0A8C0SC18_CANLF;A0A8C0YVR4_CANLF;A0A8C0YW76_CANLF;A0A8C0YWG3_CANLF;F1PEX2_CANLF;J9NRY6_CANLF;J9NVV7_CANLF	NRCAM;NRCAM;NRCAM;;;;;;;;;;;;;NRCAM;NRCAM;NRCAM	Neuronal cell adhesion molecule	3;3;3;4;4;4;4;4;4;4;4;4;4;4;4;3;3;3	1;1;1;1;1;1;1;1;1;1;1;1;1;1;1;3;2;2	_VFNTPEGVPSAPSSLK_	_VFNTPEGVPSAPSSLK_	VFNTPEGVPSAPSSLK	2	815.428	907963	42.5683	0	211015_HFX_Pet_Plasma_24fraction_No_01_E01	Canis lupus familiaris	uniprot-taxonomy_9615(canis_lupus_familiaris_220503_836sw_114891_tl)
A0A5F4BSH1;A0A5F4DDX5;A0A5F4DHZ3;A0A8C0P4G0;A0A8C0P550;A0A8C0PA56;A0A8C0PIQ8;A0A8C0RR92;A0A8C0SAW5;A0A8C0SB00;A0A8C0SB65;A0A8C0SC18;A0A8C0YVR4;A0A8C0YW76;A0A8C0YWG3;F1PEX2;J9NRY6;J9NVV7	tr	A0A5F4BSH1_CANLF;A0A5F4DDX5_CANLF;A0A5F4DHZ3_CANLF;A0A8C0P4G0_CANLF;A0A8C0P550_CANLF;A0A8C0PA56_CANLF;A0A8C0PIQ8_CANLF;A0A8C0RR92_CANLF;A0A8C0SAW5_CANLF;A0A8C0SB00_CANLF;A0A8C0SB65_CANLF;A0A8C0SC18_CANLF;A0A8C0YVR4_CANLF;A0A8C0YW76_CANLF;A0A8C0YWG3_CANLF;F1PEX2_CANLF;J9NRY6_CANLF;J9NVV7_CANLF	NRCAM;NRCAM;NRCAM;;;;;;;;;;;;;NRCAM;NRCAM;NRCAM	Neuronal cell adhesion molecule	3;3;3;4;4;4;4;4;4;4;4;4;4;4;4;3;3;3	1;1;1;1;1;1;1;1;1;1;1;1;1;1;1;3;2;2	_AETYEGVYQC[+57]TAR_	_AETYEGVYQC[Carbamidomethyl (C)]TAR_	AETYEGVYQCTAR	2	774.343	1602250	8.03929	0.000293284	211015_HFX_Pet_Plasma_24fraction_No_05_E01	Canis lupus familiaris	uniprot-taxonomy_9615(canis_lupus_familiaris_220503_836sw_114891_tl)
A0A5F4BSH1;A0A5F4DDX5;A0A5F4DHZ3;A0A8C0P4G0;A0A8C0P550;A0A8C0PA56;A0A8C0PIQ8;A0A8C0RR92;A0A8C0SAW5;A0A8C0SB00;A0A8C0SB65;A0A8C0SC18;A0A8C0YVR4;A0A8C0YW76;A0A8C0YWG3;F1PEX2;J9NRY6;J9NVV7	tr	A0A5F4BSH1_CANLF;A0A5F4DDX5_CANLF;A0A5F4DHZ3_CANLF;A0A8C0P4G0_CANLF;A0A8C0P550_CANLF;A0A8C0PA56_CANLF;A0A8C0PIQ8_CANLF;A0A8C0RR92_CANLF;A0A8C0SAW5_CANLF;A0A8C0SB00_CANLF;A0A8C0SB65_CANLF;A0A8C0SC18_CANLF;A0A8C0YVR4_CANLF;A0A8C0YW76_CANLF;A0A8C0YWG3_CANLF;F1PEX2_CANLF;J9NRY6_CANLF;J9NVV7_CANLF	NRCAM;NRCAM;NRCAM;;;;;;;;;;;;;NRCAM;NRCAM;NRCAM	Neuronal cell adhesion molecule	3;3;3;4;4;4;4;4;4;4;4;4;4;4;4;3;3;3	1;1;1;1;1;1;1;1;1;1;1;1;1;1;1;3;2;2	_SLPSEASEQYLTK_	_SLPSEASEQYLTK_	SLPSEASEQYLTK	2	726.864	4665555	23.7826	0	211015_HFX_Pet_Plasma_24fraction_No_10_E01	Canis lupus familiaris	uniprot-taxonomy_9615(canis_lupus_familiaris_220503_836sw_114891_tl)
A0A5F4BSM3;A0A8C0Z5L7	tr	A0A5F4BSM3_CANLF;A0A8C0Z5L7_CANLF	ENO2	2-phospho-D-glycerate hydro-lyase;Enolase 2	3;4	1	_AVDHINTTIAPALISSGLSVVEQEK_	_AVDHINTTIAPALISSGLSVVEQEK_	AVDHINTTIAPALISSGLSVVEQEK	3	864.801	284666	123.15	0.000363284	211015_HFX_Pet_Plasma_24fraction_No_12_E01	Canis lupus familiaris	uniprot-taxonomy_9615(canis_lupus_familiaris_220503_836sw_114891_tl)
A0A5F4BSV4;A0A5F4C284;A0A5F4C8H6;A0A5F4CPB8;A0A8C0MUT0;A0A8C0MWI2;A0A8C0RFV0;A0A8C0RG59;A0A8C0RGD3;A0A8C0T2U3;A0A8C0T391;A0A8C0T3H1;F1PIA3	tr	A0A5F4BSV4_CANLF;A0A5F4C284_CANLF;A0A5F4C8H6_CANLF;A0A5F4CPB8_CANLF;A0A8C0MUT0_CANLF;A0A8C0MWI2_CANLF;A0A8C0RFV0_CANLF;A0A8C0RG59_CANLF;A0A8C0RGD3_CANLF;A0A8C0T2U3_CANLF;A0A8C0T391_CANLF;A0A8C0T3H1_CANLF;F1PIA3_CANLF	FBN1;FBN1;FBN1;FBN1;;;;;;FBN1;FBN1;FBN1;FBN1	Fibrillin 1;Fibrillin 1;Fibrillin 1;Fibrillin 1;Fibrillin 1;Fibrillin 1;Fibrillin 1;Fibrillin 1;Fibrillin 1;Uncharacterized protein;Uncharacterized protein;Uncharacterized protein;Fibrillin 1	3;3;3;3;4;4;4;4;4;4;4;4;3	1;1;1;1;1;1;1;1;1;1;1;1;2	_TGC[+57]TDINEC[+57]EIGAHNC[+57]DR_	_TGC[Carbamidomethyl (C)]TDINEC[Carbamidomethyl (C)]EIGAHNC[Carbamidomethyl (C)]DR_	TGCTDINECEIGAHNCDR	3	707.951	360943	-5.89505	0.000293284	211015_HFX_Pet_Plasma_24fraction_No_01_E01	Canis lupus familiaris	uniprot-taxonomy_9615(canis_lupus_familiaris_220503_836sw_114891_tl)
A0A5F4BSV4;A0A5F4C284;A0A5F4C8H6;A0A5F4CPB8;A0A8C0MUT0;A0A8C0MWI2;A0A8C0RFV0;A0A8C0RG59;A0A8C0RGD3;A0A8C0T2U3;A0A8C0T391;A0A8C0T3H1;F1PIA3	tr	A0A5F4BSV4_CANLF;A0A5F4C284_CANLF;A0A5F4C8H6_CANLF;A0A5F4CPB8_CANLF;A0A8C0MUT0_CANLF;A0A8C0MWI2_CANLF;A0A8C0RFV0_CANLF;A0A8C0RG59_CANLF;A0A8C0RGD3_CANLF;A0A8C0T2U3_CANLF;A0A8C0T391_CANLF;A0A8C0T3H1_CANLF;F1PIA3_CANLF	FBN1;FBN1;FBN1;FBN1;;;;;;FBN1;FBN1;FBN1;FBN1	Fibrillin 1;Fibrillin 1;Fibrillin 1;Fibrillin 1;Fibrillin 1;Fibrillin 1;Fibrillin 1;Fibrillin 1;Fibrillin 1;Uncharacterized protein;Uncharacterized protein;Uncharacterized protein;Fibrillin 1	3;3;3;3;4;4;4;4;4;4;4;4;3	1;1;1;1;1;1;1;1;1;1;1;1;2	_NTPEYEELC[+57]PR_	_NTPEYEELC[Carbamidomethyl (C)]PR_	NTPEYEELCPR	2	704.314	7366733	19.5718	0	211015_HFX_Pet_Plasma_24fraction_No_04_E01	Canis lupus familiaris	uniprot-taxonomy_9615(canis_lupus_familiaris_220503_836sw_114891_tl)
A0A5F4BSV4;A0A5F4C284;A0A5F4C8H6;A0A5F4CPB8;A0A8C0MUT0;A0A8C0MWI2;A0A8C0RFV0;A0A8C0RG59;A0A8C0RGD3;A0A8C0T2U3;A0A8C0T391;A0A8C0T3H1;F1PIA3	tr	A0A5F4BSV4_CANLF;A0A5F4C284_CANLF;A0A5F4C8H6_CANLF;A0A5F4CPB8_CANLF;A0A8C0MUT0_CANLF;A0A8C0MWI2_CANLF;A0A8C0RFV0_CANLF;A0A8C0RG59_CANLF;A0A8C0RGD3_CANLF;A0A8C0T2U3_CANLF;A0A8C0T391_CANLF;A0A8C0T3H1_CANLF;F1PIA3_CANLF	FBN1;FBN1;FBN1;FBN1;;;;;;FBN1;FBN1;FBN1;FBN1	Fibrillin 1;Fibrillin 1;Fibrillin 1;Fibrillin 1;Fibrillin 1;Fibrillin 1;Fibrillin 1;Fibrillin 1;Fibrillin 1;Uncharacterized protein;Uncharacterized protein;Uncharacterized protein;Fibrillin 1	3;3;3;3;4;4;4;4;4;4;4;4;3	1;1;1;1;1;1;1;1;1;1;1;1;2	_YEDEEC[+57]TLPVAGR_	_YEDEEC[Carbamidomethyl (C)]TLPVAGR_	YEDEECTLPVAGR	2	769.843	7322401	21.5185	0.000685182	211015_HFX_Pet_Plasma_24fraction_No_05_E01	Canis lupus familiaris	uniprot-taxonomy_9615(canis_lupus_familiaris_220503_836sw_114891_tl)
A0A5F4BSV4;A0A5F4C284;A0A5F4C8H6;A0A5F4CPB8;A0A8C0MUT0;A0A8C0MWI2;A0A8C0RFV0;A0A8C0RG59;A0A8C0RGD3;A0A8C0T2U3;A0A8C0T391;A0A8C0T3H1;F1PIA3	tr	A0A5F4BSV4_CANLF;A0A5F4C284_CANLF;A0A5F4C8H6_CANLF;A0A5F4CPB8_CANLF;A0A8C0MUT0_CANLF;A0A8C0MWI2_CANLF;A0A8C0RFV0_CANLF;A0A8C0RG59_CANLF;A0A8C0RGD3_CANLF;A0A8C0T2U3_CANLF;A0A8C0T391_CANLF;A0A8C0T3H1_CANLF;F1PIA3_CANLF	FBN1;FBN1;FBN1;FBN1;;;;;;FBN1;FBN1;FBN1;FBN1	Fibrillin 1;Fibrillin 1;Fibrillin 1;Fibrillin 1;Fibrillin 1;Fibrillin 1;Fibrillin 1;Fibrillin 1;Fibrillin 1;Uncharacterized protein;Uncharacterized protein;Uncharacterized protein;Fibrillin 1	3;3;3;3;4;4;4;4;4;4;4;4;3	1;1;1;1;1;1;1;1;1;1;1;1;2	_SGNC[+57]YLDIR_	_SGNC[Carbamidomethyl (C)]YLDIR_	SGNCYLDIR	2	549.256	5207133	21.3047	0.00123467	211015_HFX_Pet_Plasma_24fraction_No_12_E01	Canis lupus familiaris	uniprot-taxonomy_9615(canis_lupus_familiaris_220503_836sw_114891_tl)
A0A5F4BSV4;A0A5F4C284;A0A5F4C8H6;A0A5F4CPB8;A0A8C0MUT0;A0A8C0MWI2;A0A8C0RFV0;A0A8C0RG59;A0A8C0RGD3;A0A8C0T2U3;A0A8C0T391;A0A8C0T3H1;F1PIA3	tr	A0A5F4BSV4_CANLF;A0A5F4C284_CANLF;A0A5F4C8H6_CANLF;A0A5F4CPB8_CANLF;A0A8C0MUT0_CANLF;A0A8C0MWI2_CANLF;A0A8C0RFV0_CANLF;A0A8C0RG59_CANLF;A0A8C0RGD3_CANLF;A0A8C0T2U3_CANLF;A0A8C0T391_CANLF;A0A8C0T3H1_CANLF;F1PIA3_CANLF	FBN1;FBN1;FBN1;FBN1;;;;;;FBN1;FBN1;FBN1;FBN1	Fibrillin 1;Fibrillin 1;Fibrillin 1;Fibrillin 1;Fibrillin 1;Fibrillin 1;Fibrillin 1;Fibrillin 1;Fibrillin 1;Uncharacterized protein;Uncharacterized protein;Uncharacterized protein;Fibrillin 1	3;3;3;3;4;4;4;4;4;4;4;4;3	1;1;1;1;1;1;1;1;1;1;1;1;2	_TC[+57]VDINEC[+57]LLEPGK_	_TC[Carbamidomethyl (C)]VDINEC[Carbamidomethyl (C)]LLEPGK_	TCVDINECLLEPGK	2	824.389	2941438	49.5251	0.000926061	211015_HFX_Pet_Plasma_24fraction_No_13_E01	Canis lupus familiaris	uniprot-taxonomy_9615(canis_lupus_familiaris_220503_836sw_114891_tl)
A0A5F4BT07;A0A5F4BTW9;A0A5F4CAF7;A0A5F4CCX9;A0A5F4CTA0;A0A5F4CZ44;A0A5F4D195;A0A8C0MX53;A0A8C0MXT7;A0A8C0MZ05;A0A8C0MZJ5;A0A8C0NAA9;A0A8C0RHS3;A0A8C0SP95;A0A8C0SPY4;A0A8C0SQZ6;A0A8C0SRR7;A0A8C0SRV1;A0A8C0SRV5;E2RKN9;E2RKR8	tr	A0A5F4BT07_CANLF;A0A5F4BTW9_CANLF;A0A5F4CAF7_CANLF;A0A5F4CCX9_CANLF;A0A5F4CTA0_CANLF;A0A5F4CZ44_CANLF;A0A5F4D195_CANLF;A0A8C0MX53_CANLF;A0A8C0MXT7_CANLF;A0A8C0MZ05_CANLF;A0A8C0MZJ5_CANLF;A0A8C0NAA9_CANLF;A0A8C0RHS3_CANLF;A0A8C0SP95_CANLF;A0A8C0SPY4_CANLF;A0A8C0SQZ6_CANLF;A0A8C0SRR7_CANLF;A0A8C0SRV1_CANLF;A0A8C0SRV5_CANLF;E2RKN9_CANLF;E2RKR8_CANLF	ADGRL2	Adhesion G protein-coupled receptor L2	4	1;1;1;1;1;1;1;1;1;1;1;1;1;1;1;1;1;1;1;3;3	_AIVDSPC[+57]IYEAEQK_	_AIVDSPC[Carbamidomethyl (C)]IYEAEQK_	AIVDSPCIYEAEQK	2	811.89	2273789	32.8669	0.000699643	211015_HFX_Pet_Plasma_24fraction_No_12_E01	Canis lupus familiaris	uniprot-taxonomy_9615(canis_lupus_familiaris_220503_836sw_114891_tl)
A0A5F4BT09;A0A5F4CS96;A0A8C0NVV2;A0A8C0NXM2;A0A8C0P551;A0A8C0RHN7;A0A8C0RPT6;A0A8C0TTK7;A0A8C0Z5X5;E2QTQ9;E2RNQ2;L7N0B2;L7N0G4	tr	A0A5F4BT09_CANLF;A0A5F4CS96_CANLF;A0A8C0NVV2_CANLF;A0A8C0NXM2_CANLF;A0A8C0P551_CANLF;A0A8C0RHN7_CANLF;A0A8C0RPT6_CANLF;A0A8C0TTK7_CANLF;A0A8C0Z5X5_CANLF;E2QTQ9_CANLF;E2RNQ2_CANLF;L7N0B2_CANLF;L7N0G4_CANLF	TUBA1B;TUBA1B;LOC100856405;LOC106557476;LOC106557476;LOC610636;LOC100856405;LOC610636;;LOC100856405;LOC100856405;TUBA1B;LOC610636	Tubulin alpha chain;Tubulin alpha chain;Tubulin alpha-1C chain;Tubulin alpha 1b;Tubulin alpha 1b;Tubulin alpha-1B chain;Tubulin alpha-1C chain;Tubulin alpha-1B chain;Uncharacterized protein;Tubulin alpha chain;Tubulin alpha chain;Tubulin alpha chain;Tubulin alpha chain	3;3;4;4;4;4;4;4;4;3;3;3;3	1;1;1;1;1;1;1;1;1;3;3;2;2	_AVC[+57]MLSNTTAIAEAWAR_	_AVC[Carbamidomethyl (C)]MLSNTTAIAEAWAR_	AVCMLSNTTAIAEAWAR	2	932.956	231117	75.946	0.00015083	211015_HFX_Pet_Plasma_24fraction_No_01_E01	Canis lupus familiaris	uniprot-taxonomy_9615(canis_lupus_familiaris_220503_836sw_114891_tl)
A0A5F4BT09;A0A5F4CS96;A0A8C0NVV2;A0A8C0NXM2;A0A8C0P551;A0A8C0RHN7;A0A8C0RPT6;A0A8C0TTK7;A0A8C0Z5X5;E2QTQ9;E2RNQ2;L7N0B2;L7N0G4	tr	A0A5F4BT09_CANLF;A0A5F4CS96_CANLF;A0A8C0NVV2_CANLF;A0A8C0NXM2_CANLF;A0A8C0P551_CANLF;A0A8C0RHN7_CANLF;A0A8C0RPT6_CANLF;A0A8C0TTK7_CANLF;A0A8C0Z5X5_CANLF;E2QTQ9_CANLF;E2RNQ2_CANLF;L7N0B2_CANLF;L7N0G4_CANLF	TUBA1B;TUBA1B;LOC100856405;LOC106557476;LOC106557476;LOC610636;LOC100856405;LOC610636;;LOC100856405;LOC100856405;TUBA1B;LOC610636	Tubulin alpha chain;Tubulin alpha chain;Tubulin alpha-1C chain;Tubulin alpha 1b;Tubulin alpha 1b;Tubulin alpha-1B chain;Tubulin alpha-1C chain;Tubulin alpha-1B chain;Uncharacterized protein;Tubulin alpha chain;Tubulin alpha chain;Tubulin alpha chain;Tubulin alpha chain	3;3;4;4;4;4;4;4;4;3;3;3;3	1;1;1;1;1;1;1;1;1;3;3;2;2	_SIQFVDWC[+57]PTGFK_	_SIQFVDWC[Carbamidomethyl (C)]PTGFK_	SIQFVDWCPTGFK	2	792.879	306125	69.3559	0.000699643	211015_HFX_Pet_Plasma_24fraction_No_10_E01	Canis lupus familiaris	uniprot-taxonomy_9615(canis_lupus_familiaris_220503_836sw_114891_tl)
A0A5F4BT09;A0A5F4CS96;A0A8C0NVV2;A0A8C0NXM2;A0A8C0P551;A0A8C0RHN7;A0A8C0RPT6;A0A8C0TTK7;A0A8C0Z5X5;E2QTQ9;E2RNQ2;L7N0B2;L7N0G4	tr	A0A5F4BT09_CANLF;A0A5F4CS96_CANLF;A0A8C0NVV2_CANLF;A0A8C0NXM2_CANLF;A0A8C0P551_CANLF;A0A8C0RHN7_CANLF;A0A8C0RPT6_CANLF;A0A8C0TTK7_CANLF;A0A8C0Z5X5_CANLF;E2QTQ9_CANLF;E2RNQ2_CANLF;L7N0B2_CANLF;L7N0G4_CANLF	TUBA1B;TUBA1B;LOC100856405;LOC106557476;LOC106557476;LOC610636;LOC100856405;LOC610636;;LOC100856405;LOC100856405;TUBA1B;LOC610636	Tubulin alpha chain;Tubulin alpha chain;Tubulin alpha-1C chain;Tubulin alpha 1b;Tubulin alpha 1b;Tubulin alpha-1B chain;Tubulin alpha-1C chain;Tubulin alpha-1B chain;Uncharacterized protein;Tubulin alpha chain;Tubulin alpha chain;Tubulin alpha chain;Tubulin alpha chain	3;3;4;4;4;4;4;4;4;3;3;3;3	1;1;1;1;1;1;1;1;1;3;3;2;2	_AVFVDLEPTVIDEVR_	_AVFVDLEPTVIDEVR_	AVFVDLEPTVIDEVR	2	851.457	134968	89.1423	0	211015_HFX_Pet_Plasma_24fraction_No_21_E01	Canis lupus familiaris	uniprot-taxonomy_9615(canis_lupus_familiaris_220503_836sw_114891_tl)
A0A5F4BT31;A0A5F4CBD6;A0A5F4D450;A0A8C0NQE6;A0A8C0NSH8;A0A8C0NX05;A0A8C0THK8;F1PGD4	tr	A0A5F4BT31_CANLF;A0A5F4CBD6_CANLF;A0A5F4D450_CANLF;A0A8C0NQE6_CANLF;A0A8C0NSH8_CANLF;A0A8C0NX05_CANLF;A0A8C0THK8_CANLF;F1PGD4_CANLF	NELL2;NELL2;NELL2;;;;;NELL2	Neural EGFL like 2	4	1;1;1;1;1;1;1;3	_IM[+16]ELQDILAK_	_IM[Oxidation (M)]ELQDILAK_	IMELQDILAK	2	595.328	1162535	52.6273	0.000404004	211015_HFX_Pet_Plasma_24fraction_No_03_E01	Canis lupus familiaris	uniprot-taxonomy_9615(canis_lupus_familiaris_220503_836sw_114891_tl)
A0A5F4BT31;A0A5F4CBD6;A0A5F4D450;A0A8C0NQE6;A0A8C0NSH8;A0A8C0NX05;A0A8C0THK8;F1PGD4	tr	A0A5F4BT31_CANLF;A0A5F4CBD6_CANLF;A0A5F4D450_CANLF;A0A8C0NQE6_CANLF;A0A8C0NSH8_CANLF;A0A8C0NX05_CANLF;A0A8C0THK8_CANLF;F1PGD4_CANLF	NELL2;NELL2;NELL2;;;;;NELL2	Neural EGFL like 2	4	1;1;1;1;1;1;1;3	_AFLFQDTPR_	_AFLFQDTPR_	AFLFQDTPR	2	547.785	11197990	44.7645	0.000699643	211015_HFX_Pet_Plasma_24fraction_No_06_E01	Canis lupus familiaris	uniprot-taxonomy_9615(canis_lupus_familiaris_220503_836sw_114891_tl)
A0A5F4BT31;A0A5F4CBD6;A0A5F4D450;A0A8C0NQE6;A0A8C0NSH8;A0A8C0NX05;A0A8C0THK8;F1PGD4	tr	A0A5F4BT31_CANLF;A0A5F4CBD6_CANLF;A0A5F4D450_CANLF;A0A8C0NQE6_CANLF;A0A8C0NSH8_CANLF;A0A8C0NX05_CANLF;A0A8C0THK8_CANLF;F1PGD4_CANLF	NELL2;NELL2;NELL2;;;;;NELL2	Neural EGFL like 2	4	1;1;1;1;1;1;1;3	_EFESWTDGC[+57]K_	_EFESWTDGC[Carbamidomethyl (C)]K_	EFESWTDGCK	2	629.756	4701059	21.3201	0	211015_HFX_Pet_Plasma_24fraction_No_07_E01	Canis lupus familiaris	uniprot-taxonomy_9615(canis_lupus_familiaris_220503_836sw_114891_tl)
A0A5F4BT31;A0A5F4CBD6;A0A5F4D450;A0A8C0NQE6;A0A8C0NSH8;A0A8C0NX05;A0A8C0THK8;F1PGD4	tr	A0A5F4BT31_CANLF;A0A5F4CBD6_CANLF;A0A5F4D450_CANLF;A0A8C0NQE6_CANLF;A0A8C0NSH8_CANLF;A0A8C0NX05_CANLF;A0A8C0THK8_CANLF;F1PGD4_CANLF	NELL2;NELL2;NELL2;;;;;NELL2	Neural EGFL like 2	4	1;1;1;1;1;1;1;3	_IMELQDILAK_	_IMELQDILAK_	IMELQDILAK	2	587.331	440826	70.5413	0.00073289	211015_HFX_Pet_Plasma_24fraction_No_10_E01	Canis lupus familiaris	uniprot-taxonomy_9615(canis_lupus_familiaris_220503_836sw_114891_tl)
A0A5F4BT31;A0A5F4CBD6;A0A5F4D450;A0A8C0NQE6;A0A8C0NSH8;A0A8C0NX05;A0A8C0THK8;F1PGD4	tr	A0A5F4BT31_CANLF;A0A5F4CBD6_CANLF;A0A5F4D450_CANLF;A0A8C0NQE6_CANLF;A0A8C0NSH8_CANLF;A0A8C0NX05_CANLF;A0A8C0THK8_CANLF;F1PGD4_CANLF	NELL2;NELL2;NELL2;;;;;NELL2	Neural EGFL like 2	4	1;1;1;1;1;1;1;3	_TC[+57]LDEM[+16]NVVR_	_TC[Carbamidomethyl (C)]LDEM[Oxidation (M)]NVVR_	TCLDEMNVVR	2	626.787	517590	-23.932	0.00282372	211015_HFX_Pet_Plasma_24fraction_No_11_E01	Canis lupus familiaris	uniprot-taxonomy_9615(canis_lupus_familiaris_220503_836sw_114891_tl)
A0A5F4BT31;A0A5F4CBD6;A0A5F4D450;A0A8C0NQE6;A0A8C0NSH8;A0A8C0NX05;A0A8C0THK8;F1PGD4	tr	A0A5F4BT31_CANLF;A0A5F4CBD6_CANLF;A0A5F4D450_CANLF;A0A8C0NQE6_CANLF;A0A8C0NSH8_CANLF;A0A8C0NX05_CANLF;A0A8C0THK8_CANLF;F1PGD4_CANLF	NELL2;NELL2;NELL2;;;;;NELL2	Neural EGFL like 2	4	1;1;1;1;1;1;1;3	_TC[+57]LDEMNVVR_	_TC[Carbamidomethyl (C)]LDEMNVVR_	TCLDEMNVVR	2	618.789	49319690	28.0557	0.000363284	211015_HFX_Pet_Plasma_24fraction_No_12_E01	Canis lupus familiaris	uniprot-taxonomy_9615(canis_lupus_familiaris_220503_836sw_114891_tl)
A0A5F4BT31;A0A5F4CBD6;A0A5F4D450;A0A8C0NQE6;A0A8C0NSH8;A0A8C0NX05;A0A8C0THK8;F1PGD4	tr	A0A5F4BT31_CANLF;A0A5F4CBD6_CANLF;A0A5F4D450_CANLF;A0A8C0NQE6_CANLF;A0A8C0NSH8_CANLF;A0A8C0NX05_CANLF;A0A8C0THK8_CANLF;F1PGD4_CANLF	NELL2;NELL2;NELL2;;;;;NELL2	Neural EGFL like 2	4	1;1;1;1;1;1;1;3	_YLELESSGHR_	_YLELESSGHR_	YLELESSGHR	3	397.532	493641	7.47295	0.000220994	211015_HFX_Pet_Plasma_24fraction_No_13_E01	Canis lupus familiaris	uniprot-taxonomy_9615(canis_lupus_familiaris_220503_836sw_114891_tl)
A0A5F4BT31;A0A5F4CBD6;A0A5F4D450;A0A8C0NQE6;A0A8C0NSH8;A0A8C0NX05;A0A8C0THK8;F1PGD4	tr	A0A5F4BT31_CANLF;A0A5F4CBD6_CANLF;A0A5F4D450_CANLF;A0A8C0NQE6_CANLF;A0A8C0NSH8_CANLF;A0A8C0NX05_CANLF;A0A8C0THK8_CANLF;F1PGD4_CANLF	NELL2;NELL2;NELL2;;;;;NELL2	Neural EGFL like 2	4	1;1;1;1;1;1;1;3	_ALREDNAYC[+57]EDIDEC[+57]AEGR_	_ALREDNAYC[Carbamidomethyl (C)]EDIDEC[Carbamidomethyl (C)]AEGR_	ALREDNAYCEDIDECAEGR	3	762.651	8487168	16.1547	0.00108615	211015_HFX_Pet_Plasma_24fraction_No_23_E01	Canis lupus familiaris	uniprot-taxonomy_9615(canis_lupus_familiaris_220503_836sw_114891_tl)
A0A5F4BT33;A0A5F4CXN1;A0A8C0MI42;A0A8C0MV59;A0A8C0REQ5;A0A8C0S4J3;F1PPG5;F6PMX8;O97702	tr	A0A5F4BT33_CANLF;A0A5F4CXN1_CANLF;A0A8C0MI42_CANLF;A0A8C0MV59_CANLF;A0A8C0REQ5_CANLF;A0A8C0S4J3_CANLF;F1PPG5_CANLF;F6PMX8_CANLF;O97702_CANLF	ITGB3;ITGB3;ITGB3;ITGB3;ITGB3;ITGB3;ITGB3;ITGB3;GPIIIa	Integrin beta;Integrin beta;Integrin subunit beta 3;Integrin subunit beta 3;Integrin subunit beta 3;Integrin subunit beta 3;Integrin beta;Integrin beta;Integrin beta	3;3;4;4;4;4;3;3;2	1;1;1;1;1;1;2;1;1	_YC[+57]EC[+57]DDFSC[+57]VR_	_YC[Carbamidomethyl (C)]EC[Carbamidomethyl (C)]DDFSC[Carbamidomethyl (C)]VR_	YCECDDFSCVR	2	755.773	3559377	16.2588	0.000184049	211015_HFX_Pet_Plasma_24fraction_No_03_E01	Canis lupus familiaris	uniprot-taxonomy_9615(canis_lupus_familiaris_220503_836sw_114891_tl)
A0A5F4BT33;A0A5F4CXN1;A0A8C0MI42;A0A8C0MV59;A0A8C0REQ5;A0A8C0S4J3;F1PPG5;F6PMX8;O97702	tr	A0A5F4BT33_CANLF;A0A5F4CXN1_CANLF;A0A8C0MI42_CANLF;A0A8C0MV59_CANLF;A0A8C0REQ5_CANLF;A0A8C0S4J3_CANLF;F1PPG5_CANLF;F6PMX8_CANLF;O97702_CANLF	ITGB3;ITGB3;ITGB3;ITGB3;ITGB3;ITGB3;ITGB3;ITGB3;GPIIIa	Integrin beta;Integrin beta;Integrin subunit beta 3;Integrin subunit beta 3;Integrin subunit beta 3;Integrin subunit beta 3;Integrin beta;Integrin beta;Integrin beta	3;3;4;4;4;4;3;3;2	1;1;1;1;1;1;2;1;1	_DDLSSIQNLGTK_	_DDLSSIQNLGTK_	DDLSSIQNLGTK	2	645.83	15449480	38.9955	0.000127137	211015_HFX_Pet_Plasma_24fraction_No_13_E01	Canis lupus familiaris	uniprot-taxonomy_9615(canis_lupus_familiaris_220503_836sw_114891_tl)
A0A5F4BT33;A0A5F4CXN1;A0A8C0MI42;A0A8C0MV59;A0A8C0REQ5;A0A8C0S4J3;F1PPG5;F6PMX8;O97702	tr	A0A5F4BT33_CANLF;A0A5F4CXN1_CANLF;A0A8C0MI42_CANLF;A0A8C0MV59_CANLF;A0A8C0REQ5_CANLF;A0A8C0S4J3_CANLF;F1PPG5_CANLF;F6PMX8_CANLF;O97702_CANLF	ITGB3;ITGB3;ITGB3;ITGB3;ITGB3;ITGB3;ITGB3;ITGB3;GPIIIa	Integrin beta;Integrin beta;Integrin subunit beta 3;Integrin subunit beta 3;Integrin subunit beta 3;Integrin subunit beta 3;Integrin beta;Integrin beta;Integrin beta	3;3;4;4;4;4;3;3;2	1;1;1;1;1;1;2;1;1	_DNC[+57]ALESIEFPISEVR_	_DNC[Carbamidomethyl (C)]ALESIEFPISEVR_	DNCALESIEFPISEVR	2	939.949	951510	89.3272	0.000699087	211015_HFX_Pet_Plasma_24fraction_No_18_E01	Canis lupus familiaris	uniprot-taxonomy_9615(canis_lupus_familiaris_220503_836sw_114891_tl)
A0A5F4BTK2;A0A5F4BXD1;A0A5F4C6I9;A0A5F4C9F4;A0A5F4CF89;A0A8C0NF99;A0A8C0NFW4;A0A8C0NHG7;A0A8C0NIL6;A0A8C0NKN4;A0A8C0RLD6;A0A8C0TFZ5;A0A8C0TGP1;E2R0J4	tr	A0A5F4BTK2_CANLF;A0A5F4BXD1_CANLF;A0A5F4C6I9_CANLF;A0A5F4C9F4_CANLF;A0A5F4CF89_CANLF;A0A8C0NF99_CANLF;A0A8C0NFW4_CANLF;A0A8C0NHG7_CANLF;A0A8C0NIL6_CANLF;A0A8C0NKN4_CANLF;A0A8C0RLD6_CANLF;A0A8C0TFZ5_CANLF;A0A8C0TGP1_CANLF;E2R0J4_CANLF	ANTXR2;ANTXR2;ANTXR2;ANTXR2;ANTXR2;;ANTXR2;ANTXR2;;;;ANTXR2;ANTXR2;ANTXR2	Anthrax toxin receptor;Anthrax toxin receptor;Anthrax toxin receptor;Anthrax toxin receptor;Anthrax toxin receptor;ANTXR cell adhesion molecule 2;ANTXR cell adhesion molecule 2;ANTXR cell adhesion molecule 2;ANTXR cell adhesion molecule 2;ANTXR cell adhesion molecule 2;ANTXR cell adhesion molecule 2;ANTXR cell adhesion molecule 2;ANTXR cell adhesion molecule 2;Anthrax toxin receptor	3;3;3;3;3;4;4;4;4;4;4;4;4;3	1;1;1;1;1;1;1;1;1;1;1;1;1;3	_IPEEVEEPVR_	_IPEEVEEPVR_	IPEEVEEPVR	2	598.812	725371	14.6372	0.000931589	211015_HFX_Pet_Plasma_24fraction_No_01_E01	Canis lupus familiaris	uniprot-taxonomy_9615(canis_lupus_familiaris_220503_836sw_114891_tl)
A0A5F4BTK2;A0A5F4BXD1;A0A5F4C6I9;A0A5F4C9F4;A0A5F4CF89;A0A8C0NF99;A0A8C0NFW4;A0A8C0NHG7;A0A8C0NIL6;A0A8C0NKN4;A0A8C0RLD6;A0A8C0TFZ5;A0A8C0TGP1;E2R0J4	tr	A0A5F4BTK2_CANLF;A0A5F4BXD1_CANLF;A0A5F4C6I9_CANLF;A0A5F4C9F4_CANLF;A0A5F4CF89_CANLF;A0A8C0NF99_CANLF;A0A8C0NFW4_CANLF;A0A8C0NHG7_CANLF;A0A8C0NIL6_CANLF;A0A8C0NKN4_CANLF;A0A8C0RLD6_CANLF;A0A8C0TFZ5_CANLF;A0A8C0TGP1_CANLF;E2R0J4_CANLF	ANTXR2;ANTXR2;ANTXR2;ANTXR2;ANTXR2;;ANTXR2;ANTXR2;;;;ANTXR2;ANTXR2;ANTXR2	Anthrax toxin receptor;Anthrax toxin receptor;Anthrax toxin receptor;Anthrax toxin receptor;Anthrax toxin receptor;ANTXR cell adhesion molecule 2;ANTXR cell adhesion molecule 2;ANTXR cell adhesion molecule 2;ANTXR cell adhesion molecule 2;ANTXR cell adhesion molecule 2;ANTXR cell adhesion molecule 2;ANTXR cell adhesion molecule 2;ANTXR cell adhesion molecule 2;Anthrax toxin receptor	3;3;3;3;3;4;4;4;4;4;4;4;4;3	1;1;1;1;1;1;1;1;1;1;1;1;1;3	_NVSPVGETYIHEGLK_	_NVSPVGETYIHEGLK_	NVSPVGETYIHEGLK	2	821.925	6294301	27.7325	0.000239578	211015_HFX_Pet_Plasma_24fraction_No_15_E01	Canis lupus familiaris	uniprot-taxonomy_9615(canis_lupus_familiaris_220503_836sw_114891_tl)
A0A5F4BTK2;A0A5F4BXD1;A0A5F4C6I9;A0A5F4C9F4;A0A5F4CF89;A0A8C0NF99;A0A8C0NFW4;A0A8C0NHG7;A0A8C0NIL6;A0A8C0NKN4;A0A8C0RLD6;A0A8C0TFZ5;A0A8C0TGP1;E2R0J4	tr	A0A5F4BTK2_CANLF;A0A5F4BXD1_CANLF;A0A5F4C6I9_CANLF;A0A5F4C9F4_CANLF;A0A5F4CF89_CANLF;A0A8C0NF99_CANLF;A0A8C0NFW4_CANLF;A0A8C0NHG7_CANLF;A0A8C0NIL6_CANLF;A0A8C0NKN4_CANLF;A0A8C0RLD6_CANLF;A0A8C0TFZ5_CANLF;A0A8C0TGP1_CANLF;E2R0J4_CANLF	ANTXR2;ANTXR2;ANTXR2;ANTXR2;ANTXR2;;ANTXR2;ANTXR2;;;;ANTXR2;ANTXR2;ANTXR2	Anthrax toxin receptor;Anthrax toxin receptor;Anthrax toxin receptor;Anthrax toxin receptor;Anthrax toxin receptor;ANTXR cell adhesion molecule 2;ANTXR cell adhesion molecule 2;ANTXR cell adhesion molecule 2;ANTXR cell adhesion molecule 2;ANTXR cell adhesion molecule 2;ANTXR cell adhesion molecule 2;ANTXR cell adhesion molecule 2;ANTXR cell adhesion molecule 2;Anthrax toxin receptor	3;3;3;3;3;4;4;4;4;4;4;4;4;3	1;1;1;1;1;1;1;1;1;1;1;1;1;3	_NVSPVGETYIHEGLK_	_NVSPVGETYIHEGLK_	NVSPVGETYIHEGLK	3	548.286	5246604	27.7325	0	211015_HFX_Pet_Plasma_24fraction_No_15_E01	Canis lupus familiaris	uniprot-taxonomy_9615(canis_lupus_familiaris_220503_836sw_114891_tl)
A0A5F4BTK2;A0A5F4BXD1;A0A5F4C6I9;A0A5F4C9F4;A0A5F4CF89;A0A8C0NF99;A0A8C0NFW4;A0A8C0NHG7;A0A8C0NIL6;A0A8C0NKN4;A0A8C0RLD6;A0A8C0TFZ5;A0A8C0TGP1;E2R0J4	tr	A0A5F4BTK2_CANLF;A0A5F4BXD1_CANLF;A0A5F4C6I9_CANLF;A0A5F4C9F4_CANLF;A0A5F4CF89_CANLF;A0A8C0NF99_CANLF;A0A8C0NFW4_CANLF;A0A8C0NHG7_CANLF;A0A8C0NIL6_CANLF;A0A8C0NKN4_CANLF;A0A8C0RLD6_CANLF;A0A8C0TFZ5_CANLF;A0A8C0TGP1_CANLF;E2R0J4_CANLF	ANTXR2;ANTXR2;ANTXR2;ANTXR2;ANTXR2;;ANTXR2;ANTXR2;;;;ANTXR2;ANTXR2;ANTXR2	Anthrax toxin receptor;Anthrax toxin receptor;Anthrax toxin receptor;Anthrax toxin receptor;Anthrax toxin receptor;ANTXR cell adhesion molecule 2;ANTXR cell adhesion molecule 2;ANTXR cell adhesion molecule 2;ANTXR cell adhesion molecule 2;ANTXR cell adhesion molecule 2;ANTXR cell adhesion molecule 2;ANTXR cell adhesion molecule 2;ANTXR cell adhesion molecule 2;Anthrax toxin receptor	3;3;3;3;3;4;4;4;4;4;4;4;4;3	1;1;1;1;1;1;1;1;1;1;1;1;1;3	_VVIKDPPPPPPPAPK_	_VVIKDPPPPPPPAPK_	VVIKDPPPPPPPAPK	3	516.976	1762053	1.89442	0.00032175	211015_HFX_Pet_Plasma_24fraction_No_18_E01	Canis lupus familiaris	uniprot-taxonomy_9615(canis_lupus_familiaris_220503_836sw_114891_tl)
A0A5F4BTK2;A0A5F4BXD1;A0A5F4C6I9;A0A5F4C9F4;A0A5F4CF89;A0A8C0NF99;A0A8C0NFW4;A0A8C0NHG7;A0A8C0NIL6;A0A8C0NKN4;A0A8C0RLD6;A0A8C0TFZ5;A0A8C0TGP1;E2R0J4	tr	A0A5F4BTK2_CANLF;A0A5F4BXD1_CANLF;A0A5F4C6I9_CANLF;A0A5F4C9F4_CANLF;A0A5F4CF89_CANLF;A0A8C0NF99_CANLF;A0A8C0NFW4_CANLF;A0A8C0NHG7_CANLF;A0A8C0NIL6_CANLF;A0A8C0NKN4_CANLF;A0A8C0RLD6_CANLF;A0A8C0TFZ5_CANLF;A0A8C0TGP1_CANLF;E2R0J4_CANLF	ANTXR2;ANTXR2;ANTXR2;ANTXR2;ANTXR2;;ANTXR2;ANTXR2;;;;ANTXR2;ANTXR2;ANTXR2	Anthrax toxin receptor;Anthrax toxin receptor;Anthrax toxin receptor;Anthrax toxin receptor;Anthrax toxin receptor;ANTXR cell adhesion molecule 2;ANTXR cell adhesion molecule 2;ANTXR cell adhesion molecule 2;ANTXR cell adhesion molecule 2;ANTXR cell adhesion molecule 2;ANTXR cell adhesion molecule 2;ANTXR cell adhesion molecule 2;ANTXR cell adhesion molecule 2;Anthrax toxin receptor	3;3;3;3;3;4;4;4;4;4;4;4;4;3	1;1;1;1;1;1;1;1;1;1;1;1;1;3	_WPTVDASYYGGR_	_WPTVDASYYGGR_	WPTVDASYYGGR	2	686.32	2139500	45.456	0	211015_HFX_Pet_Plasma_24fraction_No_23_E01	Canis lupus familiaris	uniprot-taxonomy_9615(canis_lupus_familiaris_220503_836sw_114891_tl)
A0A5F4BTL3;A0A5F4D3P9;A0A5F4D6U1;A0A8C0NEI6;A0A8C0NJY8;A0A8C0PSA9;A0A8C0RDH8;A0A8C0SGS8;A0A8C0SHD6;A0A8C0SHK6;A0A8C0SIY9;A0A8C0SWR1;E2RLQ4;J9NU79	tr	A0A5F4BTL3_CANLF;A0A5F4D3P9_CANLF;A0A5F4D6U1_CANLF;A0A8C0NEI6_CANLF;A0A8C0NJY8_CANLF;A0A8C0PSA9_CANLF;A0A8C0RDH8_CANLF;A0A8C0SGS8_CANLF;A0A8C0SHD6_CANLF;A0A8C0SHK6_CANLF;A0A8C0SIY9_CANLF;A0A8C0SWR1_CANLF;E2RLQ4_CANLF;J9NU79_CANLF	HNRNPC;HNRNPC;;;;;;;;;;;HNRNPC;	RRM domain-containing protein;RRM domain-containing protein;Uncharacterized protein;Uncharacterized protein;Uncharacterized protein;Uncharacterized protein;Uncharacterized protein;Uncharacterized protein;Uncharacterized protein;Uncharacterized protein;Uncharacterized protein;Uncharacterized protein;RRM domain-containing protein;RRM domain-containing protein	4;3;4;4;4;4;4;4;4;4;4;4;3;3	1;1;1;1;1;1;1;1;1;1;1;1;3;1	_VDSLLESLEK_	_VDSLLESLEK_	VDSLLESLEK	2	566.808	2542392	55.633	0.000699643	211015_HFX_Pet_Plasma_24fraction_No_18_E01	Canis lupus familiaris	uniprot-taxonomy_9615(canis_lupus_familiaris_220503_836sw_114891_tl)
A0A5F4BTP4;A0A5F4BWS7;A0A5F4C7L1;A0A5F4CPQ9;A0A5F4CXG2;A0A5F4D0J3;A0A5F4D2Z2;A0A5F4D7A8;A0A8C0NRZ9;A0A8C0NS87;A0A8C0NU37;A0A8C0PG39;A0A8C0PJR6;A0A8C0Q5V5;A0A8C0RP16;A0A8C0T2M2;A0A8C0T5T2;A0A8C0T6Q2;A0A8C0T7D9;A0A8C0Z1M8;A0A8C0Z1Z5;E2RIV1;E2RRJ6	tr	A0A5F4BTP4_CANLF;A0A5F4BWS7_CANLF;A0A5F4C7L1_CANLF;A0A5F4CPQ9_CANLF;A0A5F4CXG2_CANLF;A0A5F4D0J3_CANLF;A0A5F4D2Z2_CANLF;A0A5F4D7A8_CANLF;A0A8C0NRZ9_CANLF;A0A8C0NS87_CANLF;A0A8C0NU37_CANLF;A0A8C0PG39_CANLF;A0A8C0PJR6_CANLF;A0A8C0Q5V5_CANLF;A0A8C0RP16_CANLF;A0A8C0T2M2_CANLF;A0A8C0T5T2_CANLF;A0A8C0T6Q2_CANLF;A0A8C0T7D9_CANLF;A0A8C0Z1M8_CANLF;A0A8C0Z1Z5_CANLF;E2RIV1_CANLF;E2RRJ6_CANLF	AP1B1;AP2B1;AP1B1;AP2B1;AP2B1;AP1B1;AP2B1;AP1B1;AP2B1;AP2B1;AP2B1;AP1B1;AP1B1;AP2B1;AP2B1;AP1B1;AP1B1;AP1B1;AP1B1;AP1B1;AP1B1;AP2B1;AP1B1	AP complex subunit beta;AP complex subunit beta;AP complex subunit beta;AP complex subunit beta;AP complex subunit beta;AP complex subunit beta;AP complex subunit beta;AP complex subunit beta;Adaptor related protein complex 2 subunit beta 1;Adaptor related protein complex 2 subunit beta 1;Adaptor related protein complex 2 subunit beta 1;Adaptor related protein complex 1 subunit beta 1;Adaptor rel…	3;3;3;3;3;3;3;3;4;4;4;4;4;4;4;4;4;4;4;4;4;3;3	1;1;1;1;1;1;1;1;1;1;1;1;1;1;1;1;1;1;1;1;1;2;3	_DC[+57]EDPNPLIR_	_DC[Carbamidomethyl (C)]EDPNPLIR_	DCEDPNPLIR	2	614.785	8071481	27.3366	0	211015_HFX_Pet_Plasma_24fraction_No_05_E01	Canis lupus familiaris	uniprot-taxonomy_9615(canis_lupus_familiaris_220503_836sw_114891_tl)
A0A5F4BTS0;A0A5F4BVE5;A0A5F4CDY4;A0A5F4DI98;A0A8C0PAG7;A0A8C0PDA9;A0A8C0PDK7;A0A8C0PJ35;A0A8C0RRV7;A0A8C0SNU6;A0A8C0SQL4;A0A8C0YZ34;E2RKQ1;J9PBI1	tr	A0A5F4BTS0_CANLF;A0A5F4BVE5_CANLF;A0A5F4CDY4_CANLF;A0A5F4DI98_CANLF;A0A8C0PAG7_CANLF;A0A8C0PDA9_CANLF;A0A8C0PDK7_CANLF;A0A8C0PJ35_CANLF;A0A8C0RRV7_CANLF;A0A8C0SNU6_CANLF;A0A8C0SQL4_CANLF;A0A8C0YZ34_CANLF;E2RKQ1_CANLF;J9PBI1_CANLF	LIMS1	Uncharacterized protein;LIM and senescent cell antigen-like-containing domain protein;LIM and senescent cell antigen-like-containing domain protein;Uncharacterized protein;LIM zinc finger domain containing 1;LIM zinc finger domain containing 1;LIM zinc finger domain containing 1;LIM zinc finger domain containing 1;LIM zinc finger domain containing 1;LIM zinc finger domain containing 1;LIM zinc fi…	4	1;1;1;1;1;1;1;1;1;1;1;1;2;2	_VIEGDVVSALNK_	_VIEGDVVSALNK_	VIEGDVVSALNK	2	622.348	1025893	37.5578	0.000197746	211015_HFX_Pet_Plasma_24fraction_No_23_E01	Canis lupus familiaris	uniprot-taxonomy_9615(canis_lupus_familiaris_220503_836sw_114891_tl)
A0A5F4BTT9;A0A5F4CA32;A0A8C0NAT7;A0A8C0NFJ4;A0A8C0TUG3;A0A8C0Z792;F1PJI7;J9P5W6;Q1HG71	tr	A0A5F4BTT9_CANLF;A0A5F4CA32_CANLF;A0A8C0NAT7_CANLF;A0A8C0NFJ4_CANLF;A0A8C0TUG3_CANLF;A0A8C0Z792_CANLF;F1PJI7_CANLF;J9P5W6_CANLF;Q1HG71_CANLF	MAP2K1;MAP2K1;MAP2K1;MAP2K1;MAP2K1;MAP2K1;MAP2K1;MAP2K1;	Mitogen-activated protein kinase kinase 1;Mitogen-activated protein kinase kinase 1;Uncharacterized protein;Uncharacterized protein;Uncharacterized protein;Uncharacterized protein;Mitogen-activated protein kinase kinase 1;Mitogen-activated protein kinase kinase 1;Dual specificity mitogen activated protein kinase kinase 1	3;3;4;4;4;4;3;3;2	1;1;1;1;1;1;3;2;1	_LEELELDEQQR_	_LEELELDEQQR_	LEELELDEQQR	2	701.346	2353503	27.9843	0.00036827	211015_HFX_Pet_Plasma_24fraction_No_02_E01	Canis lupus familiaris	uniprot-taxonomy_9615(canis_lupus_familiaris_220503_836sw_114891_tl)
A0A5F4BTV9;A0A8C0QJ05;F6XUY6	tr	A0A5F4BTV9_CANLF;A0A8C0QJ05_CANLF;F6XUY6_CANLF	ALDOB	Fructose-bisphosphate aldolase;Aldolase, fructose-bisphosphate B;Fructose-bisphosphate aldolase	3;4;3	1	_LDQGGAPLAGTNK_	_LDQGGAPLAGTNK_	LDQGGAPLAGTNK	2	621.328	379772	-48.6243	0	211015_HFX_Pet_Plasma_24fraction_No_09_E01	Canis lupus familiaris	uniprot-taxonomy_9615(canis_lupus_familiaris_220503_836sw_114891_tl)
A0A5F4BTV9;A0A8C0QJ05;F6XUY6	tr	A0A5F4BTV9_CANLF;A0A8C0QJ05_CANLF;F6XUY6_CANLF	ALDOB	Fructose-bisphosphate aldolase;Aldolase, fructose-bisphosphate B;Fructose-bisphosphate aldolase	3;4;3	1	_ETTIQGLDGLSER_	_ETTIQGLDGLSER_	ETTIQGLDGLSER	2	709.86	75491810	27.9392	0.00036827	211015_HFX_Pet_Plasma_24fraction_No_11_E01	Canis lupus familiaris	uniprot-taxonomy_9615(canis_lupus_familiaris_220503_836sw_114891_tl)
A0A5F4BTV9;A0A8C0QJ05;F6XUY6	tr	A0A5F4BTV9_CANLF;A0A8C0QJ05_CANLF;F6XUY6_CANLF	ALDOB	Fructose-bisphosphate aldolase;Aldolase, fructose-bisphosphate B;Fructose-bisphosphate aldolase	3;4;3	1	_YTPEQVAMATVTALHR_	_YTPEQVAMATVTALHR_	YTPEQVAMATVTALHR	3	596.642	220436	66.9423	0.00015083	211015_HFX_Pet_Plasma_24fraction_No_11_E01	Canis lupus familiaris	uniprot-taxonomy_9615(canis_lupus_familiaris_220503_836sw_114891_tl)
A0A5F4BTV9;A0A8C0QJ05;F6XUY6	tr	A0A5F4BTV9_CANLF;A0A8C0QJ05_CANLF;F6XUY6_CANLF	ALDOB	Fructose-bisphosphate aldolase;Aldolase, fructose-bisphosphate B;Fructose-bisphosphate aldolase	3;4;3	1	_GILAADESVGTM[+16]GNR_	_GILAADESVGTM[Oxidation (M)]GNR_	GILAADESVGTMGNR	2	753.864	6516145	16.9098	0	211015_HFX_Pet_Plasma_24fraction_No_15_E01	Canis lupus familiaris	uniprot-taxonomy_9615(canis_lupus_familiaris_220503_836sw_114891_tl)
A0A5F4BTV9;A0A8C0QJ05;F6XUY6	tr	A0A5F4BTV9_CANLF;A0A8C0QJ05_CANLF;F6XUY6_CANLF	ALDOB	Fructose-bisphosphate aldolase;Aldolase, fructose-bisphosphate B;Fructose-bisphosphate aldolase	3;4;3	1	_[+42]AHQFPALTSEK_	_[Acetyl (Protein N-term)]AHQFPALTSEK_	AHQFPALTSEK	2	635.825	4455370	26.1851	0	211015_HFX_Pet_Plasma_24fraction_No_19_E01	Canis lupus familiaris	uniprot-taxonomy_9615(canis_lupus_familiaris_220503_836sw_114891_tl)
A0A5F4BTZ0;A0A5F4CGA0;A0A5F4CN43;A0A5F4CS50;A0A5F4CXT6;A0A5F4DKV3;A0A8C0MSN5;A0A8C0MYX7;A0A8C0N229;A0A8C0N798;A0A8C0Q8W6;A0A8C0Q9P5;A0A8C0Q9U5;E2QTU3	tr	A0A5F4BTZ0_CANLF;A0A5F4CGA0_CANLF;A0A5F4CN43_CANLF;A0A5F4CS50_CANLF;A0A5F4CXT6_CANLF;A0A5F4DKV3_CANLF;A0A8C0MSN5_CANLF;A0A8C0MYX7_CANLF;A0A8C0N229_CANLF;A0A8C0N798_CANLF;A0A8C0Q8W6_CANLF;A0A8C0Q9P5_CANLF;A0A8C0Q9U5_CANLF;E2QTU3_CANLF	LOC481472;LOC481472;LOC481472;LOC481472;LOC481472;LOC481472;;;;;;;;LOC481472	IRG-type G domain-containing protein;IRG-type G domain-containing protein;IRG-type G domain-containing protein;IRG-type G domain-containing protein;IRG-type G domain-containing protein;IRG-type G domain-containing protein;Uncharacterized protein;Uncharacterized protein;Uncharacterized protein;Uncharacterized protein;Uncharacterized protein;Uncharacterized protein;Uncharacterized protein;IRG-type …	3;3;3;3;3;3;4;4;4;4;4;4;4;3	1;1;1;1;1;1;1;1;1;1;1;1;1;3	_VDNDLYNIK_	_VDNDLYNIK_	VDNDLYNIK	2	547.28	3994033	36.9256	0.000363284	211015_HFX_Pet_Plasma_24fraction_No_12_E01	Canis lupus familiaris	uniprot-taxonomy_9615(canis_lupus_familiaris_220503_836sw_114891_tl)
A0A5F4BU07;A0A5F4C143;A0A8C0NJB4;A0A8C0SQF4;A0A8C0SQV4;A0A8C0SRY8;F1PSJ2	tr	A0A5F4BU07_CANLF;A0A5F4C143_CANLF;A0A8C0NJB4_CANLF;A0A8C0SQF4_CANLF;A0A8C0SQV4_CANLF;A0A8C0SRY8_CANLF;F1PSJ2_CANLF	CD84;CD84;;;;;CD84	CD84 molecule	4	1;1;1;1;1;1;3	_YNLQVFR_	_YNLQVFR_	YNLQVFR	2	470.256	3133952	37.395	0.000293284	211015_HFX_Pet_Plasma_24fraction_No_02_E01	Canis lupus familiaris	uniprot-taxonomy_9615(canis_lupus_familiaris_220503_836sw_114891_tl)
A0A5F4BU18;A0A8C0MVC1;A0A8C0RGC8;A0A8C0T3L1;A0A8C0T4E3;J9NT23	tr	A0A5F4BU18_CANLF;A0A8C0MVC1_CANLF;A0A8C0RGC8_CANLF;A0A8C0T3L1_CANLF;A0A8C0T4E3_CANLF;J9NT23_CANLF	CAPNS1;;;;;CAPNS1	Calcium-activated neutral proteinase small subunit;Calpain small subunit 1;Calpain small subunit 1;Calpain small subunit 1;Calpain small subunit 1;Calcium-activated neutral proteinase small subunit	4	1	_SMVAVMDSDTTGK_	_SMVAVMDSDTTGK_	SMVAVMDSDTTGK	2	671.305	12668720	19.9488	0.00032175	211015_HFX_Pet_Plasma_24fraction_No_11_E01	Canis lupus familiaris	uniprot-taxonomy_9615(canis_lupus_familiaris_220503_836sw_114891_tl)
A0A5F4BU56;A0A8C0PKE8;A0A8C0RSE8;A0A8C0TJZ2;A0A8C0YVC9;E2R2I5;J9NY44	tr	A0A5F4BU56_CANLF;A0A8C0PKE8_CANLF;A0A8C0RSE8_CANLF;A0A8C0TJZ2_CANLF;A0A8C0YVC9_CANLF;E2R2I5_CANLF;J9NY44_CANLF	UBE2V1;UBE2V2;UBE2V1;UBE2V2;UBE2V1;UBE2V1;UBE2V2	Ubiquitin conjugating enzyme E2 V1;Uncharacterized protein;Uncharacterized protein;Uncharacterized protein;Uncharacterized protein;Ubiquitin conjugating enzyme E2 V1;Ubiquitin conjugating enzyme E2 V2	4	1	_LLEELEEGQK_	_LLEELEEGQK_	LLEELEEGQK	2	594.311	15682330	28.0313	0.00015083	211015_HFX_Pet_Plasma_24fraction_No_11_E01	Canis lupus familiaris	uniprot-taxonomy_9615(canis_lupus_familiaris_220503_836sw_114891_tl)
A0A5F4BU95;A0A5F4CPP2;A0A5F4D0V3;A0A8C0PJ31;A0A8C0Q8D4;F1Q0K5	tr	A0A5F4BU95_CANLF;A0A5F4CPP2_CANLF;A0A5F4D0V3_CANLF;A0A8C0PJ31_CANLF;A0A8C0Q8D4_CANLF;F1Q0K5_CANLF	TKFC	Bifunctional ATP-dependent dihydroxyacetone kinase/FAD-AMP lyase (cyclizing);Bifunctional ATP-dependent dihydroxyacetone kinase/FAD-AMP lyase (cyclizing);Bifunctional ATP-dependent dihydroxyacetone kinase/FAD-AMP lyase (cyclizing);Triokinase and FMN cyclase;Triokinase and FMN cyclase;Bifunctional ATP-dependent dihydroxyacetone kinase/FAD-AMP lyase (cyclizing)	4	1;1;1;1;1;2	_LIDAETTASAWPNVAK_	_LIDAETTASAWPNVAK_	LIDAETTASAWPNVAK	2	843.939	1733662	51.1446	0	211015_HFX_Pet_Plasma_24fraction_No_05_E01	Canis lupus familiaris	uniprot-taxonomy_9615(canis_lupus_familiaris_220503_836sw_114891_tl)
A0A5F4BU95;A0A5F4CPP2;A0A5F4D0V3;A0A8C0PJ31;A0A8C0Q8D4;F1Q0K5	tr	A0A5F4BU95_CANLF;A0A5F4CPP2_CANLF;A0A5F4D0V3_CANLF;A0A8C0PJ31_CANLF;A0A8C0Q8D4_CANLF;F1Q0K5_CANLF	TKFC	Bifunctional ATP-dependent dihydroxyacetone kinase/FAD-AMP lyase (cyclizing);Bifunctional ATP-dependent dihydroxyacetone kinase/FAD-AMP lyase (cyclizing);Bifunctional ATP-dependent dihydroxyacetone kinase/FAD-AMP lyase (cyclizing);Triokinase and FMN cyclase;Triokinase and FMN cyclase;Bifunctional ATP-dependent dihydroxyacetone kinase/FAD-AMP lyase (cyclizing)	4	1;1;1;1;1;2	_AAPAEPLEAPDSTAAEGLPLKR_	_AAPAEPLEAPDSTAAEGLPLKR_	AAPAEPLEAPDSTAAEGLPLKR	3	735.39	1546407	40.4976	6.93289e-05	211015_HFX_Pet_Plasma_24fraction_No_13_E01	Canis lupus familiaris	uniprot-taxonomy_9615(canis_lupus_familiaris_220503_836sw_114891_tl)
A0A5F4BU95;A0A5F4CPP2;A0A5F4D0V3;A0A8C0PJ31;A0A8C0Q8D4;F1Q0K5	tr	A0A5F4BU95_CANLF;A0A5F4CPP2_CANLF;A0A5F4D0V3_CANLF;A0A8C0PJ31_CANLF;A0A8C0Q8D4_CANLF;F1Q0K5_CANLF	TKFC	Bifunctional ATP-dependent dihydroxyacetone kinase/FAD-AMP lyase (cyclizing);Bifunctional ATP-dependent dihydroxyacetone kinase/FAD-AMP lyase (cyclizing);Bifunctional ATP-dependent dihydroxyacetone kinase/FAD-AMP lyase (cyclizing);Triokinase and FMN cyclase;Triokinase and FMN cyclase;Bifunctional ATP-dependent dihydroxyacetone kinase/FAD-AMP lyase (cyclizing)	4	1;1;1;1;1;2	_VAGALAEAGVGLEEITNR_	_VAGALAEAGVGLEEITNR_	VAGALAEAGVGLEEITNR	2	885.473	782390	73.3465	0.00051116	211015_HFX_Pet_Plasma_24fraction_No_24_E01	Canis lupus familiaris	uniprot-taxonomy_9615(canis_lupus_familiaris_220503_836sw_114891_tl)
A0A5F4BUG1;A0A5F4CWN0;A0A7R6QAK4;A0A7R6QAQ4;A0A7R6QAQ7;A0A7R6QBM2;A0A7R6QEM4;A0A7R6QGA1;A0A7R6QHP6;A0A7R6QHY5;A0A7R6QJX4;A0A7R6QLE8;A0A7R6TBB4;A0A7R6TCE8;A0A7R6TCQ5;A0A7R6TDM4;A0A8C0NGA5;A0A8C0RKV0;A0A8C0RKW1;A0A8C0RKX0;A0A8C0T4C6;A0A8C0T6C8;A0A8D4WBZ3;F1PTR6;J9P739;Q30410;Q30429;Q30430;Q30431;Q30432;Q30437;Q30438;Q5W423;Q5W425;Q95400;Q95401;Q95402	tr	A0A5F4BUG1_CANLF;A0A5F4CWN0_CANLF;A0A7R6QAK4_CANLF;A0A7R6QAQ4_CANLF;A0A7R6QAQ7_CANLF;A0A7R6QBM2_CANLF;A0A7R6QEM4_CANLF;A0A7R6QGA1_CANLF;A0A7R6QHP6_CANLF;A0A7R6QHY5_CANLF;A0A7R6QJX4_CANLF;A0A7R6QLE8_CANLF;A0A7R6TBB4_CANLF;A0A7R6TCE8_CANLF;A0A7R6TCQ5_CANLF;A0A7R6TDM4_CANLF;A0A8C0NGA5_CANLF;A0A8C0RKV0_CANLF;A0A8C0RKW1_CANLF;A0A8C0RKX0_CANLF;A0A8C0T4C6_CANLF;A0A8C0T6C8_CANLF;A0A8D4WBZ3_CANLF;F1PTR6_C…	DLA-DRA;DLA-DRA;;;;;;;;;;;;;;;;DLA-DRA;DLA-DRA;DLA-DRA;DLA-DQA1;;DLA-DQA1;DLA-DQA1;DLA-DQA1;DLA DQA;MHC DQA chain;MHC DQA chain;MHC DQA chain;MHC DQA chain;DLA DRA;DLA-DQA;DLA-DQA1;DLA-DRA1;dqa1;dqa1;dqa1	MHC class II DR alpha chain;MHC class II DR alpha chain;DLA class II antigen;DLA class II antigen;DLA class II antigen;DLA class II antigen;DLA class II antigen;DLA class II antigen;DLA class II antigen;DLA class II antigen;DLA class II antigen;DLA class II antigen;DLA class II antigen;DLA class II antigen;DLA class II antigen;DLA class II antigen;Uncharacterized protein;MHC class II DR alpha cha…	3;4;2;2;2;2;2;2;2;2;2;2;2;2;2;2;4;4;4;4;4;4;2;3;3;2;2;2;2;2;3;3;3;3;2;2;2	1;1;1;1;1;1;1;1;1;1;1;1;1;1;1;1;1;1;1;1;1;1;1;3;2;1;1;1;1;1;1;1;1;1;1;1;1	_VEHWGLDEPLLK_	_VEHWGLDEPLLK_	VEHWGLDEPLLK	3	479.258	473769	53.7235	0.000699643	211015_HFX_Pet_Plasma_24fraction_No_22_E01	Canis lupus familiaris	uniprot-taxonomy_9615(canis_lupus_familiaris_220503_836sw_114891_tl)
A0A5F4BUI5;A0A5F4D6Q6;A0A8C0NLV0;A0A8C0NLY0;A0A8C0NTQ7;F1PCM9	tr	A0A5F4BUI5_CANLF;A0A5F4D6Q6_CANLF;A0A8C0NLV0_CANLF;A0A8C0NLY0_CANLF;A0A8C0NTQ7_CANLF;F1PCM9_CANLF	SH3GLB1;SH3GLB1;;;;SH3GLB1	Endophilin-B1;Endophilin-B1;SH3 domain containing GRB2 like, endophilin B1;SH3 domain containing GRB2 like, endophilin B1;SH3 domain containing GRB2 like, endophilin B1;Endophilin-B1	4;4;4;4;4;3	1;1;1;1;1;3	_TELDAHLENLLSK_	_TELDAHLENLLSK_	TELDAHLENLLSK	3	494.931	356404	53.9504	0.000293284	211015_HFX_Pet_Plasma_24fraction_No_23_E01	Canis lupus familiaris	uniprot-taxonomy_9615(canis_lupus_familiaris_220503_836sw_114891_tl)
A0A5F4BUK0;A0A5F4CLC1;A0A8C0TE95;A0A8C0TG89;A0A8C0THD1;A0A8C0Z434;A0A8C0Z495;E2R0I9;J9P9E9	tr	A0A5F4BUK0_CANLF;A0A5F4CLC1_CANLF;A0A8C0TE95_CANLF;A0A8C0TG89_CANLF;A0A8C0THD1_CANLF;A0A8C0Z434_CANLF;A0A8C0Z495_CANLF;E2R0I9_CANLF;J9P9E9_CANLF	G6PD;G6PD;;;;;;G6PD;G6PD	Glucose-6-phosphate 1-dehydrogenase;Glucose-6-phosphate 1-dehydrogenase;Uncharacterized protein;Uncharacterized protein;Uncharacterized protein;Uncharacterized protein;Uncharacterized protein;Glucose-6-phosphate 1-dehydrogenase;Glucose-6-phosphate 1-dehydrogenase	3;3;4;4;4;4;4;3;3	1;1;1;1;1;1;1;3;2	_GGYFDEFGIIR_	_GGYFDEFGIIR_	GGYFDEFGIIR	2	637.314	203108	78.6483	0	211015_HFX_Pet_Plasma_24fraction_No_01_E01	Canis lupus familiaris	uniprot-taxonomy_9615(canis_lupus_familiaris_220503_836sw_114891_tl)
A0A5F4BUK0;A0A5F4CLC1;A0A8C0TE95;A0A8C0TG89;A0A8C0THD1;A0A8C0Z434;A0A8C0Z495;E2R0I9;J9P9E9	tr	A0A5F4BUK0_CANLF;A0A5F4CLC1_CANLF;A0A8C0TE95_CANLF;A0A8C0TG89_CANLF;A0A8C0THD1_CANLF;A0A8C0Z434_CANLF;A0A8C0Z495_CANLF;E2R0I9_CANLF;J9P9E9_CANLF	G6PD;G6PD;;;;;;G6PD;G6PD	Glucose-6-phosphate 1-dehydrogenase;Glucose-6-phosphate 1-dehydrogenase;Uncharacterized protein;Uncharacterized protein;Uncharacterized protein;Uncharacterized protein;Uncharacterized protein;Glucose-6-phosphate 1-dehydrogenase;Glucose-6-phosphate 1-dehydrogenase	3;3;4;4;4;4;4;3;3	1;1;1;1;1;1;1;3;2	_DVAGDIFQQQC[+57]K_	_DVAGDIFQQQC[Carbamidomethyl (C)]K_	DVAGDIFQQQCK	2	704.83	3897189	38.3297	0	211015_HFX_Pet_Plasma_24fraction_No_13_E01	Canis lupus familiaris	uniprot-taxonomy_9615(canis_lupus_familiaris_220503_836sw_114891_tl)
A0A5F4BUK5;A0A8C0LX24;A0A8C0S0G4;E2REA9	tr	A0A5F4BUK5_CANLF;A0A8C0LX24_CANLF;A0A8C0S0G4_CANLF;E2REA9_CANLF	ITGA2	Integrin subunit alpha 2	3;4;4;3	1;1;1;2	_AVIDQC[+57]NNDNILR_	_AVIDQC[Carbamidomethyl (C)]NNDNILR_	AVIDQCNNDNILR	2	772.878	8058332	25.3011	0.000293284	211015_HFX_Pet_Plasma_24fraction_No_12_E01	Canis lupus familiaris	uniprot-taxonomy_9615(canis_lupus_familiaris_220503_836sw_114891_tl)
A0A5F4BUM0;J9P3C4;J9PAL7	tr	A0A5F4BUM0_CANLF;J9P3C4_CANLF;J9PAL7_CANLF	LOC607460;LOC607276;LOC480825	Alpha-amylase	3	1;2;1	_SGNEDEFKDMVTR_	_SGNEDEFKDMVTR_	SGNEDEFKDMVTR	3	509.896	22009470	16.2331	0	211015_HFX_Pet_Plasma_24fraction_No_04_E01	Canis lupus familiaris	uniprot-taxonomy_9615(canis_lupus_familiaris_220503_836sw_114891_tl)
A0A5F4BUM0;J9P3C4;J9PAL7	tr	A0A5F4BUM0_CANLF;J9P3C4_CANLF;J9PAL7_CANLF	LOC607460;LOC607276;LOC480825	Alpha-amylase	3	1;2;1	_SGNEDEFKDMVTR_	_SGNEDEFKDMVTR_	SGNEDEFKDMVTR	2	764.341	2819057	16.2331	0.000699643	211015_HFX_Pet_Plasma_24fraction_No_04_E01	Canis lupus familiaris	uniprot-taxonomy_9615(canis_lupus_familiaris_220503_836sw_114891_tl)
A0A5F4BUM0;J9P3C4;J9PAL7	tr	A0A5F4BUM0_CANLF;J9P3C4_CANLF;J9PAL7_CANLF	LOC607460;LOC607276;LOC480825	Alpha-amylase	3	1;2;1	_SGNEDEFKDM[+16]VTR_	_SGNEDEFKDM[Oxidation (M)]VTR_	SGNEDEFKDMVTR	3	515.228	3811275	16.4085	0	211015_HFX_Pet_Plasma_24fraction_No_05_E01	Canis lupus familiaris	uniprot-taxonomy_9615(canis_lupus_familiaris_220503_836sw_114891_tl)
A0A5F4BUM0;J9P3C4;J9PAL7	tr	A0A5F4BUM0_CANLF;J9P3C4_CANLF;J9PAL7_CANLF	LOC607460;LOC607276;LOC480825	Alpha-amylase	3	1;2;1	_NWGEGWGFMPSDR_	_NWGEGWGFMPSDR_	NWGEGWGFMPSDR	2	769.828	1914233	71.956	0.000330852	211015_HFX_Pet_Plasma_24fraction_No_05_E01	Canis lupus familiaris	uniprot-taxonomy_9615(canis_lupus_familiaris_220503_836sw_114891_tl)
A0A5F4BUM0;J9P3C4;J9PAL7	tr	A0A5F4BUM0_CANLF;J9P3C4_CANLF;J9PAL7_CANLF	LOC607460;LOC607276;LOC480825	Alpha-amylase	3	1;2;1	_NWGEGWGFM[+16]PSDR_	_NWGEGWGFM[Oxidation (M)]PSDR_	NWGEGWGFMPSDR	2	777.825	1502907	56.4533	0	211015_HFX_Pet_Plasma_24fraction_No_05_E01	Canis lupus familiaris	uniprot-taxonomy_9615(canis_lupus_familiaris_220503_836sw_114891_tl)
A0A5F4BUM0;J9P3C4;J9PAL7	tr	A0A5F4BUM0_CANLF;J9P3C4_CANLF;J9PAL7_CANLF	LOC607460;LOC607276;LOC480825	Alpha-amylase	3	1;2;1	_IYISGDGNAHFSISNSAEDPFIAIHAESK_	_IYISGDGNAHFSISNSAEDPFIAIHAESK_	IYISGDGNAHFSISNSAEDPFIAIHAESK	4	773.376	154197	126.775	0.000184049	211015_HFX_Pet_Plasma_24fraction_No_06_E01	Canis lupus familiaris	uniprot-taxonomy_9615(canis_lupus_familiaris_220503_836sw_114891_tl)
A0A5F4BUM0;J9P3C4;J9PAL7	tr	A0A5F4BUM0_CANLF;J9P3C4_CANLF;J9PAL7_CANLF	LOC607460;LOC607276;LOC480825	Alpha-amylase	3	1;2;1	_TGSGDIENYNDPYQVR_	_TGSGDIENYNDPYQVR_	TGSGDIENYNDPYQVR	2	914.411	2219928	25.2692	0.00517286	211015_HFX_Pet_Plasma_24fraction_No_06_E01	Canis lupus familiaris	uniprot-taxonomy_9615(canis_lupus_familiaris_220503_836sw_114891_tl)
A0A5F4BUM0;J9P3C4;J9PAL7	tr	A0A5F4BUM0_CANLF;J9P3C4_CANLF;J9PAL7_CANLF	LOC607460;LOC607276;LOC480825	Alpha-amylase	3	1;2;1	_DFPAVPFSGWDFNDGK_	_DFPAVPFSGWDFNDGK_	DFPAVPFSGWDFNDGK	2	899.907	539910	106.443	0	211015_HFX_Pet_Plasma_24fraction_No_08_E01	Canis lupus familiaris	uniprot-taxonomy_9615(canis_lupus_familiaris_220503_836sw_114891_tl)
A0A5F4BUM0;J9P3C4;J9PAL7	tr	A0A5F4BUM0_CANLF;J9P3C4_CANLF;J9PAL7_CANLF	LOC607460;LOC607276;LOC480825	Alpha-amylase	3	1;2;1	_GHGAGGASILTFWDSR_	_GHGAGGASILTFWDSR_	GHGAGGASILTFWDSR	3	544.602	6959934	109.467	6.93289e-05	211015_HFX_Pet_Plasma_24fraction_No_14_E01	Canis lupus familiaris	uniprot-taxonomy_9615(canis_lupus_familiaris_220503_836sw_114891_tl)
A0A5F4BUM0;J9P3C4;J9PAL7	tr	A0A5F4BUM0_CANLF;J9P3C4_CANLF;J9PAL7_CANLF	LOC607460;LOC607276;LOC480825	Alpha-amylase	3	1;2;1	_DVNDWYGPPNNNGIIK_	_DVNDWYGPPNNNGIIK_	DVNDWYGPPNNNGIIK	2	908.437	2985710	54.7742	0	211015_HFX_Pet_Plasma_24fraction_No_18_E01	Canis lupus familiaris	uniprot-taxonomy_9615(canis_lupus_familiaris_220503_836sw_114891_tl)
A0A5F4BUM0;J9P3C4;J9PAL7	tr	A0A5F4BUM0_CANLF;J9P3C4_CANLF;J9PAL7_CANLF	LOC607460;LOC607276;LOC480825	Alpha-amylase	3	1;2;1	_LVGLLDLALEK_	_LVGLLDLALEK_	LVGLLDLALEK	2	592.368	754742	98.767	0.000293284	211015_HFX_Pet_Plasma_24fraction_No_21_E01	Canis lupus familiaris	uniprot-taxonomy_9615(canis_lupus_familiaris_220503_836sw_114891_tl)
A0A5F4BUW1;A0A5F4BZ37;A0A5F4C429;A0A5F4CS11;A0A5F4DGV2;A0A8C0MPR3;A0A8C0Q5H5;A0A8C0Q5M0;A0A8C0QDC6;A0A8C0QH76;A0A8C0QKW3;F1P8U6	tr	A0A5F4BUW1_CANLF;A0A5F4BZ37_CANLF;A0A5F4C429_CANLF;A0A5F4CS11_CANLF;A0A5F4DGV2_CANLF;A0A8C0MPR3_CANLF;A0A8C0Q5H5_CANLF;A0A8C0Q5M0_CANLF;A0A8C0QDC6_CANLF;A0A8C0QH76_CANLF;A0A8C0QKW3_CANLF;F1P8U6_CANLF	TEK	Receptor protein-tyrosine kinase;Receptor protein-tyrosine kinase;Receptor protein-tyrosine kinase;Receptor protein-tyrosine kinase;Receptor protein-tyrosine kinase;TEK receptor tyrosine kinase;TEK receptor tyrosine kinase;TEK receptor tyrosine kinase;TEK receptor tyrosine kinase;TEK receptor tyrosine kinase;TEK receptor tyrosine kinase;Receptor protein-tyrosine kinase	4	1;1;1;1;1;1;1;1;1;1;1;3	_IEDLPDHIEVNSGK_	_IEDLPDHIEVNSGK_	IEDLPDHIEVNSGK	3	522.598	4396005	23.147	0.00015083	211015_HFX_Pet_Plasma_24fraction_No_09_E01	Canis lupus familiaris	uniprot-taxonomy_9615(canis_lupus_familiaris_220503_836sw_114891_tl)
A0A5F4BV75;A0A5F4BWQ4;A0A5F4DFW1;A0A8C0P0S9;A0A8C0P5A8;A0A8C0P8X5;A0A8C0P8Z7;A0A8C0THK9;A0A8C0TLN9;E2RCJ9	tr	A0A5F4BV75_CANLF;A0A5F4BWQ4_CANLF;A0A5F4DFW1_CANLF;A0A8C0P0S9_CANLF;A0A8C0P5A8_CANLF;A0A8C0P8X5_CANLF;A0A8C0P8Z7_CANLF;A0A8C0THK9_CANLF;A0A8C0TLN9_CANLF;E2RCJ9_CANLF	CNTN1;CNTN1;CNTN1;;;;;;;CNTN1	Contactin 1	3;3;3;4;4;4;4;4;4;3	1;1;1;1;1;1;1;1;1;2	_TDPPIIEGNM[+16]EAAR_	_TDPPIIEGNM[Oxidation (M)]EAAR_	TDPPIIEGNMEAAR	2	765.367	1483076	14.447	0.000360023	211015_HFX_Pet_Plasma_24fraction_No_02_E01	Canis lupus familiaris	uniprot-taxonomy_9615(canis_lupus_familiaris_220503_836sw_114891_tl)
A0A5F4BV75;A0A5F4BWQ4;A0A5F4DFW1;A0A8C0P0S9;A0A8C0P5A8;A0A8C0P8X5;A0A8C0P8Z7;A0A8C0THK9;A0A8C0TLN9;E2RCJ9	tr	A0A5F4BV75_CANLF;A0A5F4BWQ4_CANLF;A0A5F4DFW1_CANLF;A0A8C0P0S9_CANLF;A0A8C0P5A8_CANLF;A0A8C0P8X5_CANLF;A0A8C0P8Z7_CANLF;A0A8C0THK9_CANLF;A0A8C0TLN9_CANLF;E2RCJ9_CANLF	CNTN1;CNTN1;CNTN1;;;;;;;CNTN1	Contactin 1	3;3;3;4;4;4;4;4;4;3	1;1;1;1;1;1;1;1;1;2	_DGEYVVEVR_	_DGEYVVEVR_	DGEYVVEVR	2	533.264	7444845	23.8427	0	211015_HFX_Pet_Plasma_24fraction_No_03_E01	Canis lupus familiaris	uniprot-taxonomy_9615(canis_lupus_familiaris_220503_836sw_114891_tl)
A0A5F4BV75;A0A5F4BWQ4;A0A5F4DFW1;A0A8C0P0S9;A0A8C0P5A8;A0A8C0P8X5;A0A8C0P8Z7;A0A8C0THK9;A0A8C0TLN9;E2RCJ9	tr	A0A5F4BV75_CANLF;A0A5F4BWQ4_CANLF;A0A5F4DFW1_CANLF;A0A8C0P0S9_CANLF;A0A8C0P5A8_CANLF;A0A8C0P8X5_CANLF;A0A8C0P8Z7_CANLF;A0A8C0THK9_CANLF;A0A8C0TLN9_CANLF;E2RCJ9_CANLF	CNTN1;CNTN1;CNTN1;;;;;;;CNTN1	Contactin 1	3;3;3;4;4;4;4;4;4;3	1;1;1;1;1;1;1;1;1;2	_VVATNTLGIGEPSIPSNK_	_VVATNTLGIGEPSIPSNK_	VVATNTLGIGEPSIPSNK	2	898.991	499965	48.1619	0.000699643	211015_HFX_Pet_Plasma_24fraction_No_03_E01	Canis lupus familiaris	uniprot-taxonomy_9615(canis_lupus_familiaris_220503_836sw_114891_tl)
A0A5F4BV75;A0A5F4BWQ4;A0A5F4DFW1;A0A8C0P0S9;A0A8C0P5A8;A0A8C0P8X5;A0A8C0P8Z7;A0A8C0THK9;A0A8C0TLN9;E2RCJ9	tr	A0A5F4BV75_CANLF;A0A5F4BWQ4_CANLF;A0A5F4DFW1_CANLF;A0A8C0P0S9_CANLF;A0A8C0P5A8_CANLF;A0A8C0P8X5_CANLF;A0A8C0P8Z7_CANLF;A0A8C0THK9_CANLF;A0A8C0TLN9_CANLF;E2RCJ9_CANLF	CNTN1;CNTN1;CNTN1;;;;;;;CNTN1	Contactin 1	3;3;3;4;4;4;4;4;4;3	1;1;1;1;1;1;1;1;1;2	_TDPPIIEGNMEAAR_	_TDPPIIEGNMEAAR_	TDPPIIEGNMEAAR	2	757.369	3989965	31.9958	0.00032175	211015_HFX_Pet_Plasma_24fraction_No_07_E01	Canis lupus familiaris	uniprot-taxonomy_9615(canis_lupus_familiaris_220503_836sw_114891_tl)
A0A5F4BV75;A0A5F4BWQ4;A0A5F4DFW1;A0A8C0P0S9;A0A8C0P5A8;A0A8C0P8X5;A0A8C0P8Z7;A0A8C0THK9;A0A8C0TLN9;E2RCJ9	tr	A0A5F4BV75_CANLF;A0A5F4BWQ4_CANLF;A0A5F4DFW1_CANLF;A0A8C0P0S9_CANLF;A0A8C0P5A8_CANLF;A0A8C0P8X5_CANLF;A0A8C0P8Z7_CANLF;A0A8C0THK9_CANLF;A0A8C0TLN9_CANLF;E2RCJ9_CANLF	CNTN1;CNTN1;CNTN1;;;;;;;CNTN1	Contactin 1	3;3;3;4;4;4;4;4;4;3	1;1;1;1;1;1;1;1;1;2	_HSIEVPIPR_	_HSIEVPIPR_	HSIEVPIPR	2	524.301	3891386	20.8862	0.000239578	211015_HFX_Pet_Plasma_24fraction_No_21_E01	Canis lupus familiaris	uniprot-taxonomy_9615(canis_lupus_familiaris_220503_836sw_114891_tl)
A0A5F4BV76;A0A5F4CDZ4;A0A5F4DHX6;A0A8C0LWE6;A0A8C0LXI2;A0A8C0NDT2;A0A8C0PRY9;A0A8C0PTF7;A0A8C0RUX0;A0A8C0TJ52;A0A8C0TL79;E2R4V7;E2REX9;E2RTB1	tr	A0A5F4BV76_CANLF;A0A5F4CDZ4_CANLF;A0A5F4DHX6_CANLF;A0A8C0LWE6_CANLF;A0A8C0LXI2_CANLF;A0A8C0NDT2_CANLF;A0A8C0PRY9_CANLF;A0A8C0PTF7_CANLF;A0A8C0RUX0_CANLF;A0A8C0TJ52_CANLF;A0A8C0TL79_CANLF;E2R4V7_CANLF;E2REX9_CANLF;E2RTB1_CANLF	;NPM1;NPM1;;NPM1;;NPM1;;NPM1;;;;;NPM1	Nucleophosmin;Nucleophosmin;Nucleophosmin 1;Uncharacterized protein;Uncharacterized protein;Uncharacterized protein;Uncharacterized protein;Uncharacterized protein;Uncharacterized protein;Uncharacterized protein;Uncharacterized protein;Nucleophosmin;Nucleophosmin;Nucleophosmin	3;3;3;4;4;4;4;4;4;4;4;3;3;3	1;1;1;1;1;1;1;1;1;1;1;3;3;2	_DELHIVEAEAMNYEGSPIK_	_DELHIVEAEAMNYEGSPIK_	DELHIVEAEAMNYEGSPIK	3	715.677	562581	71.7957	0.00035968	211015_HFX_Pet_Plasma_24fraction_No_12_E01	Canis lupus familiaris	uniprot-taxonomy_9615(canis_lupus_familiaris_220503_836sw_114891_tl)
A0A5F4BV93;A0A5F4CP52;A0A8C0MRZ8;A0A8C0MS62;A0A8C0MYN0;A0A8C0S7F1;J9NRZ2	tr	A0A5F4BV93_CANLF;A0A5F4CP52_CANLF;A0A8C0MRZ8_CANLF;A0A8C0MS62_CANLF;A0A8C0MYN0_CANLF;A0A8C0S7F1_CANLF;J9NRZ2_CANLF	RAB18	RAB18, member RAS onco family;RAB18, member RAS onco family;RAB18, member RAS oncogene family;RAB18, member RAS oncogene family;RAB18, member RAS oncogene family;RAB18, member RAS oncogene family;Ras-related protein Rab-18	4	1	_TC[+57]DGVQC[+57]AFEELVEK_	_TC[Carbamidomethyl (C)]DGVQC[Carbamidomethyl (C)]AFEELVEK_	TCDGVQCAFEELVEK	2	892.895	380659	71.6479	0.000293284	211015_HFX_Pet_Plasma_24fraction_No_11_E01	Canis lupus familiaris	uniprot-taxonomy_9615(canis_lupus_familiaris_220503_836sw_114891_tl)
A0A5F4BVB4;A0A5F4CCP6;A0A8C0P3X2;A0A8C0PAH7;A0A8C0PBH5;A0A8C0PKM9;A0A8C0QG46;A0A8C0QLQ8;A0A8C0RZN2;F1PYQ9	tr	A0A5F4BVB4_CANLF;A0A5F4CCP6_CANLF;A0A8C0P3X2_CANLF;A0A8C0PAH7_CANLF;A0A8C0PBH5_CANLF;A0A8C0PKM9_CANLF;A0A8C0QG46_CANLF;A0A8C0QLQ8_CANLF;A0A8C0RZN2_CANLF;F1PYQ9_CANLF	ANTXR1;ANTXR1;;;;;;;;ANTXR1	ANTXR cell adhesion molecule 1	3;3;4;4;4;4;4;4;4;3	1;1;1;1;1;1;1;1;1;3	_M[+16]PEQEYEFPEPR_	_M[Oxidation (M)]PEQEYEFPEPR_	MPEQEYEFPEPR	2	784.34	6793217	27.7061	0.000363284	211015_HFX_Pet_Plasma_24fraction_No_03_E01	Canis lupus familiaris	uniprot-taxonomy_9615(canis_lupus_familiaris_220503_836sw_114891_tl)
A0A5F4BVB4;A0A5F4CCP6;A0A8C0P3X2;A0A8C0PAH7;A0A8C0PBH5;A0A8C0PKM9;A0A8C0QG46;A0A8C0QLQ8;A0A8C0RZN2;F1PYQ9	tr	A0A5F4BVB4_CANLF;A0A5F4CCP6_CANLF;A0A8C0P3X2_CANLF;A0A8C0PAH7_CANLF;A0A8C0PBH5_CANLF;A0A8C0PKM9_CANLF;A0A8C0QG46_CANLF;A0A8C0QLQ8_CANLF;A0A8C0RZN2_CANLF;F1PYQ9_CANLF	ANTXR1;ANTXR1;;;;;;;;ANTXR1	ANTXR cell adhesion molecule 1	3;3;4;4;4;4;4;4;4;3	1;1;1;1;1;1;1;1;1;3	_ASEQIYYENSQGYR_	_ASEQIYYENSQGYR_	ASEQIYYENSQGYR	2	854.384	5659005	11.4444	0	211015_HFX_Pet_Plasma_24fraction_No_05_E01	Canis lupus familiaris	uniprot-taxonomy_9615(canis_lupus_familiaris_220503_836sw_114891_tl)
A0A5F4BVB4;A0A5F4CCP6;A0A8C0P3X2;A0A8C0PAH7;A0A8C0PBH5;A0A8C0PKM9;A0A8C0QG46;A0A8C0QLQ8;A0A8C0RZN2;F1PYQ9	tr	A0A5F4BVB4_CANLF;A0A5F4CCP6_CANLF;A0A8C0P3X2_CANLF;A0A8C0PAH7_CANLF;A0A8C0PBH5_CANLF;A0A8C0PKM9_CANLF;A0A8C0QG46_CANLF;A0A8C0QLQ8_CANLF;A0A8C0RZN2_CANLF;F1PYQ9_CANLF	ANTXR1;ANTXR1;;;;;;;;ANTXR1	ANTXR cell adhesion molecule 1	3;3;4;4;4;4;4;4;4;3	1;1;1;1;1;1;1;1;1;3	_MPEQEYEFPEPR_	_MPEQEYEFPEPR_	MPEQEYEFPEPR	2	776.343	9409158	36.2528	0	211015_HFX_Pet_Plasma_24fraction_No_07_E01	Canis lupus familiaris	uniprot-taxonomy_9615(canis_lupus_familiaris_220503_836sw_114891_tl)
A0A5F4BVB4;A0A5F4CCP6;A0A8C0P3X2;A0A8C0PAH7;A0A8C0PBH5;A0A8C0PKM9;A0A8C0QG46;A0A8C0QLQ8;A0A8C0RZN2;F1PYQ9	tr	A0A5F4BVB4_CANLF;A0A5F4CCP6_CANLF;A0A8C0P3X2_CANLF;A0A8C0PAH7_CANLF;A0A8C0PBH5_CANLF;A0A8C0PKM9_CANLF;A0A8C0QG46_CANLF;A0A8C0QLQ8_CANLF;A0A8C0RZN2_CANLF;F1PYQ9_CANLF	ANTXR1;ANTXR1;;;;;;;;ANTXR1	ANTXR cell adhesion molecule 1	3;3;4;4;4;4;4;4;4;3	1;1;1;1;1;1;1;1;1;3	_VLPGGDTYM[+16]HEGFER_	_VLPGGDTYM[Oxidation (M)]HEGFER_	VLPGGDTYMHEGFER	2	862.391	2195300	13.9461	0	211015_HFX_Pet_Plasma_24fraction_No_19_E01	Canis lupus familiaris	uniprot-taxonomy_9615(canis_lupus_familiaris_220503_836sw_114891_tl)
A0A5F4BVB4;A0A5F4CCP6;A0A8C0P3X2;A0A8C0PAH7;A0A8C0PBH5;A0A8C0PKM9;A0A8C0QG46;A0A8C0QLQ8;A0A8C0RZN2;F1PYQ9	tr	A0A5F4BVB4_CANLF;A0A5F4CCP6_CANLF;A0A8C0P3X2_CANLF;A0A8C0PAH7_CANLF;A0A8C0PBH5_CANLF;A0A8C0PKM9_CANLF;A0A8C0QG46_CANLF;A0A8C0QLQ8_CANLF;A0A8C0RZN2_CANLF;F1PYQ9_CANLF	ANTXR1;ANTXR1;;;;;;;;ANTXR1	ANTXR cell adhesion molecule 1	3;3;4;4;4;4;4;4;4;3	1;1;1;1;1;1;1;1;1;3	_VLPGGDTYM[+16]HEGFER_	_VLPGGDTYM[Oxidation (M)]HEGFER_	VLPGGDTYMHEGFER	3	575.263	11063220	13.9461	0	211015_HFX_Pet_Plasma_24fraction_No_19_E01	Canis lupus familiaris	uniprot-taxonomy_9615(canis_lupus_familiaris_220503_836sw_114891_tl)
A0A5F4BVC9;A0A5F4CT15;A0A5F4CY85;A0A8C0MYH8;A0A8C0MZP2;A0A8C0N321;A0A8C0TPD2;A0A8C0Z611;H9GWB6;J9NZ14	tr	A0A5F4BVC9_CANLF;A0A5F4CT15_CANLF;A0A5F4CY85_CANLF;A0A8C0MYH8_CANLF;A0A8C0MZP2_CANLF;A0A8C0N321_CANLF;A0A8C0TPD2_CANLF;A0A8C0Z611_CANLF;H9GWB6_CANLF;J9NZ14_CANLF	PPP1R7;PPP1R7;PPP1R7;LOC477430;LOC477430;LOC477430;LOC477430;LOC477430;PPP1R7;LOC477430	Protein phosphatase 1 regulatory subunit 7;Protein phosphatase 1 regulatory subunit 7;Protein phosphatase 1 regulatory subunit 7;Protein phosphatase 1 regulatory subunit 7-like;Protein phosphatase 1 regulatory subunit 7-like;Protein phosphatase 1 regulatory subunit 7-like;Protein phosphatase 1 regulatory subunit 7-like;Protein phosphatase 1 regulatory subunit 7-like;Protein phosphatase 1 regulato…	4	1;1;1;1;1;1;1;1;3;1	_DAEDIDLNHYR_	_DAEDIDLNHYR_	DAEDIDLNHYR	2	680.81	4967185	18.6472	0	211015_HFX_Pet_Plasma_24fraction_No_04_E01	Canis lupus familiaris	uniprot-taxonomy_9615(canis_lupus_familiaris_220503_836sw_114891_tl)
A0A5F4BVC9;A0A5F4CT15;A0A5F4CY85;A0A8C0MYH8;A0A8C0MZP2;A0A8C0N321;A0A8C0TPD2;A0A8C0Z611;H9GWB6;J9NZ14	tr	A0A5F4BVC9_CANLF;A0A5F4CT15_CANLF;A0A5F4CY85_CANLF;A0A8C0MYH8_CANLF;A0A8C0MZP2_CANLF;A0A8C0N321_CANLF;A0A8C0TPD2_CANLF;A0A8C0Z611_CANLF;H9GWB6_CANLF;J9NZ14_CANLF	PPP1R7;PPP1R7;PPP1R7;LOC477430;LOC477430;LOC477430;LOC477430;LOC477430;PPP1R7;LOC477430	Protein phosphatase 1 regulatory subunit 7;Protein phosphatase 1 regulatory subunit 7;Protein phosphatase 1 regulatory subunit 7;Protein phosphatase 1 regulatory subunit 7-like;Protein phosphatase 1 regulatory subunit 7-like;Protein phosphatase 1 regulatory subunit 7-like;Protein phosphatase 1 regulatory subunit 7-like;Protein phosphatase 1 regulatory subunit 7-like;Protein phosphatase 1 regulato…	4	1;1;1;1;1;1;1;1;3;1	_DAEDIDLNHYR_	_DAEDIDLNHYR_	DAEDIDLNHYR	3	454.209	1252180	18.6472	0.00105254	211015_HFX_Pet_Plasma_24fraction_No_04_E01	Canis lupus familiaris	uniprot-taxonomy_9615(canis_lupus_familiaris_220503_836sw_114891_tl)
A0A5F4BVC9;A0A5F4CT15;A0A5F4CY85;A0A8C0MYH8;A0A8C0MZP2;A0A8C0N321;A0A8C0TPD2;A0A8C0Z611;H9GWB6;J9NZ14	tr	A0A5F4BVC9_CANLF;A0A5F4CT15_CANLF;A0A5F4CY85_CANLF;A0A8C0MYH8_CANLF;A0A8C0MZP2_CANLF;A0A8C0N321_CANLF;A0A8C0TPD2_CANLF;A0A8C0Z611_CANLF;H9GWB6_CANLF;J9NZ14_CANLF	PPP1R7;PPP1R7;PPP1R7;LOC477430;LOC477430;LOC477430;LOC477430;LOC477430;PPP1R7;LOC477430	Protein phosphatase 1 regulatory subunit 7;Protein phosphatase 1 regulatory subunit 7;Protein phosphatase 1 regulatory subunit 7;Protein phosphatase 1 regulatory subunit 7-like;Protein phosphatase 1 regulatory subunit 7-like;Protein phosphatase 1 regulatory subunit 7-like;Protein phosphatase 1 regulatory subunit 7-like;Protein phosphatase 1 regulatory subunit 7-like;Protein phosphatase 1 regulato…	4	1;1;1;1;1;1;1;1;3;1	_IEGFEVLK_	_IEGFEVLK_	IEGFEVLK	2	467.766	5601814	44.5426	0.000611927	211015_HFX_Pet_Plasma_24fraction_No_22_E01	Canis lupus familiaris	uniprot-taxonomy_9615(canis_lupus_familiaris_220503_836sw_114891_tl)
A0A5F4BVF0;A0A5F4CFY4;A0A5F4D952;A0A5F4DGY6;A0A8C0S165;A0A8C0S1H7;A0A8C0S1Y0;A0A8C0S2F7;A0A8C0S373;F6XXM1	tr	A0A5F4BVF0_CANLF;A0A5F4CFY4_CANLF;A0A5F4D952_CANLF;A0A5F4DGY6_CANLF;A0A8C0S165_CANLF;A0A8C0S1H7_CANLF;A0A8C0S1Y0_CANLF;A0A8C0S2F7_CANLF;A0A8C0S373_CANLF;F6XXM1_CANLF	FAT1	FAT atypical cadherin 1	4	1;1;1;1;1;1;1;1;1;2	_VIDINDC[+57]PPVFSK_	_VIDINDC[Carbamidomethyl (C)]PPVFSK_	VIDINDCPPVFSK	2	752.379	314418	53.1986	0.000404004	211015_HFX_Pet_Plasma_24fraction_No_03_E01	Canis lupus familiaris	uniprot-taxonomy_9615(canis_lupus_familiaris_220503_836sw_114891_tl)
A0A5F4BVF0;A0A5F4CFY4;A0A5F4D952;A0A5F4DGY6;A0A8C0S165;A0A8C0S1H7;A0A8C0S1Y0;A0A8C0S2F7;A0A8C0S373;F6XXM1	tr	A0A5F4BVF0_CANLF;A0A5F4CFY4_CANLF;A0A5F4D952_CANLF;A0A5F4DGY6_CANLF;A0A8C0S165_CANLF;A0A8C0S1H7_CANLF;A0A8C0S1Y0_CANLF;A0A8C0S2F7_CANLF;A0A8C0S373_CANLF;F6XXM1_CANLF	FAT1	FAT atypical cadherin 1	4	1;1;1;1;1;1;1;1;1;2	_VSLEDVNDNPPK_	_VSLEDVNDNPPK_	VSLEDVNDNPPK	2	663.83	3788651	16.5954	0	211015_HFX_Pet_Plasma_24fraction_No_06_E01	Canis lupus familiaris	uniprot-taxonomy_9615(canis_lupus_familiaris_220503_836sw_114891_tl)
A0A5F4BVF0;A0A5F4CFY4;A0A5F4D952;A0A5F4DGY6;A0A8C0S165;A0A8C0S1H7;A0A8C0S1Y0;A0A8C0S2F7;A0A8C0S373;F6XXM1	tr	A0A5F4BVF0_CANLF;A0A5F4CFY4_CANLF;A0A5F4D952_CANLF;A0A5F4DGY6_CANLF;A0A8C0S165_CANLF;A0A8C0S1H7_CANLF;A0A8C0S1Y0_CANLF;A0A8C0S2F7_CANLF;A0A8C0S373_CANLF;F6XXM1_CANLF	FAT1	FAT atypical cadherin 1	4	1;1;1;1;1;1;1;1;1;2	_YEVDIGSNAPK_	_YEVDIGSNAPK_	YEVDIGSNAPK	2	596.796	8019946	14.2853	0.000231401	211015_HFX_Pet_Plasma_24fraction_No_08_E01	Canis lupus familiaris	uniprot-taxonomy_9615(canis_lupus_familiaris_220503_836sw_114891_tl)
A0A5F4BVF0;A0A5F4CFY4;A0A5F4D952;A0A5F4DGY6;A0A8C0S165;A0A8C0S1H7;A0A8C0S1Y0;A0A8C0S2F7;A0A8C0S373;F6XXM1	tr	A0A5F4BVF0_CANLF;A0A5F4CFY4_CANLF;A0A5F4D952_CANLF;A0A5F4DGY6_CANLF;A0A8C0S165_CANLF;A0A8C0S1H7_CANLF;A0A8C0S1Y0_CANLF;A0A8C0S2F7_CANLF;A0A8C0S373_CANLF;F6XXM1_CANLF	FAT1	FAT atypical cadherin 1	4	1;1;1;1;1;1;1;1;1;2	_VQATDADAGC[+57]LGLNR_	_VQATDADAGC[Carbamidomethyl (C)]LGLNR_	VQATDADAGCLGLNR	2	780.875	3050836	19.9068	0	211015_HFX_Pet_Plasma_24fraction_No_11_E01	Canis lupus familiaris	uniprot-taxonomy_9615(canis_lupus_familiaris_220503_836sw_114891_tl)
A0A5F4BVF0;A0A5F4CFY4;A0A5F4D952;A0A5F4DGY6;A0A8C0S165;A0A8C0S1H7;A0A8C0S1Y0;A0A8C0S2F7;A0A8C0S373;F6XXM1	tr	A0A5F4BVF0_CANLF;A0A5F4CFY4_CANLF;A0A5F4D952_CANLF;A0A5F4DGY6_CANLF;A0A8C0S165_CANLF;A0A8C0S1H7_CANLF;A0A8C0S1Y0_CANLF;A0A8C0S2F7_CANLF;A0A8C0S373_CANLF;F6XXM1_CANLF	FAT1	FAT atypical cadherin 1	4	1;1;1;1;1;1;1;1;1;2	_VTVDENVMSTHSTAR_	_VTVDENVMSTHSTAR_	VTVDENVMSTHSTAR	3	549.598	1899741	-9.71839	0.000239578	211015_HFX_Pet_Plasma_24fraction_No_12_E01	Canis lupus familiaris	uniprot-taxonomy_9615(canis_lupus_familiaris_220503_836sw_114891_tl)
A0A5F4BVF0;A0A5F4CFY4;A0A5F4D952;A0A5F4DGY6;A0A8C0S165;A0A8C0S1H7;A0A8C0S1Y0;A0A8C0S2F7;A0A8C0S373;F6XXM1	tr	A0A5F4BVF0_CANLF;A0A5F4CFY4_CANLF;A0A5F4D952_CANLF;A0A5F4DGY6_CANLF;A0A8C0S165_CANLF;A0A8C0S1H7_CANLF;A0A8C0S1Y0_CANLF;A0A8C0S2F7_CANLF;A0A8C0S373_CANLF;F6XXM1_CANLF	FAT1	FAT atypical cadherin 1	4	1;1;1;1;1;1;1;1;1;2	_TLYSDTIPEDAFPGK_	_TLYSDTIPEDAFPGK_	TLYSDTIPEDAFPGK	2	827.404	3042724	54.7211	0.000293284	211015_HFX_Pet_Plasma_24fraction_No_15_E01	Canis lupus familiaris	uniprot-taxonomy_9615(canis_lupus_familiaris_220503_836sw_114891_tl)
A0A5F4BVF0;A0A5F4CFY4;A0A5F4D952;A0A5F4DGY6;A0A8C0S165;A0A8C0S1H7;A0A8C0S1Y0;A0A8C0S2F7;A0A8C0S373;F6XXM1	tr	A0A5F4BVF0_CANLF;A0A5F4CFY4_CANLF;A0A5F4D952_CANLF;A0A5F4DGY6_CANLF;A0A8C0S165_CANLF;A0A8C0S1H7_CANLF;A0A8C0S1Y0_CANLF;A0A8C0S2F7_CANLF;A0A8C0S373_CANLF;F6XXM1_CANLF	FAT1	FAT atypical cadherin 1	4	1;1;1;1;1;1;1;1;1;2	_IDEETGVIETSDR_	_IDEETGVIETSDR_	IDEETGVIETSDR	2	732.347	2534962	13.9226	6.93289e-05	211015_HFX_Pet_Plasma_24fraction_No_23_E01	Canis lupus familiaris	uniprot-taxonomy_9615(canis_lupus_familiaris_220503_836sw_114891_tl)
A0A5F4BVF3;F1PR54	tr	A0A5F4BVF3_CANLF;F1PR54_CANLF	LTF	Lactotransferrin	3	1	_ARRC[+57]HLAM[+16]APNHAVVSR_	_ARRC[Carbamidomethyl (C)]HLAM[Oxidation (M)]APNHAVVSR_	ARRCHLAMAPNHAVVSR	4	491.256	1568474	-0.839957	0.000197746	211015_HFX_Pet_Plasma_24fraction_No_03_E01	Canis lupus familiaris	uniprot-taxonomy_9615(canis_lupus_familiaris_220503_836sw_114891_tl)
A0A5F4BVF3;F1PR54	tr	A0A5F4BVF3_CANLF;F1PR54_CANLF	LTF	Lactotransferrin	3	1	_YFGYTGAFR_	_YFGYTGAFR_	YFGYTGAFR	2	541.259	2521625	39.9372	0.00040028	211015_HFX_Pet_Plasma_24fraction_No_05_E01	Canis lupus familiaris	uniprot-taxonomy_9615(canis_lupus_familiaris_220503_836sw_114891_tl)
A0A5F4BVF3;F1PR54	tr	A0A5F4BVF3_CANLF;F1PR54_CANLF	LTF	Lactotransferrin	3	1	_FFSASC[+57]VPC[+57]ADGK_	_FFSASC[Carbamidomethyl (C)]VPC[Carbamidomethyl (C)]ADGK_	FFSASCVPCADGK	2	723.313	2317369	29.6904	0	211015_HFX_Pet_Plasma_24fraction_No_05_E01	Canis lupus familiaris	uniprot-taxonomy_9615(canis_lupus_familiaris_220503_836sw_114891_tl)
A0A5F4BVF3;F1PR54	tr	A0A5F4BVF3_CANLF;F1PR54_CANLF	LTF	Lactotransferrin	3	1	_SSAFQLFGSPSGEK_	_SSAFQLFGSPSGEK_	SSAFQLFGSPSGEK	2	721.352	3777922	50.3429	6.93289e-05	211015_HFX_Pet_Plasma_24fraction_No_06_E01	Canis lupus familiaris	uniprot-taxonomy_9615(canis_lupus_familiaris_220503_836sw_114891_tl)
A0A5F4BVF3;F1PR54	tr	A0A5F4BVF3_CANLF;F1PR54_CANLF	LTF	Lactotransferrin	3	1	_TAGWNIPM[+16]GLLFNQLGSC[+57]K_	_TAGWNIPM[Oxidation (M)]GLLFNQLGSC[Carbamidomethyl (C)]K_	TAGWNIPMGLLFNQLGSCK	2	1062.02	696990	113.498	0.000926061	211015_HFX_Pet_Plasma_24fraction_No_07_E01	Canis lupus familiaris	uniprot-taxonomy_9615(canis_lupus_familiaris_220503_836sw_114891_tl)
A0A5F4BVF3;F1PR54	tr	A0A5F4BVF3_CANLF;F1PR54_CANLF	LTF	Lactotransferrin	3	1	_TAGWNIPMGLLFNQLGSC[+57]K_	_TAGWNIPMGLLFNQLGSC[Carbamidomethyl (C)]K_	TAGWNIPMGLLFNQLGSCK	2	1054.03	1632216	114.582	6.93289e-05	211015_HFX_Pet_Plasma_24fraction_No_07_E01	Canis lupus familiaris	uniprot-taxonomy_9615(canis_lupus_familiaris_220503_836sw_114891_tl)
A0A5F4BVF3;F1PR54	tr	A0A5F4BVF3_CANLF;F1PR54_CANLF	LTF	Lactotransferrin	3	1	_DSTVFENLPDK_	_DSTVFENLPDK_	DSTVFENLPDK	2	632.806	4883397	38.7704	0	211015_HFX_Pet_Plasma_24fraction_No_09_E01	Canis lupus familiaris	uniprot-taxonomy_9615(canis_lupus_familiaris_220503_836sw_114891_tl)
A0A5F4BVF3;F1PR54	tr	A0A5F4BVF3_CANLF;F1PR54_CANLF	LTF	Lactotransferrin	3	1	_SAGWNIPIGTLR_	_SAGWNIPIGTLR_	SAGWNIPIGTLR	2	642.857	998060	62.7282	0.00125348	211015_HFX_Pet_Plasma_24fraction_No_10_E01	Canis lupus familiaris	uniprot-taxonomy_9615(canis_lupus_familiaris_220503_836sw_114891_tl)
A0A5F4BVF3;F1PR54	tr	A0A5F4BVF3_CANLF;F1PR54_CANLF	LTF	Lactotransferrin	3	1	_SDADLTWNTLR_	_SDADLTWNTLR_	SDADLTWNTLR	2	646.317	7671507	44.7289	0.000360023	211015_HFX_Pet_Plasma_24fraction_No_15_E01	Canis lupus familiaris	uniprot-taxonomy_9615(canis_lupus_familiaris_220503_836sw_114891_tl)
A0A5F4BVF3;F1PR54	tr	A0A5F4BVF3_CANLF;F1PR54_CANLF	LTF	Lactotransferrin	3	1	_SQNPSDVDC[+57]VDR_	_SQNPSDVDC[Carbamidomethyl (C)]VDR_	SQNPSDVDCVDR	2	696.296	505320	-4074.55	0.000363284	211015_HFX_Pet_Plasma_24fraction_No_16_E01	Canis lupus familiaris	uniprot-taxonomy_9615(canis_lupus_familiaris_220503_836sw_114891_tl)
A0A5F4BVF3;F1PR54	tr	A0A5F4BVF3_CANLF;F1PR54_CANLF	LTF	Lactotransferrin	3	1	_SSLC[+57]ALC[+57]IGDEK_	_SSLC[Carbamidomethyl (C)]ALC[Carbamidomethyl (C)]IGDEK_	SSLCALCIGDEK	2	676.813	4623217	68.0887	0.000699643	211015_HFX_Pet_Plasma_24fraction_No_16_E01	Canis lupus familiaris	uniprot-taxonomy_9615(canis_lupus_familiaris_220503_836sw_114891_tl)
A0A5F4BVF3;F1PR54	tr	A0A5F4BVF3_CANLF;F1PR54_CANLF	LTF	Lactotransferrin	3	1	_NLLFNDNTEC[+57]LAK_	_NLLFNDNTEC[Carbamidomethyl (C)]LAK_	NLLFNDNTECLAK	2	776.377	7317248	49.9479	0	211015_HFX_Pet_Plasma_24fraction_No_21_E01	Canis lupus familiaris	uniprot-taxonomy_9615(canis_lupus_familiaris_220503_836sw_114891_tl)
A0A5F4BVF3;F1PR54	tr	A0A5F4BVF3_CANLF;F1PR54_CANLF	LTF	Lactotransferrin	3	1	_ADAVTLDGGLVFEAGLEPNK_	_ADAVTLDGGLVFEAGLEPNK_	ADAVTLDGGLVFEAGLEPNK	2	1008.52	107584	118.573	6.93289e-05	211015_HFX_Pet_Plasma_24fraction_No_21_E01	Canis lupus familiaris	uniprot-taxonomy_9615(canis_lupus_familiaris_220503_836sw_114891_tl)
A0A5F4BVF3;F1PR54	tr	A0A5F4BVF3_CANLF;F1PR54_CANLF	LTF	Lactotransferrin	3	1	_FDEFFSQSC[+57]APGADPK_	_FDEFFSQSC[Carbamidomethyl (C)]APGADPK_	FDEFFSQSCAPGADPK	2	901.888	1317099	51.338	0	211015_HFX_Pet_Plasma_24fraction_No_22_E01	Canis lupus familiaris	uniprot-taxonomy_9615(canis_lupus_familiaris_220503_836sw_114891_tl)
A0A5F4BVF3;F1PR54	tr	A0A5F4BVF3_CANLF;F1PR54_CANLF	LTF	Lactotransferrin	3	1	_LRPIAAEVYGTQTK_	_LRPIAAEVYGTQTK_	LRPIAAEVYGTQTK	3	516.291	17358090	15.5667	0.000699643	211015_HFX_Pet_Plasma_24fraction_No_23_E01	Canis lupus familiaris	uniprot-taxonomy_9615(canis_lupus_familiaris_220503_836sw_114891_tl)
A0A5F4BVF3;F1PR54	tr	A0A5F4BVF3_CANLF;F1PR54_CANLF	LTF	Lactotransferrin	3	1	_LRPIAAEVYGTQTK_	_LRPIAAEVYGTQTK_	LRPIAAEVYGTQTK	2	773.933	1244581	15.5667	0.000293284	211015_HFX_Pet_Plasma_24fraction_No_23_E01	Canis lupus familiaris	uniprot-taxonomy_9615(canis_lupus_familiaris_220503_836sw_114891_tl)
A0A5F4BVF3;F1PR54	tr	A0A5F4BVF3_CANLF;F1PR54_CANLF	LTF	Lactotransferrin	3	1	_GTNFQLNQLQGVR_	_GTNFQLNQLQGVR_	GTNFQLNQLQGVR	2	737.892	40357680	42.9321	0.000197746	211015_HFX_Pet_Plasma_24fraction_No_23_E01	Canis lupus familiaris	uniprot-taxonomy_9615(canis_lupus_familiaris_220503_836sw_114891_tl)
A0A5F4BVF3;F1PR54	tr	A0A5F4BVF3_CANLF;F1PR54_CANLF	LTF	Lactotransferrin	3	1	_LEDFELLC[+57]LDGTR_	_LEDFELLC[Carbamidomethyl (C)]LDGTR_	LEDFELLCLDGTR	2	790.885	597721	86.4505	0.000699643	211015_HFX_Pet_Plasma_24fraction_No_24_E01	Canis lupus familiaris	uniprot-taxonomy_9615(canis_lupus_familiaris_220503_836sw_114891_tl)
A0A5F4BVG4;A0A5F4C4J3;A0A5F4CBZ6;A0A5F4CM23;A0A5F4CRH2;A0A5F4CSG1;A0A5F4CWI6;A0A8C0MFX2;A0A8C0MK70;A0A8C0MN31;A0A8C0PZP0;A0A8C0Q1S8;A0A8C0RE85;A0A8C0REA4;A0A8C0REB3;A0A8C0RW65;F1PJV5	tr	A0A5F4BVG4_CANLF;A0A5F4C4J3_CANLF;A0A5F4CBZ6_CANLF;A0A5F4CM23_CANLF;A0A5F4CRH2_CANLF;A0A5F4CSG1_CANLF;A0A5F4CWI6_CANLF;A0A8C0MFX2_CANLF;A0A8C0MK70_CANLF;A0A8C0MN31_CANLF;A0A8C0PZP0_CANLF;A0A8C0Q1S8_CANLF;A0A8C0RE85_CANLF;A0A8C0REA4_CANLF;A0A8C0REB3_CANLF;A0A8C0RW65_CANLF;F1PJV5_CANLF	ADK	Adenosine kinase	3;3;3;3;3;3;3;4;4;4;4;4;4;4;4;4;3	1;1;1;1;1;1;1;1;1;1;1;1;1;1;1;1;2	_YSLKPNDQILAEDK_	_YSLKPNDQILAEDK_	YSLKPNDQILAEDK	3	545.286	2421773	23.5487	0.000363284	211015_HFX_Pet_Plasma_24fraction_No_13_E01	Canis lupus familiaris	uniprot-taxonomy_9615(canis_lupus_familiaris_220503_836sw_114891_tl)
A0A5F4BVG8;A0A5F4BXP7;A0A8C0PD46;A0A8C0SH04;A0A8C0SJL7;F1PSM2	tr	A0A5F4BVG8_CANLF;A0A5F4BXP7_CANLF;A0A8C0PD46_CANLF;A0A8C0SH04_CANLF;A0A8C0SJL7_CANLF;F1PSM2_CANLF	PYGB;PYGB;;;;PYGB	Alpha-1,4 glucan phosphorylase;Alpha-1,4 glucan phosphorylase;Glycogen phosphorylase B;Glycogen phosphorylase B;Glycogen phosphorylase B;Alpha-1,4 glucan phosphorylase	3;3;4;4;4;3	1;1;1;1;1;3	_DFYELEPEK_	_DFYELEPEK_	DFYELEPEK	2	585.272	3390503	42.3082	0	211015_HFX_Pet_Plasma_24fraction_No_04_E01	Canis lupus familiaris	uniprot-taxonomy_9615(canis_lupus_familiaris_220503_836sw_114891_tl)
A0A5F4BVG8;A0A5F4BXP7;A0A8C0PD46;A0A8C0SH04;A0A8C0SJL7;F1PSM2	tr	A0A5F4BVG8_CANLF;A0A5F4BXP7_CANLF;A0A8C0PD46_CANLF;A0A8C0SH04_CANLF;A0A8C0SJL7_CANLF;F1PSM2_CANLF	PYGB;PYGB;;;;PYGB	Alpha-1,4 glucan phosphorylase;Alpha-1,4 glucan phosphorylase;Glycogen phosphorylase B;Glycogen phosphorylase B;Glycogen phosphorylase B;Alpha-1,4 glucan phosphorylase	3;3;4;4;4;3	1;1;1;1;1;3	_IGEGFLTDLSQLK_	_IGEGFLTDLSQLK_	IGEGFLTDLSQLK	2	710.888	2772228	114.121	0.000360023	211015_HFX_Pet_Plasma_24fraction_No_08_E01	Canis lupus familiaris	uniprot-taxonomy_9615(canis_lupus_familiaris_220503_836sw_114891_tl)
A0A5F4BVG8;A0A5F4BXP7;A0A8C0PD46;A0A8C0SH04;A0A8C0SJL7;F1PSM2	tr	A0A5F4BVG8_CANLF;A0A5F4BXP7_CANLF;A0A8C0PD46_CANLF;A0A8C0SH04_CANLF;A0A8C0SJL7_CANLF;F1PSM2_CANLF	PYGB;PYGB;;;;PYGB	Alpha-1,4 glucan phosphorylase;Alpha-1,4 glucan phosphorylase;Glycogen phosphorylase B;Glycogen phosphorylase B;Glycogen phosphorylase B;Alpha-1,4 glucan phosphorylase	3;3;4;4;4;3	1;1;1;1;1;3	_GLAGLGDVAEVR_	_GLAGLGDVAEVR_	GLAGLGDVAEVR	2	578.82	1050377	46.968	0	211015_HFX_Pet_Plasma_24fraction_No_18_E01	Canis lupus familiaris	uniprot-taxonomy_9615(canis_lupus_familiaris_220503_836sw_114891_tl)
A0A5F4BVV1;A0A5F4C217;A0A5F4CSH5;A0A5F4CV65;A0A5F4CYC0;A0A5F4CZR6;A0A5F4D5V6;A0A5F4D745;A0A8C0NYB0;A0A8C0NZV9;A0A8C0P1K0;A0A8C0P356;A0A8C0P8D3;A0A8C0RPZ2;A0A8C0TPZ4;A0A8C0TSI8;A0A8C0TUQ6;A0A8C0Z6M6;A0A8C0Z6N2;E2RHZ8	tr	A0A5F4BVV1_CANLF;A0A5F4C217_CANLF;A0A5F4CSH5_CANLF;A0A5F4CV65_CANLF;A0A5F4CYC0_CANLF;A0A5F4CZR6_CANLF;A0A5F4D5V6_CANLF;A0A5F4D745_CANLF;A0A8C0NYB0_CANLF;A0A8C0NZV9_CANLF;A0A8C0P1K0_CANLF;A0A8C0P356_CANLF;A0A8C0P8D3_CANLF;A0A8C0RPZ2_CANLF;A0A8C0TPZ4_CANLF;A0A8C0TSI8_CANLF;A0A8C0TUQ6_CANLF;A0A8C0Z6M6_CANLF;A0A8C0Z6N2_CANLF;E2RHZ8_CANLF	ATP6V1H	ATPase H+ transporting V1 subunit H;ATPase H+ transporting V1 subunit H;V-type proton ATPase subunit H;ATPase H+ transporting V1 subunit H;V-type proton ATPase subunit H;ATPase H+ transporting V1 subunit H;V-type proton ATPase subunit H;ATPase H+ transporting V1 subunit H;ATPase H+ transporting V1 subunit H;ATPase H+ transporting V1 subunit H;ATPase H+ transporting V1 subunit H;ATPase H+ transpor…	3;3;3;3;3;3;3;3;4;4;4;4;4;4;4;4;4;4;4;3	1;1;1;1;1;1;1;1;1;1;1;1;1;1;1;1;1;1;1;2	_LGESVQDLSSFDEYSSELK_	_LGESVQDLSSFDEYSSELK_	LGESVQDLSSFDEYSSELK	2	1067	519231	71.1138	6.93289e-05	211015_HFX_Pet_Plasma_24fraction_No_14_E01	Canis lupus familiaris	uniprot-taxonomy_9615(canis_lupus_familiaris_220503_836sw_114891_tl)
A0A5F4BVV1;A0A5F4C217;A0A5F4CSH5;A0A5F4CV65;A0A5F4CYC0;A0A5F4CZR6;A0A5F4D5V6;A0A5F4D745;A0A8C0NYB0;A0A8C0NZV9;A0A8C0P1K0;A0A8C0P356;A0A8C0P8D3;A0A8C0RPZ2;A0A8C0TPZ4;A0A8C0TSI8;A0A8C0TUQ6;A0A8C0Z6M6;A0A8C0Z6N2;E2RHZ8	tr	A0A5F4BVV1_CANLF;A0A5F4C217_CANLF;A0A5F4CSH5_CANLF;A0A5F4CV65_CANLF;A0A5F4CYC0_CANLF;A0A5F4CZR6_CANLF;A0A5F4D5V6_CANLF;A0A5F4D745_CANLF;A0A8C0NYB0_CANLF;A0A8C0NZV9_CANLF;A0A8C0P1K0_CANLF;A0A8C0P356_CANLF;A0A8C0P8D3_CANLF;A0A8C0RPZ2_CANLF;A0A8C0TPZ4_CANLF;A0A8C0TSI8_CANLF;A0A8C0TUQ6_CANLF;A0A8C0Z6M6_CANLF;A0A8C0Z6N2_CANLF;E2RHZ8_CANLF	ATP6V1H	ATPase H+ transporting V1 subunit H;ATPase H+ transporting V1 subunit H;V-type proton ATPase subunit H;ATPase H+ transporting V1 subunit H;V-type proton ATPase subunit H;ATPase H+ transporting V1 subunit H;V-type proton ATPase subunit H;ATPase H+ transporting V1 subunit H;ATPase H+ transporting V1 subunit H;ATPase H+ transporting V1 subunit H;ATPase H+ transporting V1 subunit H;ATPase H+ transpor…	3;3;3;3;3;3;3;3;4;4;4;4;4;4;4;4;4;4;4;3	1;1;1;1;1;1;1;1;1;1;1;1;1;1;1;1;1;1;1;2	_YDDEDISEDIK_	_YDDEDISEDIK_	YDDEDISEDIK	2	671.288	3173141	20.1028	0	211015_HFX_Pet_Plasma_24fraction_No_19_E01	Canis lupus familiaris	uniprot-taxonomy_9615(canis_lupus_familiaris_220503_836sw_114891_tl)
A0A5F4BVY8;A0A8C0RDG3;A0A8C0SR54;E2RMN2	tr	A0A5F4BVY8_CANLF;A0A8C0RDG3_CANLF;A0A8C0SR54_CANLF;E2RMN2_CANLF	PSMA6	Proteasome 20S subunit alpha 6;Protein only RNase P catalytic subunit;Protein only RNase P catalytic subunit;Proteasome subunit alpha type	3;4;4;3	1	_ITENIGC[+57]VMTGM[+16]TADSR_	_ITENIGC[Carbamidomethyl (C)]VMTGM[Oxidation (M)]TADSR_	ITENIGCVMTGMTADSR	2	936.418	987975	35.5983	0.00631549	211015_HFX_Pet_Plasma_24fraction_No_06_E01	Canis lupus familiaris	uniprot-taxonomy_9615(canis_lupus_familiaris_220503_836sw_114891_tl)
A0A5F4BVY8;A0A8C0RDG3;A0A8C0SR54;E2RMN2	tr	A0A5F4BVY8_CANLF;A0A8C0RDG3_CANLF;A0A8C0SR54_CANLF;E2RMN2_CANLF	PSMA6	Proteasome 20S subunit alpha 6;Protein only RNase P catalytic subunit;Protein only RNase P catalytic subunit;Proteasome subunit alpha type	3;4;4;3	1	_ITENIGC[+57]VMTGMTADSR_	_ITENIGC[Carbamidomethyl (C)]VMTGMTADSR_	ITENIGCVMTGMTADSR	2	928.421	2329630	52.9413	0.000404004	211015_HFX_Pet_Plasma_24fraction_No_06_E01	Canis lupus familiaris	uniprot-taxonomy_9615(canis_lupus_familiaris_220503_836sw_114891_tl)
A0A5F4BVY8;A0A8C0RDG3;A0A8C0SR54;E2RMN2	tr	A0A5F4BVY8_CANLF;A0A8C0RDG3_CANLF;A0A8C0SR54_CANLF;E2RMN2_CANLF	PSMA6	Proteasome 20S subunit alpha 6;Protein only RNase P catalytic subunit;Protein only RNase P catalytic subunit;Proteasome subunit alpha type	3;4;4;3	1	_ITENIGC[+57]VM[+16]TGM[+16]TADSR_	_ITENIGC[Carbamidomethyl (C)]VM[Oxidation (M)]TGM[Oxidation (M)]TADSR_	ITENIGCVMTGMTADSR	2	944.416	578297	-874.284	0.00036827	211015_HFX_Pet_Plasma_24fraction_No_16_E01	Canis lupus familiaris	uniprot-taxonomy_9615(canis_lupus_familiaris_220503_836sw_114891_tl)
A0A5F4BVY8;A0A8C0RDG3;A0A8C0SR54;E2RMN2	tr	A0A5F4BVY8_CANLF;A0A8C0RDG3_CANLF;A0A8C0SR54_CANLF;E2RMN2_CANLF	PSMA6	Proteasome 20S subunit alpha 6;Protein only RNase P catalytic subunit;Protein only RNase P catalytic subunit;Proteasome subunit alpha type	3;4;4;3	1	_LLDSSTVTHLFK_	_LLDSSTVTHLFK_	LLDSSTVTHLFK	3	454.254	462225	102.944	0	211015_HFX_Pet_Plasma_24fraction_No_18_E01	Canis lupus familiaris	uniprot-taxonomy_9615(canis_lupus_familiaris_220503_836sw_114891_tl)
A0A5F4BVY8;A0A8C0RDG3;A0A8C0SR54;E2RMN2	tr	A0A5F4BVY8_CANLF;A0A8C0RDG3_CANLF;A0A8C0SR54_CANLF;E2RMN2_CANLF	PSMA6	Proteasome 20S subunit alpha 6;Protein only RNase P catalytic subunit;Protein only RNase P catalytic subunit;Proteasome subunit alpha type	3;4;4;3	1	_AINQGGLTSVAVR_	_AINQGGLTSVAVR_	AINQGGLTSVAVR	2	643.365	3160948	29.6364	0	211015_HFX_Pet_Plasma_24fraction_No_21_E01	Canis lupus familiaris	uniprot-taxonomy_9615(canis_lupus_familiaris_220503_836sw_114891_tl)
A0A5F4BVY8;A0A8C0RDG3;A0A8C0SR54;E2RMN2	tr	A0A5F4BVY8_CANLF;A0A8C0RDG3_CANLF;A0A8C0SR54_CANLF;E2RMN2_CANLF	PSMA6	Proteasome 20S subunit alpha 6;Protein only RNase P catalytic subunit;Protein only RNase P catalytic subunit;Proteasome subunit alpha type	3;4;4;3	1	_IADISQVYTQNAEM[+16]R_	_IADISQVYTQNAEM[Oxidation (M)]R_	IADISQVYTQNAEMR	2	877.923	1596538	32.6004	0.000360023	211015_HFX_Pet_Plasma_24fraction_No_23_E01	Canis lupus familiaris	uniprot-taxonomy_9615(canis_lupus_familiaris_220503_836sw_114891_tl)
A0A5F4BVY8;A0A8C0RDG3;A0A8C0SR54;E2RMN2	tr	A0A5F4BVY8_CANLF;A0A8C0RDG3_CANLF;A0A8C0SR54_CANLF;E2RMN2_CANLF	PSMA6	Proteasome 20S subunit alpha 6;Protein only RNase P catalytic subunit;Protein only RNase P catalytic subunit;Proteasome subunit alpha type	3;4;4;3	1	_YGYEIPVDM[+16]LC[+57]K_	_YGYEIPVDM[Oxidation (M)]LC[Carbamidomethyl (C)]K_	YGYEIPVDMLCK	2	752.347	2712725	51.5334	0	211015_HFX_Pet_Plasma_24fraction_No_24_E01	Canis lupus familiaris	uniprot-taxonomy_9615(canis_lupus_familiaris_220503_836sw_114891_tl)
A0A5F4BVY8;A0A8C0RDG3;A0A8C0SR54;E2RMN2	tr	A0A5F4BVY8_CANLF;A0A8C0RDG3_CANLF;A0A8C0SR54_CANLF;E2RMN2_CANLF	PSMA6	Proteasome 20S subunit alpha 6;Protein only RNase P catalytic subunit;Protein only RNase P catalytic subunit;Proteasome subunit alpha type	3;4;4;3	1	_YGYEIPVDMLC[+57]K_	_YGYEIPVDMLC[Carbamidomethyl (C)]K_	YGYEIPVDMLCK	2	744.349	695764	72.0148	0.000363284	211015_HFX_Pet_Plasma_24fraction_No_24_E01	Canis lupus familiaris	uniprot-taxonomy_9615(canis_lupus_familiaris_220503_836sw_114891_tl)
A0A5F4BVY8;A0A8C0RDG3;A0A8C0SR54;E2RMN2	tr	A0A5F4BVY8_CANLF;A0A8C0RDG3_CANLF;A0A8C0SR54_CANLF;E2RMN2_CANLF	PSMA6	Proteasome 20S subunit alpha 6;Protein only RNase P catalytic subunit;Protein only RNase P catalytic subunit;Proteasome subunit alpha type	3;4;4;3	1	_ILSEAEIDAHLVALAERD_	_ILSEAEIDAHLVALAERD_	ILSEAEIDAHLVALAERD	3	655.681	507106	77.8112	6.93289e-05	211015_HFX_Pet_Plasma_24fraction_No_24_E01	Canis lupus familiaris	uniprot-taxonomy_9615(canis_lupus_familiaris_220503_836sw_114891_tl)
A0A5F4BVZ3;A0A8C0MCQ3;A0A8C0T4J2;F1Q418	tr	A0A5F4BVZ3_CANLF;A0A8C0MCQ3_CANLF;A0A8C0T4J2_CANLF;F1Q418_CANLF	ITIH1	Inter-alpha-trypsin inhibitor heavy chain 1	3;4;4;3	1;1;1;2	_GHM[+16]LENHIER_	_GHM[Oxidation (M)]LENHIER_	GHMLENHIER	3	417.868	6347501	-32.3898	0.00015083	211015_HFX_Pet_Plasma_24fraction_No_03_E01	Canis lupus familiaris	uniprot-taxonomy_9615(canis_lupus_familiaris_220503_836sw_114891_tl)
A0A5F4BVZ3;A0A8C0MCQ3;A0A8C0T4J2;F1Q418	tr	A0A5F4BVZ3_CANLF;A0A8C0MCQ3_CANLF;A0A8C0T4J2_CANLF;F1Q418_CANLF	ITIH1	Inter-alpha-trypsin inhibitor heavy chain 1	3;4;4;3	1;1;1;2	_GIEILNQAQKNLPK_	_GIEILNQAQKNLPK_	GIEILNQAQKNLPK	3	522.639	2545965	40.1636	0.00226764	211015_HFX_Pet_Plasma_24fraction_No_03_E01	Canis lupus familiaris	uniprot-taxonomy_9615(canis_lupus_familiaris_220503_836sw_114891_tl)
A0A5F4BVZ3;A0A8C0MCQ3;A0A8C0T4J2;F1Q418	tr	A0A5F4BVZ3_CANLF;A0A8C0MCQ3_CANLF;A0A8C0T4J2_CANLF;F1Q418_CANLF	ITIH1	Inter-alpha-trypsin inhibitor heavy chain 1	3;4;4;3	1;1;1;2	_LMQYDIVIK_	_LMQYDIVIK_	LMQYDIVIK	2	561.815	29396120	49.7202	0.000699643	211015_HFX_Pet_Plasma_24fraction_No_05_E01	Canis lupus familiaris	uniprot-taxonomy_9615(canis_lupus_familiaris_220503_836sw_114891_tl)
A0A5F4BVZ3;A0A8C0MCQ3;A0A8C0T4J2;F1Q418	tr	A0A5F4BVZ3_CANLF;A0A8C0MCQ3_CANLF;A0A8C0T4J2_CANLF;F1Q418_CANLF	ITIH1	Inter-alpha-trypsin inhibitor heavy chain 1	3;4;4;3	1;1;1;2	_LSNHASVLIMLTDGEPTEGVTDR_	_LSNHASVLIMLTDGEPTEGVTDR_	LSNHASVLIMLTDGEPTEGVTDR	3	819.076	1150309	113.358	0.000220994	211015_HFX_Pet_Plasma_24fraction_No_05_E01	Canis lupus familiaris	uniprot-taxonomy_9615(canis_lupus_familiaris_220503_836sw_114891_tl)
A0A5F4BVZ3;A0A8C0MCQ3;A0A8C0T4J2;F1Q418	tr	A0A5F4BVZ3_CANLF;A0A8C0MCQ3_CANLF;A0A8C0T4J2_CANLF;F1Q418_CANLF	ITIH1	Inter-alpha-trypsin inhibitor heavy chain 1	3;4;4;3	1;1;1;2	_MTC[+57]LVDEEK_	_MTC[Carbamidomethyl (C)]LVDEEK_	MTCLVDEEK	2	562.752	4627295	-0.814412	0	211015_HFX_Pet_Plasma_24fraction_No_06_E01	Canis lupus familiaris	uniprot-taxonomy_9615(canis_lupus_familiaris_220503_836sw_114891_tl)
A0A5F4BVZ3;A0A8C0MCQ3;A0A8C0T4J2;F1Q418	tr	A0A5F4BVZ3_CANLF;A0A8C0MCQ3_CANLF;A0A8C0T4J2_CANLF;F1Q418_CANLF	ITIH1	Inter-alpha-trypsin inhibitor heavy chain 1	3;4;4;3	1;1;1;2	_LSNHASVLIM[+16]LTDGEPTEGVTDR_	_LSNHASVLIM[Oxidation (M)]LTDGEPTEGVTDR_	LSNHASVLIMLTDGEPTEGVTDR	3	824.408	293092	90.6602	0.000685182	211015_HFX_Pet_Plasma_24fraction_No_06_E01	Canis lupus familiaris	uniprot-taxonomy_9615(canis_lupus_familiaris_220503_836sw_114891_tl)
A0A5F4BVZ3;A0A8C0MCQ3;A0A8C0T4J2;F1Q418	tr	A0A5F4BVZ3_CANLF;A0A8C0MCQ3_CANLF;A0A8C0T4J2_CANLF;F1Q418_CANLF	ITIH1	Inter-alpha-trypsin inhibitor heavy chain 1	3;4;4;3	1;1;1;2	_LM[+16]QYDIVIK_	_LM[Oxidation (M)]QYDIVIK_	LMQYDIVIK	2	569.812	18029620	37.437	0	211015_HFX_Pet_Plasma_24fraction_No_06_E01	Canis lupus familiaris	uniprot-taxonomy_9615(canis_lupus_familiaris_220503_836sw_114891_tl)
A0A5F4BVZ3;A0A8C0MCQ3;A0A8C0T4J2;F1Q418	tr	A0A5F4BVZ3_CANLF;A0A8C0MCQ3_CANLF;A0A8C0T4J2_CANLF;F1Q418_CANLF	ITIH1	Inter-alpha-trypsin inhibitor heavy chain 1	3;4;4;3	1;1;1;2	_GIEILNQAQKNLPK_	_GIEILNQAQKNLPK_	GIEILNQAQKNLPK	2	783.454	928155	40.1636	6.93289e-05	211015_HFX_Pet_Plasma_24fraction_No_06_E01	Canis lupus familiaris	uniprot-taxonomy_9615(canis_lupus_familiaris_220503_836sw_114891_tl)
A0A5F4BVZ3;A0A8C0MCQ3;A0A8C0T4J2;F1Q418	tr	A0A5F4BVZ3_CANLF;A0A8C0MCQ3_CANLF;A0A8C0T4J2_CANLF;F1Q418_CANLF	ITIH1	Inter-alpha-trypsin inhibitor heavy chain 1	3;4;4;3	1;1;1;2	_NVVFVIDISTSM[+16]EGQK_	_NVVFVIDISTSM[Oxidation (M)]EGQK_	NVVFVIDISTSMEGQK	2	891.951	531821	111.816	0.00553894	211015_HFX_Pet_Plasma_24fraction_No_07_E01	Canis lupus familiaris	uniprot-taxonomy_9615(canis_lupus_familiaris_220503_836sw_114891_tl)
A0A5F4BVZ3;A0A8C0MCQ3;A0A8C0T4J2;F1Q418	tr	A0A5F4BVZ3_CANLF;A0A8C0MCQ3_CANLF;A0A8C0T4J2_CANLF;F1Q418_CANLF	ITIH1	Inter-alpha-trypsin inhibitor heavy chain 1	3;4;4;3	1;1;1;2	_M[+16]TC[+57]LVDEEK_	_M[Oxidation (M)]TC[Carbamidomethyl (C)]LVDEEK_	MTCLVDEEK	2	570.749	770372	-20.3048	0	211015_HFX_Pet_Plasma_24fraction_No_07_E01	Canis lupus familiaris	uniprot-taxonomy_9615(canis_lupus_familiaris_220503_836sw_114891_tl)
A0A5F4BVZ3;A0A8C0MCQ3;A0A8C0T4J2;F1Q418	tr	A0A5F4BVZ3_CANLF;A0A8C0MCQ3_CANLF;A0A8C0T4J2_CANLF;F1Q418_CANLF	ITIH1	Inter-alpha-trypsin inhibitor heavy chain 1	3;4;4;3	1;1;1;2	_LDAHASFLSNDLASQLVK_	_LDAHASFLSNDLASQLVK_	LDAHASFLSNDLASQLVK	3	643.674	4931781	96.8636	0.000549383	211015_HFX_Pet_Plasma_24fraction_No_07_E01	Canis lupus familiaris	uniprot-taxonomy_9615(canis_lupus_familiaris_220503_836sw_114891_tl)
A0A5F4BVZ3;A0A8C0MCQ3;A0A8C0T4J2;F1Q418	tr	A0A5F4BVZ3_CANLF;A0A8C0MCQ3_CANLF;A0A8C0T4J2_CANLF;F1Q418_CANLF	ITIH1	Inter-alpha-trypsin inhibitor heavy chain 1	3;4;4;3	1;1;1;2	_FAHYVITSQVVNNADEAK_	_FAHYVITSQVVNNADEAK_	FAHYVITSQVVNNADEAK	3	669.337	4741114	53.2673	0.000491504	211015_HFX_Pet_Plasma_24fraction_No_07_E01	Canis lupus familiaris	uniprot-taxonomy_9615(canis_lupus_familiaris_220503_836sw_114891_tl)
A0A5F4BVZ3;A0A8C0MCQ3;A0A8C0T4J2;F1Q418	tr	A0A5F4BVZ3_CANLF;A0A8C0MCQ3_CANLF;A0A8C0T4J2_CANLF;F1Q418_CANLF	ITIH1	Inter-alpha-trypsin inhibitor heavy chain 1	3;4;4;3	1;1;1;2	_SHQLTVTR_	_SHQLTVTR_	SHQLTVTR	2	471.262	263332	-104.659	0.000813287	211015_HFX_Pet_Plasma_24fraction_No_07_E01	Canis lupus familiaris	uniprot-taxonomy_9615(canis_lupus_familiaris_220503_836sw_114891_tl)
A0A5F4BVZ3;A0A8C0MCQ3;A0A8C0T4J2;F1Q418	tr	A0A5F4BVZ3_CANLF;A0A8C0MCQ3_CANLF;A0A8C0T4J2_CANLF;F1Q418_CANLF	ITIH1	Inter-alpha-trypsin inhibitor heavy chain 1	3;4;4;3	1;1;1;2	_ADVLAHGEGQEFK_	_ADVLAHGEGQEFK_	ADVLAHGEGQEFK	3	467.565	12740840	0.799019	0	211015_HFX_Pet_Plasma_24fraction_No_07_E01	Canis lupus familiaris	uniprot-taxonomy_9615(canis_lupus_familiaris_220503_836sw_114891_tl)
A0A5F4BVZ3;A0A8C0MCQ3;A0A8C0T4J2;F1Q418	tr	A0A5F4BVZ3_CANLF;A0A8C0MCQ3_CANLF;A0A8C0T4J2_CANLF;F1Q418_CANLF	ITIH1	Inter-alpha-trypsin inhibitor heavy chain 1	3;4;4;3	1;1;1;2	_GHMLENHIER_	_GHMLENHIER_	GHMLENHIER	3	412.537	974320	56.9567	0	211015_HFX_Pet_Plasma_24fraction_No_08_E01	Canis lupus familiaris	uniprot-taxonomy_9615(canis_lupus_familiaris_220503_836sw_114891_tl)
A0A5F4BVZ3;A0A8C0MCQ3;A0A8C0T4J2;F1Q418	tr	A0A5F4BVZ3_CANLF;A0A8C0MCQ3_CANLF;A0A8C0T4J2_CANLF;F1Q418_CANLF	ITIH1	Inter-alpha-trypsin inhibitor heavy chain 1	3;4;4;3	1;1;1;2	_ADVLAHGEGQEFK_	_ADVLAHGEGQEFK_	ADVLAHGEGQEFK	2	700.844	3346481	0.799019	0.00118493	211015_HFX_Pet_Plasma_24fraction_No_08_E01	Canis lupus familiaris	uniprot-taxonomy_9615(canis_lupus_familiaris_220503_836sw_114891_tl)
A0A5F4BVZ3;A0A8C0MCQ3;A0A8C0T4J2;F1Q418	tr	A0A5F4BVZ3_CANLF;A0A8C0MCQ3_CANLF;A0A8C0T4J2_CANLF;F1Q418_CANLF	ITIH1	Inter-alpha-trypsin inhibitor heavy chain 1	3;4;4;3	1;1;1;2	_LDAHASFLSNDLASQLVK_	_LDAHASFLSNDLASQLVK_	LDAHASFLSNDLASQLVK	2	965.007	140427	96.8636	0.000699643	211015_HFX_Pet_Plasma_24fraction_No_09_E01	Canis lupus familiaris	uniprot-taxonomy_9615(canis_lupus_familiaris_220503_836sw_114891_tl)
A0A5F4BVZ3;A0A8C0MCQ3;A0A8C0T4J2;F1Q418	tr	A0A5F4BVZ3_CANLF;A0A8C0MCQ3_CANLF;A0A8C0T4J2_CANLF;F1Q418_CANLF	ITIH1	Inter-alpha-trypsin inhibitor heavy chain 1	3;4;4;3	1;1;1;2	_QYYEGSEIM[+16]VAGR_	_QYYEGSEIM[Oxidation (M)]VAGR_	QYYEGSEIMVAGR	2	759.848	6188581	19.6753	0.000293284	211015_HFX_Pet_Plasma_24fraction_No_09_E01	Canis lupus familiaris	uniprot-taxonomy_9615(canis_lupus_familiaris_220503_836sw_114891_tl)
A0A5F4BVZ3;A0A8C0MCQ3;A0A8C0T4J2;F1Q418	tr	A0A5F4BVZ3_CANLF;A0A8C0MCQ3_CANLF;A0A8C0T4J2_CANLF;F1Q418_CANLF	ITIH1	Inter-alpha-trypsin inhibitor heavy chain 1	3;4;4;3	1;1;1;2	_TAFISDFAITADGSAFIGDIK_	_TAFISDFAITADGSAFIGDIK_	TAFISDFAITADGSAFIGDIK	2	1080.55	8659715	115.68	0.00702769	211015_HFX_Pet_Plasma_24fraction_No_10_E01	Canis lupus familiaris	uniprot-taxonomy_9615(canis_lupus_familiaris_220503_836sw_114891_tl)
A0A5F4BVZ3;A0A8C0MCQ3;A0A8C0T4J2;F1Q418	tr	A0A5F4BVZ3_CANLF;A0A8C0MCQ3_CANLF;A0A8C0T4J2_CANLF;F1Q418_CANLF	ITIH1	Inter-alpha-trypsin inhibitor heavy chain 1	3;4;4;3	1;1;1;2	_AAISGENAGLVR_	_AAISGENAGLVR_	AAISGENAGLVR	2	579.317	8732623	-11.6121	0.00036827	211015_HFX_Pet_Plasma_24fraction_No_11_E01	Canis lupus familiaris	uniprot-taxonomy_9615(canis_lupus_familiaris_220503_836sw_114891_tl)
A0A5F4BVZ3;A0A8C0MCQ3;A0A8C0T4J2;F1Q418	tr	A0A5F4BVZ3_CANLF;A0A8C0MCQ3_CANLF;A0A8C0T4J2_CANLF;F1Q418_CANLF	ITIH1	Inter-alpha-trypsin inhibitor heavy chain 1	3;4;4;3	1;1;1;2	_NVVFVIDISTSMEGQK_	_NVVFVIDISTSMEGQK_	NVVFVIDISTSMEGQK	2	883.953	724618	114.961	0.000429369	211015_HFX_Pet_Plasma_24fraction_No_11_E01	Canis lupus familiaris	uniprot-taxonomy_9615(canis_lupus_familiaris_220503_836sw_114891_tl)
A0A5F4BVZ3;A0A8C0MCQ3;A0A8C0T4J2;F1Q418	tr	A0A5F4BVZ3_CANLF;A0A8C0MCQ3_CANLF;A0A8C0T4J2_CANLF;F1Q418_CANLF	ITIH1	Inter-alpha-trypsin inhibitor heavy chain 1	3;4;4;3	1;1;1;2	_GVADEDGLEPVVDKPPEDALPLEMVGHR_	_GVADEDGLEPVVDKPPEDALPLEMVGHR_	GVADEDGLEPVVDKPPEDALPLEMVGHR	4	746.872	1912079	90.5334	0.000549383	211015_HFX_Pet_Plasma_24fraction_No_11_E01	Canis lupus familiaris	uniprot-taxonomy_9615(canis_lupus_familiaris_220503_836sw_114891_tl)
A0A5F4BVZ3;A0A8C0MCQ3;A0A8C0T4J2;F1Q418	tr	A0A5F4BVZ3_CANLF;A0A8C0MCQ3_CANLF;A0A8C0T4J2_CANLF;F1Q418_CANLF	ITIH1	Inter-alpha-trypsin inhibitor heavy chain 1	3;4;4;3	1;1;1;2	_GVADEDGLEPVVDKPPEDALPLEM[+16]VGHR_	_GVADEDGLEPVVDKPPEDALPLEM[Oxidation (M)]VGHR_	GVADEDGLEPVVDKPPEDALPLEMVGHR	3	1000.83	735658	73.5064	0.000553014	211015_HFX_Pet_Plasma_24fraction_No_12_E01	Canis lupus familiaris	uniprot-taxonomy_9615(canis_lupus_familiaris_220503_836sw_114891_tl)
A0A5F4BVZ3;A0A8C0MCQ3;A0A8C0T4J2;F1Q418	tr	A0A5F4BVZ3_CANLF;A0A8C0MCQ3_CANLF;A0A8C0T4J2_CANLF;F1Q418_CANLF	ITIH1	Inter-alpha-trypsin inhibitor heavy chain 1	3;4;4;3	1;1;1;2	_QYYEGSEIMVAGR_	_QYYEGSEIMVAGR_	QYYEGSEIMVAGR	2	751.851	2065169	34.1562	0	211015_HFX_Pet_Plasma_24fraction_No_12_E01	Canis lupus familiaris	uniprot-taxonomy_9615(canis_lupus_familiaris_220503_836sw_114891_tl)
A0A5F4BVZ3;A0A8C0MCQ3;A0A8C0T4J2;F1Q418	tr	A0A5F4BVZ3_CANLF;A0A8C0MCQ3_CANLF;A0A8C0T4J2_CANLF;F1Q418_CANLF	ITIH1	Inter-alpha-trypsin inhibitor heavy chain 1	3;4;4;3	1;1;1;2	_RQTLDTAVDGVTIR_	_RQTLDTAVDGVTIR_	RQTLDTAVDGVTIR	3	515.618	25225710	22.5984	0.000293284	211015_HFX_Pet_Plasma_24fraction_No_12_E01	Canis lupus familiaris	uniprot-taxonomy_9615(canis_lupus_familiaris_220503_836sw_114891_tl)
A0A5F4BVZ3;A0A8C0MCQ3;A0A8C0T4J2;F1Q418	tr	A0A5F4BVZ3_CANLF;A0A8C0MCQ3_CANLF;A0A8C0T4J2_CANLF;F1Q418_CANLF	ITIH1	Inter-alpha-trypsin inhibitor heavy chain 1	3;4;4;3	1;1;1;2	_RQTLDTAVDGVTIR_	_RQTLDTAVDGVTIR_	RQTLDTAVDGVTIR	2	772.923	3692874	22.5984	0.00036827	211015_HFX_Pet_Plasma_24fraction_No_12_E01	Canis lupus familiaris	uniprot-taxonomy_9615(canis_lupus_familiaris_220503_836sw_114891_tl)
A0A5F4BVZ3;A0A8C0MCQ3;A0A8C0T4J2;F1Q418	tr	A0A5F4BVZ3_CANLF;A0A8C0MCQ3_CANLF;A0A8C0T4J2_CANLF;F1Q418_CANLF	ITIH1	Inter-alpha-trypsin inhibitor heavy chain 1	3;4;4;3	1;1;1;2	_QTLDTAVDGVTIR_	_QTLDTAVDGVTIR_	QTLDTAVDGVTIR	2	694.873	7213388	32.745	0	211015_HFX_Pet_Plasma_24fraction_No_13_E01	Canis lupus familiaris	uniprot-taxonomy_9615(canis_lupus_familiaris_220503_836sw_114891_tl)
A0A5F4BVZ3;A0A8C0MCQ3;A0A8C0T4J2;F1Q418	tr	A0A5F4BVZ3_CANLF;A0A8C0MCQ3_CANLF;A0A8C0T4J2_CANLF;F1Q418_CANLF	ITIH1	Inter-alpha-trypsin inhibitor heavy chain 1	3;4;4;3	1;1;1;2	_TMEQFTIHLTIGPR_	_TMEQFTIHLTIGPR_	TMEQFTIHLTIGPR	3	548.624	5569454	122.392	0	211015_HFX_Pet_Plasma_24fraction_No_14_E01	Canis lupus familiaris	uniprot-taxonomy_9615(canis_lupus_familiaris_220503_836sw_114891_tl)
A0A5F4BVZ3;A0A8C0MCQ3;A0A8C0T4J2;F1Q418	tr	A0A5F4BVZ3_CANLF;A0A8C0MCQ3_CANLF;A0A8C0T4J2_CANLF;F1Q418_CANLF	ITIH1	Inter-alpha-trypsin inhibitor heavy chain 1	3;4;4;3	1;1;1;2	_TM[+16]EQFTIHLTIGPR_	_TM[Oxidation (M)]EQFTIHLTIGPR_	TMEQFTIHLTIGPR	3	553.956	1285044	113.787	0.000676459	211015_HFX_Pet_Plasma_24fraction_No_14_E01	Canis lupus familiaris	uniprot-taxonomy_9615(canis_lupus_familiaris_220503_836sw_114891_tl)
A0A5F4BVZ3;A0A8C0MCQ3;A0A8C0T4J2;F1Q418	tr	A0A5F4BVZ3_CANLF;A0A8C0MCQ3_CANLF;A0A8C0T4J2_CANLF;F1Q418_CANLF	ITIH1	Inter-alpha-trypsin inhibitor heavy chain 1	3;4;4;3	1;1;1;2	_GVADEDGLEPVVDKPPEDALPLEMVGHR_	_GVADEDGLEPVVDKPPEDALPLEMVGHR_	GVADEDGLEPVVDKPPEDALPLEMVGHR	3	995.494	615497	90.5334	0.000699643	211015_HFX_Pet_Plasma_24fraction_No_14_E01	Canis lupus familiaris	uniprot-taxonomy_9615(canis_lupus_familiaris_220503_836sw_114891_tl)
A0A5F4BVZ3;A0A8C0MCQ3;A0A8C0T4J2;F1Q418	tr	A0A5F4BVZ3_CANLF;A0A8C0MCQ3_CANLF;A0A8C0T4J2_CANLF;F1Q418_CANLF	ITIH1	Inter-alpha-trypsin inhibitor heavy chain 1	3;4;4;3	1;1;1;2	_ADVLAHGEGQEFKMTC[+57]LVDEEK_	_ADVLAHGEGQEFKMTC[Carbamidomethyl (C)]LVDEEK_	ADVLAHGEGQEFKMTCLVDEEK	3	836.058	1265478	73.2715	0.000553014	211015_HFX_Pet_Plasma_24fraction_No_14_E01	Canis lupus familiaris	uniprot-taxonomy_9615(canis_lupus_familiaris_220503_836sw_114891_tl)
A0A5F4BVZ3;A0A8C0MCQ3;A0A8C0T4J2;F1Q418	tr	A0A5F4BVZ3_CANLF;A0A8C0MCQ3_CANLF;A0A8C0T4J2_CANLF;F1Q418_CANLF	ITIH1	Inter-alpha-trypsin inhibitor heavy chain 1	3;4;4;3	1;1;1;2	_GVADEDGLEPVVDKPPEDALPLEM[+16]VGHR_	_GVADEDGLEPVVDKPPEDALPLEM[Oxidation (M)]VGHR_	GVADEDGLEPVVDKPPEDALPLEMVGHR	4	750.871	4076501	73.5064	0.00036827	211015_HFX_Pet_Plasma_24fraction_No_15_E01	Canis lupus familiaris	uniprot-taxonomy_9615(canis_lupus_familiaris_220503_836sw_114891_tl)
A0A5F4BVZ3;A0A8C0MCQ3;A0A8C0T4J2;F1Q418	tr	A0A5F4BVZ3_CANLF;A0A8C0MCQ3_CANLF;A0A8C0T4J2_CANLF;F1Q418_CANLF	ITIH1	Inter-alpha-trypsin inhibitor heavy chain 1	3;4;4;3	1;1;1;2	_LTYEEVLK_	_LTYEEVLK_	LTYEEVLK	2	497.776	109827500	32.6086	6.93289e-05	211015_HFX_Pet_Plasma_24fraction_No_18_E01	Canis lupus familiaris	uniprot-taxonomy_9615(canis_lupus_familiaris_220503_836sw_114891_tl)
A0A5F4BVZ3;A0A8C0MCQ3;A0A8C0T4J2;F1Q418	tr	A0A5F4BVZ3_CANLF;A0A8C0MCQ3_CANLF;A0A8C0T4J2_CANLF;F1Q418_CANLF	ITIH1	Inter-alpha-trypsin inhibitor heavy chain 1	3;4;4;3	1;1;1;2	_LTYEEVLKR_	_LTYEEVLKR_	LTYEEVLKR	3	384.22	81476260	19.5988	0.00242922	211015_HFX_Pet_Plasma_24fraction_No_18_E01	Canis lupus familiaris	uniprot-taxonomy_9615(canis_lupus_familiaris_220503_836sw_114891_tl)
A0A5F4BVZ3;A0A8C0MCQ3;A0A8C0T4J2;F1Q418	tr	A0A5F4BVZ3_CANLF;A0A8C0MCQ3_CANLF;A0A8C0T4J2_CANLF;F1Q418_CANLF	ITIH1	Inter-alpha-trypsin inhibitor heavy chain 1	3;4;4;3	1;1;1;2	_LTYEEVLKR_	_LTYEEVLKR_	LTYEEVLKR	2	575.827	15775700	19.5988	0.00197073	211015_HFX_Pet_Plasma_24fraction_No_18_E01	Canis lupus familiaris	uniprot-taxonomy_9615(canis_lupus_familiaris_220503_836sw_114891_tl)
A0A5F4BVZ3;A0A8C0MCQ3;A0A8C0T4J2;F1Q418	tr	A0A5F4BVZ3_CANLF;A0A8C0MCQ3_CANLF;A0A8C0T4J2_CANLF;F1Q418_CANLF	ITIH1	Inter-alpha-trypsin inhibitor heavy chain 1	3;4;4;3	1;1;1;2	_EISFDVEIPK_	_EISFDVEIPK_	EISFDVEIPK	2	588.811	19201710	65.4838	0.00015083	211015_HFX_Pet_Plasma_24fraction_No_19_E01	Canis lupus familiaris	uniprot-taxonomy_9615(canis_lupus_familiaris_220503_836sw_114891_tl)
A0A5F4BVZ3;A0A8C0MCQ3;A0A8C0T4J2;F1Q418	tr	A0A5F4BVZ3_CANLF;A0A8C0MCQ3_CANLF;A0A8C0T4J2_CANLF;F1Q418_CANLF	ITIH1	Inter-alpha-trypsin inhibitor heavy chain 1	3;4;4;3	1;1;1;2	_GIEILNQAQK_	_GIEILNQAQK_	GIEILNQAQK	2	557.317	52239610	21.7691	0.000699643	211015_HFX_Pet_Plasma_24fraction_No_21_E01	Canis lupus familiaris	uniprot-taxonomy_9615(canis_lupus_familiaris_220503_836sw_114891_tl)
A0A5F4BVZ3;A0A8C0MCQ3;A0A8C0T4J2;F1Q418	tr	A0A5F4BVZ3_CANLF;A0A8C0MCQ3_CANLF;A0A8C0T4J2_CANLF;F1Q418_CANLF	ITIH1	Inter-alpha-trypsin inhibitor heavy chain 1	3;4;4;3	1;1;1;2	_GSLVQASPANLR_	_GSLVQASPANLR_	GSLVQASPANLR	2	606.838	21938380	19.6105	6.93289e-05	211015_HFX_Pet_Plasma_24fraction_No_22_E01	Canis lupus familiaris	uniprot-taxonomy_9615(canis_lupus_familiaris_220503_836sw_114891_tl)
A0A5F4BVZ3;A0A8C0MCQ3;A0A8C0T4J2;F1Q418	tr	A0A5F4BVZ3_CANLF;A0A8C0MCQ3_CANLF;A0A8C0T4J2_CANLF;F1Q418_CANLF	ITIH1	Inter-alpha-trypsin inhibitor heavy chain 1	3;4;4;3	1;1;1;2	_GVADEDGLEPVVDK_	_GVADEDGLEPVVDK_	GVADEDGLEPVVDK	2	721.854	3000059	32.6847	0.000699643	211015_HFX_Pet_Plasma_24fraction_No_24_E01	Canis lupus familiaris	uniprot-taxonomy_9615(canis_lupus_familiaris_220503_836sw_114891_tl)
A0A5F4BW01;A0A5F4C4E1;A0A5F4DGX0;A0A8C0M027;A0A8C0M1S9;A0A8C0Z284;E2R3Q7	tr	A0A5F4BW01_CANLF;A0A5F4C4E1_CANLF;A0A5F4DGX0_CANLF;A0A8C0M027_CANLF;A0A8C0M1S9_CANLF;A0A8C0Z284_CANLF;E2R3Q7_CANLF	AMDHD2;AMDHD2;AMDHD2;;;;AMDHD2	Amidohydrolase domain-containing protein 2;Amidohydrolase domain-containing protein 2;Uncharacterized protein;Uncharacterized protein;Uncharacterized protein;Uncharacterized protein;N-acetylglucosamine-6-phosphate deacetylase	3;3;4;4;4;4;3	1;1;1;1;1;1;3	_DPGIVGLLTSDR_	_DPGIVGLLTSDR_	DPGIVGLLTSDR	2	621.838	700941	79.7516	0.000239578	211015_HFX_Pet_Plasma_24fraction_No_03_E01	Canis lupus familiaris	uniprot-taxonomy_9615(canis_lupus_familiaris_220503_836sw_114891_tl)
A0A5F4BW09;A0A5F4CA42;A0A5F4D191;A0A8C0MCA4;A0A8C0MH67;A0A8C0MHP6	tr	A0A5F4BW09_CANLF;A0A5F4CA42_CANLF;A0A5F4D191_CANLF;A0A8C0MCA4_CANLF;A0A8C0MH67_CANLF;A0A8C0MHP6_CANLF		Ig-like domain-containing protein;Ig-like domain-containing protein;Ig-like domain-containing protein;Uncharacterized protein;Uncharacterized protein;Uncharacterized protein	4	1	_DIVMTQTPLSLSVSPGETASISC[+57]K_	_DIVMTQTPLSLSVSPGETASISC[Carbamidomethyl (C)]K_	DIVMTQTPLSLSVSPGETASISCK	3	841.089	0	84.088	6.93289e-05	211015_HFX_Pet_Plasma_24fraction_No_06_E01	Canis lupus familiaris	uniprot-taxonomy_9615(canis_lupus_familiaris_220503_836sw_114891_tl)
A0A5F4BW09;A0A5F4CA42;A0A5F4D191;A0A8C0MCA4;A0A8C0MH67;A0A8C0MHP6	tr	A0A5F4BW09_CANLF;A0A5F4CA42_CANLF;A0A5F4D191_CANLF;A0A8C0MCA4_CANLF;A0A8C0MH67_CANLF;A0A8C0MHP6_CANLF		Ig-like domain-containing protein;Ig-like domain-containing protein;Ig-like domain-containing protein;Uncharacterized protein;Uncharacterized protein;Uncharacterized protein	4	1	_DIVMTQTPLSLSVSPGETASISC[+57]K_	_DIVMTQTPLSLSVSPGETASISC[Carbamidomethyl (C)]K_	DIVMTQTPLSLSVSPGETASISCK	2	1261.13	420450	84.088	0.00567592	211015_HFX_Pet_Plasma_24fraction_No_06_E01	Canis lupus familiaris	uniprot-taxonomy_9615(canis_lupus_familiaris_220503_836sw_114891_tl)
A0A5F4BW09;A0A5F4CA42;A0A5F4D191;A0A8C0MCA4;A0A8C0MH67;A0A8C0MHP6	tr	A0A5F4BW09_CANLF;A0A5F4CA42_CANLF;A0A5F4D191_CANLF;A0A8C0MCA4_CANLF;A0A8C0MH67_CANLF;A0A8C0MHP6_CANLF		Ig-like domain-containing protein;Ig-like domain-containing protein;Ig-like domain-containing protein;Uncharacterized protein;Uncharacterized protein;Uncharacterized protein	4	1	_DIVM[+16]TQTPLSLSVSPGETASISC[+57]K_	_DIVM[Oxidation (M)]TQTPLSLSVSPGETASISC[Carbamidomethyl (C)]K_	DIVMTQTPLSLSVSPGETASISCK	2	1269.13	304713	73.0435	0.00603531	211015_HFX_Pet_Plasma_24fraction_No_06_E01	Canis lupus familiaris	uniprot-taxonomy_9615(canis_lupus_familiaris_220503_836sw_114891_tl)
A0A5F4BW09;A0A5F4CA42;A0A5F4D191;A0A8C0MCA4;A0A8C0MH67;A0A8C0MHP6	tr	A0A5F4BW09_CANLF;A0A5F4CA42_CANLF;A0A5F4D191_CANLF;A0A8C0MCA4_CANLF;A0A8C0MH67_CANLF;A0A8C0MHP6_CANLF		Ig-like domain-containing protein;Ig-like domain-containing protein;Ig-like domain-containing protein;Uncharacterized protein;Uncharacterized protein;Uncharacterized protein	4	1	_ASQSLLHSDGNTYLNWFR_	_ASQSLLHSDGNTYLNWFR_	ASQSLLHSDGNTYLNWFR	3	703.676	542880	113.706	0	211015_HFX_Pet_Plasma_24fraction_No_13_E01	Canis lupus familiaris	uniprot-taxonomy_9615(canis_lupus_familiaris_220503_836sw_114891_tl)
A0A5F4BW09;A0A5F4CA42;A0A5F4D191;A0A8C0MCA4;A0A8C0MH67;A0A8C0MHP6	tr	A0A5F4BW09_CANLF;A0A5F4CA42_CANLF;A0A5F4D191_CANLF;A0A8C0MCA4_CANLF;A0A8C0MH67_CANLF;A0A8C0MHP6_CANLF		Ig-like domain-containing protein;Ig-like domain-containing protein;Ig-like domain-containing protein;Uncharacterized protein;Uncharacterized protein;Uncharacterized protein	4	1	_DPGVPDR_	_DPGVPDR_	DPGVPDR	2	378.188	3340626	-111.915	0.00127474	211015_HFX_Pet_Plasma_24fraction_No_16_E01	Canis lupus familiaris	uniprot-taxonomy_9615(canis_lupus_familiaris_220503_836sw_114891_tl)
A0A5F4BW09;A0A5F4CA42;A0A5F4D191;A0A8C0MCA4;A0A8C0MH67;A0A8C0MHP6	tr	A0A5F4BW09_CANLF;A0A5F4CA42_CANLF;A0A5F4D191_CANLF;A0A8C0MCA4_CANLF;A0A8C0MH67_CANLF;A0A8C0MHP6_CANLF		Ig-like domain-containing protein;Ig-like domain-containing protein;Ig-like domain-containing protein;Uncharacterized protein;Uncharacterized protein;Uncharacterized protein	4	1	_FSGSGSGTDFTLR_	_FSGSGSGTDFTLR_	FSGSGSGTDFTLR	2	666.315	12081390	29.5068	0	211015_HFX_Pet_Plasma_24fraction_No_24_E01	Canis lupus familiaris	uniprot-taxonomy_9615(canis_lupus_familiaris_220503_836sw_114891_tl)
A0A5F4BW15;A0A5F4C5B4;A0A5F4CM86;A0A5F4D2Y3;A0A5F4D645;A0A8C0MWI7;A0A8C0S0Q1;F6V9M3	tr	A0A5F4BW15_CANLF;A0A5F4C5B4_CANLF;A0A5F4CM86_CANLF;A0A5F4D2Y3_CANLF;A0A5F4D645_CANLF;A0A8C0MWI7_CANLF;A0A8C0S0Q1_CANLF;F6V9M3_CANLF	TTC38;TTC38;TTC38;TTC38;TTC38;TTC38;;TTC38	Tetratricopeptide repeat protein 38;Tetratricopeptide repeat protein 38;Tetratricopeptide repeat protein 38;Tetratricopeptide repeat domain 38;Tetratricopeptide repeat protein 38;Tetratricopeptide repeat domain 38;Tetratricopeptide repeat domain 38;Tetratricopeptide repeat protein 38	3;3;3;4;3;4;4;3	1;1;1;1;1;1;1;2	_DVGLPLC[+57]QALVEAEK_	_DVGLPLC[Carbamidomethyl (C)]QALVEAEK_	DVGLPLCQALVEAEK	2	821.429	303181	87.9922	0.000293284	211015_HFX_Pet_Plasma_24fraction_No_23_E01	Canis lupus familiaris	uniprot-taxonomy_9615(canis_lupus_familiaris_220503_836sw_114891_tl)
A0A5F4BW86;A0A5F4CL68;A0A5F4D0B0;A0A8C0M218;A0A8C0M5G8;A0A8C0M7L5;A0A8C0SPI0;A0A8C0SPU8;A0A8C0SQS0;E2RR50;J9PAF3	tr	A0A5F4BW86_CANLF;A0A5F4CL68_CANLF;A0A5F4D0B0_CANLF;A0A8C0M218_CANLF;A0A8C0M5G8_CANLF;A0A8C0M7L5_CANLF;A0A8C0SPI0_CANLF;A0A8C0SPU8_CANLF;A0A8C0SQS0_CANLF;E2RR50_CANLF;J9PAF3_CANLF	DDX19A;DDX19A;DDX19A;DDX19B;DDX19B;DDX19B;DDX19B;DDX19B;DDX19B;DDX19A;DDX19A	RNA helicase;DEAD-box helicase 19A;RNA helicase;DEAD-box helicase 19B;DEAD-box helicase 19B;DEAD-box helicase 19B;DEAD-box helicase 19B;DEAD-box helicase 19B;DEAD-box helicase 19B;RNA helicase;RNA helicase	4	1;1;1;1;1;1;1;1;1;1;2	_LDTDDLDEIEK_	_LDTDDLDEIEK_	LDTDDLDEIEK	2	653.306	2825780	38.3044	6.93289e-05	211015_HFX_Pet_Plasma_24fraction_No_23_E01	Canis lupus familiaris	uniprot-taxonomy_9615(canis_lupus_familiaris_220503_836sw_114891_tl)
A0A5F4BWA2;A0A8C0N792;A0A8C0T5U1;F1P8T3	tr	A0A5F4BWA2_CANLF;A0A8C0N792_CANLF;A0A8C0T5U1_CANLF;F1P8T3_CANLF	SEMA7A;;;SEMA7A	Semaphorin 7A;Semaphorin 7A (John Milton Hagen blood group);Semaphorin 7A (John Milton Hagen blood group);Semaphorin 7A	3;4;4;3	1;1;1;3	_DC[+57]ENYITLLEK_	_DC[Carbamidomethyl (C)]ENYITLLEK_	DCENYITLLEK	2	699.334	1237753	66.2727	0	211015_HFX_Pet_Plasma_24fraction_No_15_E01	Canis lupus familiaris	uniprot-taxonomy_9615(canis_lupus_familiaris_220503_836sw_114891_tl)
A0A5F4BWD0;A0A5F4CV92;A0A8C0NEQ2;A0A8C0NIV4;A0A8C0NJS3;F1PFD8	tr	A0A5F4BWD0_CANLF;A0A5F4CV92_CANLF;A0A8C0NEQ2_CANLF;A0A8C0NIV4_CANLF;A0A8C0NJS3_CANLF;F1PFD8_CANLF	SEPHS1	Selenide, water dikinase;Selenophosphate synthetase 1;Uncharacterized protein;Uncharacterized protein;Uncharacterized protein;Selenide, water dikinase	4	1;1;1;1;1;2	_ESFNPESYELDK_	_ESFNPESYELDK_	ESFNPESYELDK	2	729.325	2176094	38.2155	0.000363284	211015_HFX_Pet_Plasma_24fraction_No_05_E01	Canis lupus familiaris	uniprot-taxonomy_9615(canis_lupus_familiaris_220503_836sw_114891_tl)
A0A5F4BWU7;A0A5F4C283;A0A5F4C957;A0A5F4D1G3;A0A8C0P254;A0A8C0P6M7;A0A8C0PGH2;A0A8C0QAP6;E2R9K2	tr	A0A5F4BWU7_CANLF;A0A5F4C283_CANLF;A0A5F4C957_CANLF;A0A5F4D1G3_CANLF;A0A8C0P254_CANLF;A0A8C0P6M7_CANLF;A0A8C0PGH2_CANLF;A0A8C0QAP6_CANLF;E2R9K2_CANLF	TMEM132A	Transmembrane protein 132A	3;3;3;3;4;4;4;4;3	1	_AEELVNTAPLTGEPR_	_AEELVNTAPLTGEPR_	AEELVNTAPLTGEPR	2	798.915	2876421	37.7679	0	211015_HFX_Pet_Plasma_24fraction_No_13_E01	Canis lupus familiaris	uniprot-taxonomy_9615(canis_lupus_familiaris_220503_836sw_114891_tl)
A0A5F4BWU7;A0A5F4C283;A0A5F4C957;A0A5F4D1G3;A0A8C0P254;A0A8C0P6M7;A0A8C0PGH2;A0A8C0QAP6;E2R9K2	tr	A0A5F4BWU7_CANLF;A0A5F4C283_CANLF;A0A5F4C957_CANLF;A0A5F4D1G3_CANLF;A0A8C0P254_CANLF;A0A8C0P6M7_CANLF;A0A8C0PGH2_CANLF;A0A8C0QAP6_CANLF;E2R9K2_CANLF	TMEM132A	Transmembrane protein 132A	3;3;3;3;4;4;4;4;3	1	_SPLSDSILGEQALAVTDDK_	_SPLSDSILGEQALAVTDDK_	SPLSDSILGEQALAVTDDK	2	979.999	285626	75.8345	0.000429369	211015_HFX_Pet_Plasma_24fraction_No_20_E01	Canis lupus familiaris	uniprot-taxonomy_9615(canis_lupus_familiaris_220503_836sw_114891_tl)
A0A5F4BWW2;A0A8C0RCX9;A0A8C0TL09;F1P832	tr	A0A5F4BWW2_CANLF;A0A8C0RCX9_CANLF;A0A8C0TL09_CANLF;F1P832_CANLF	PYGM	Alpha-1,4 glucan phosphorylase;Glycogen phosphorylase, muscle associated;Glycogen phosphorylase, muscle associated;Alpha-1,4 glucan phosphorylase	3;4;4;3	1;1;1;2	_IGEDYISDLDQLR_	_IGEDYISDLDQLR_	IGEDYISDLDQLR	2	768.881	2818676	72.2535	0.000293284	211015_HFX_Pet_Plasma_24fraction_No_15_E01	Canis lupus familiaris	uniprot-taxonomy_9615(canis_lupus_familiaris_220503_836sw_114891_tl)
A0A5F4BX12;A0A5F4C2Y2;A0A5F4CIQ7;A0A5F4CLW2;A0A5F4D3N7;A0A8C0MXH2;A0A8C0N0D6;A0A8C0N2M0;A0A8C0SWU7;A0A8C0SZ55;A0A8C0SZQ8;E2QVK0	tr	A0A5F4BX12_CANLF;A0A5F4C2Y2_CANLF;A0A5F4CIQ7_CANLF;A0A5F4CLW2_CANLF;A0A5F4D3N7_CANLF;A0A8C0MXH2_CANLF;A0A8C0N0D6_CANLF;A0A8C0N2M0_CANLF;A0A8C0SWU7_CANLF;A0A8C0SZ55_CANLF;A0A8C0SZQ8_CANLF;E2QVK0_CANLF	ACP6;ACP6;ACP6;ACP6;ACP6;;;;;;;ACP6	Acid phosphatase 6, lysophosphatidic;Acid phosphatase 6, lysophosphatidic;Acid phosphatase 6, lysophosphatidic;Acid phosphatase 6, lysophosphatidic;Acid phosphatase 6, lysophosphatidic;Acid phosphatase 6, lysophosphatidic;Acid phosphatase 6, lysophosphatidic;Acid phosphatase 6, lysophosphatidic;Acid phosphatase 6, lysophosphatidic;Acid phosphatase 6, lysophosphatidic;Acid phosphatase 6, lysophosp…	4	1;1;1;1;1;1;1;1;1;1;1;2	_AASLQPGISEDLQK_	_AASLQPGISEDLQK_	AASLQPGISEDLQK	2	728.886	3041449	24.8803	0	211015_HFX_Pet_Plasma_24fraction_No_11_E01	Canis lupus familiaris	uniprot-taxonomy_9615(canis_lupus_familiaris_220503_836sw_114891_tl)
A0A5F4BX41;A0A5F4CWM0;A0A5F4DG38;A0A8C0M0J4;A0A8C0M0V4;A0A8C0M2C3;A0A8C0Q771;A0A8C0QFV3;A0A8C0QJL9;F1PZE5	tr	A0A5F4BX41_CANLF;A0A5F4CWM0_CANLF;A0A5F4DG38_CANLF;A0A8C0M0J4_CANLF;A0A8C0M0V4_CANLF;A0A8C0M2C3_CANLF;A0A8C0Q771_CANLF;A0A8C0QFV3_CANLF;A0A8C0QJL9_CANLF;F1PZE5_CANLF	DIAPH1	Diaphanous related formin 1	3;3;3;4;4;4;4;4;4;3	1;1;1;1;1;1;1;1;1;2	_DVQNFPAATDER_	_DVQNFPAATDER_	DVQNFPAATDER	2	681.818	2709264	15.1568	0.00036827	211015_HFX_Pet_Plasma_24fraction_No_05_E01	Canis lupus familiaris	uniprot-taxonomy_9615(canis_lupus_familiaris_220503_836sw_114891_tl)
A0A5F4BX59;A0A5F4CDZ0;A0A5F4CUX4;A0A5F4D5J8;A0A5F4DJW3;A0A8C0NX40;A0A8C0NX74;A0A8C0P3A6;A0A8C0S0V1;E2RKW1	tr	A0A5F4BX59_CANLF;A0A5F4CDZ0_CANLF;A0A5F4CUX4_CANLF;A0A5F4D5J8_CANLF;A0A5F4DJW3_CANLF;A0A8C0NX40_CANLF;A0A8C0NX74_CANLF;A0A8C0P3A6_CANLF;A0A8C0S0V1_CANLF;E2RKW1_CANLF	IL1R2;IL1R2;IL1R2;IL1R2;IL1R2;;;;;IL1R2	Interleukin 1 receptor type 2;Interleukin 1 receptor type 2;Interleukin 1 receptor type 2;Interleukin 1 receptor type 2;Interleukin 1 receptor type 2;Uncharacterized protein;Uncharacterized protein;Uncharacterized protein;Interleukin 1 receptor type 2;Interleukin 1 receptor type 2	3;3;3;3;3;4;4;4;4;3	1;1;1;1;1;1;1;1;1;3	_DSVLLDQDNEK_	_DSVLLDQDNEK_	DSVLLDQDNEK	2	638.307	3421864	23.8544	0.000699643	211015_HFX_Pet_Plasma_24fraction_No_02_E01	Canis lupus familiaris	uniprot-taxonomy_9615(canis_lupus_familiaris_220503_836sw_114891_tl)
A0A5F4BX59;A0A5F4CDZ0;A0A5F4CUX4;A0A5F4D5J8;A0A5F4DJW3;A0A8C0NX40;A0A8C0NX74;A0A8C0P3A6;A0A8C0S0V1;E2RKW1	tr	A0A5F4BX59_CANLF;A0A5F4CDZ0_CANLF;A0A5F4CUX4_CANLF;A0A5F4D5J8_CANLF;A0A5F4DJW3_CANLF;A0A8C0NX40_CANLF;A0A8C0NX74_CANLF;A0A8C0P3A6_CANLF;A0A8C0S0V1_CANLF;E2RKW1_CANLF	IL1R2;IL1R2;IL1R2;IL1R2;IL1R2;;;;;IL1R2	Interleukin 1 receptor type 2;Interleukin 1 receptor type 2;Interleukin 1 receptor type 2;Interleukin 1 receptor type 2;Interleukin 1 receptor type 2;Uncharacterized protein;Uncharacterized protein;Uncharacterized protein;Interleukin 1 receptor type 2;Interleukin 1 receptor type 2	3;3;3;3;3;4;4;4;4;3	1;1;1;1;1;1;1;1;1;3	_VEGEPVVLR_	_VEGEPVVLR_	VEGEPVVLR	2	499.287	5159971	13.4679	0.00015083	211015_HFX_Pet_Plasma_24fraction_No_08_E01	Canis lupus familiaris	uniprot-taxonomy_9615(canis_lupus_familiaris_220503_836sw_114891_tl)
A0A5F4BXA0;A0A5F4D1Q4;A0A8C0MZ49;A0A8C0QH77;A0A8C0RH70;E2RT63;Q2TFN9	tr;tr;tr;tr;tr;tr;sp	A0A5F4BXA0_CANLF;A0A5F4D1Q4_CANLF;A0A8C0MZ49_CANLF;A0A8C0QH77_CANLF;A0A8C0RH70_CANLF;E2RT63_CANLF;HSP74_CANLF	HSPA4	Heat shock 70 kDa protein 4	3;3;4;4;4;3;1	1;1;1;1;1;3;1	_WNSPAEEGSSDC[+57]EVFTK_	_WNSPAEEGSSDC[Carbamidomethyl (C)]EVFTK_	WNSPAEEGSSDCEVFTK	2	971.91	2614151	31.8004	6.93289e-05	211015_HFX_Pet_Plasma_24fraction_No_07_E01	Canis lupus familiaris	uniprot-taxonomy_9615(canis_lupus_familiaris_220503_836sw_114891_tl)
A0A5F4BXA0;A0A5F4D1Q4;A0A8C0MZ49;A0A8C0QH77;A0A8C0RH70;E2RT63;Q2TFN9	tr;tr;tr;tr;tr;tr;sp	A0A5F4BXA0_CANLF;A0A5F4D1Q4_CANLF;A0A8C0MZ49_CANLF;A0A8C0QH77_CANLF;A0A8C0RH70_CANLF;E2RT63_CANLF;HSP74_CANLF	HSPA4	Heat shock 70 kDa protein 4	3;3;4;4;4;3;1	1;1;1;1;1;3;1	_ELSTTLNADEAVTR_	_ELSTTLNADEAVTR_	ELSTTLNADEAVTR	2	760.384	1136529	26.3271	0.000429369	211015_HFX_Pet_Plasma_24fraction_No_08_E01	Canis lupus familiaris	uniprot-taxonomy_9615(canis_lupus_familiaris_220503_836sw_114891_tl)
A0A5F4BXA0;A0A5F4D1Q4;A0A8C0MZ49;A0A8C0QH77;A0A8C0RH70;E2RT63;Q2TFN9	tr;tr;tr;tr;tr;tr;sp	A0A5F4BXA0_CANLF;A0A5F4D1Q4_CANLF;A0A8C0MZ49_CANLF;A0A8C0QH77_CANLF;A0A8C0RH70_CANLF;E2RT63_CANLF;HSP74_CANLF	HSPA4	Heat shock 70 kDa protein 4	3;3;4;4;4;3;1	1;1;1;1;1;3;1	_AGGIETIANEYSDR_	_AGGIETIANEYSDR_	AGGIETIANEYSDR	2	748.355	4627083	32.6837	0.000874711	211015_HFX_Pet_Plasma_24fraction_No_09_E01	Canis lupus familiaris	uniprot-taxonomy_9615(canis_lupus_familiaris_220503_836sw_114891_tl)
A0A5F4BXA0;A0A5F4D1Q4;A0A8C0MZ49;A0A8C0QH77;A0A8C0RH70;E2RT63;Q2TFN9	tr;tr;tr;tr;tr;tr;sp	A0A5F4BXA0_CANLF;A0A5F4D1Q4_CANLF;A0A8C0MZ49_CANLF;A0A8C0QH77_CANLF;A0A8C0RH70_CANLF;E2RT63_CANLF;HSP74_CANLF	HSPA4	Heat shock 70 kDa protein 4	3;3;4;4;4;3;1	1;1;1;1;1;3;1	_AFSDPFVEAEK_	_AFSDPFVEAEK_	AFSDPFVEAEK	2	620.298	6423070	49.5251	0.000293284	211015_HFX_Pet_Plasma_24fraction_No_13_E01	Canis lupus familiaris	uniprot-taxonomy_9615(canis_lupus_familiaris_220503_836sw_114891_tl)
A0A5F4BXA0;A0A5F4D1Q4;A0A8C0MZ49;A0A8C0QH77;A0A8C0RH70;E2RT63;Q2TFN9	tr;tr;tr;tr;tr;tr;sp	A0A5F4BXA0_CANLF;A0A5F4D1Q4_CANLF;A0A8C0MZ49_CANLF;A0A8C0QH77_CANLF;A0A8C0RH70_CANLF;E2RT63_CANLF;HSP74_CANLF	HSPA4	Heat shock 70 kDa protein 4	3;3;4;4;4;3;1	1;1;1;1;1;3;1	_MQVDQEEPHAEEQQQQTPAENK_	_MQVDQEEPHAEEQQQQTPAENK_	MQVDQEEPHAEEQQQQTPAENK	3	865.386	282581	-23.538	0	211015_HFX_Pet_Plasma_24fraction_No_21_E01	Canis lupus familiaris	uniprot-taxonomy_9615(canis_lupus_familiaris_220503_836sw_114891_tl)
A0A5F4BXA3;A0A5F4CN92;A0A5F4CUY1;A0A8C0PAU8;A0A8C0PB08;A0A8C0PIY3;A0A8C0QBW4;A0A8C0QJW5;F1PBK4;J9P3G1	tr	A0A5F4BXA3_CANLF;A0A5F4CN92_CANLF;A0A5F4CUY1_CANLF;A0A8C0PAU8_CANLF;A0A8C0PB08_CANLF;A0A8C0PIY3_CANLF;A0A8C0QBW4_CANLF;A0A8C0QJW5_CANLF;F1PBK4_CANLF;J9P3G1_CANLF	LMNB1;LMNB1;LMNB1;;;;;;LMNB1;LMNB1	Lamin B1	3;3;3;4;4;4;4;4;3;3	1;1;1;1;1;1;1;1;3;2	_SLEGDLEDLK_	_SLEGDLEDLK_	SLEGDLEDLK	2	559.782	938665	47.681	0.000707578	211015_HFX_Pet_Plasma_24fraction_No_03_E01	Canis lupus familiaris	uniprot-taxonomy_9615(canis_lupus_familiaris_220503_836sw_114891_tl)
A0A5F4BXA3;A0A5F4CN92;A0A5F4CUY1;A0A8C0PAU8;A0A8C0PB08;A0A8C0PIY3;A0A8C0QBW4;A0A8C0QJW5;F1PBK4;J9P3G1	tr	A0A5F4BXA3_CANLF;A0A5F4CN92_CANLF;A0A5F4CUY1_CANLF;A0A8C0PAU8_CANLF;A0A8C0PB08_CANLF;A0A8C0PIY3_CANLF;A0A8C0QBW4_CANLF;A0A8C0QJW5_CANLF;F1PBK4_CANLF;J9P3G1_CANLF	LMNB1;LMNB1;LMNB1;;;;;;LMNB1;LMNB1	Lamin B1	3;3;3;4;4;4;4;4;3;3	1;1;1;1;1;1;1;1;3;2	_IESLSSQLSNLQK_	_IESLSSQLSNLQK_	IESLSSQLSNLQK	2	723.894	957660	41.8611	0.000941841	211015_HFX_Pet_Plasma_24fraction_No_03_E01	Canis lupus familiaris	uniprot-taxonomy_9615(canis_lupus_familiaris_220503_836sw_114891_tl)
A0A5F4BXG2;A0A5F4CJ20;A0A5F4D3V6;A0A8C0SXM0;A0A8C0Z0G4;F1Q1H6;Q9TU04	tr	A0A5F4BXG2_CANLF;A0A5F4CJ20_CANLF;A0A5F4D3V6_CANLF;A0A8C0SXM0_CANLF;A0A8C0Z0G4_CANLF;F1Q1H6_CANLF;Q9TU04_CANLF	ITGB2	Integrin beta;Integrin beta;Integrin beta;Integrin subunit beta 2;Integrin subunit beta 2;Integrin beta;Integrin beta (Fragment)	3;3;3;4;4;3;2	1;1;1;1;1;3;1	_AGWDSYEIHVDDSR_	_AGWDSYEIHVDDSR_	AGWDSYEIHVDDSR	3	550.578	2168068	36.1875	0	211015_HFX_Pet_Plasma_24fraction_No_11_E01	Canis lupus familiaris	uniprot-taxonomy_9615(canis_lupus_familiaris_220503_836sw_114891_tl)
A0A5F4BXG2;A0A5F4CJ20;A0A5F4D3V6;A0A8C0SXM0;A0A8C0Z0G4;F1Q1H6;Q9TU04	tr	A0A5F4BXG2_CANLF;A0A5F4CJ20_CANLF;A0A5F4D3V6_CANLF;A0A8C0SXM0_CANLF;A0A8C0Z0G4_CANLF;F1Q1H6_CANLF;Q9TU04_CANLF	ITGB2	Integrin beta;Integrin beta;Integrin beta;Integrin subunit beta 2;Integrin subunit beta 2;Integrin beta;Integrin beta (Fragment)	3;3;3;4;4;3;2	1;1;1;1;1;3;1	_SAVGELSDDSSNVVQLIK_	_SAVGELSDDSSNVVQLIK_	SAVGELSDDSSNVVQLIK	2	930.981	1698779	69.5319	0.000231401	211015_HFX_Pet_Plasma_24fraction_No_18_E01	Canis lupus familiaris	uniprot-taxonomy_9615(canis_lupus_familiaris_220503_836sw_114891_tl)
A0A5F4BXH7;A0A5F4CDP6;A0A5F4DDN6;A0A5S6D379;A0A8C0TQF4;A0A8C0TST7;A0A8C0Z6L7;A0A8C0Z6M9;A0A8C0Z6S5;Q5XFN2	tr;tr;tr;tr;tr;tr;tr;tr;tr;sp	A0A5F4BXH7_CANLF;A0A5F4CDP6_CANLF;A0A5F4DDN6_CANLF;A0A5S6D379_CANLF;A0A8C0TQF4_CANLF;A0A8C0TST7_CANLF;A0A8C0Z6L7_CANLF;A0A8C0Z6M9_CANLF;A0A8C0Z6S5_CANLF;DESM_CANLF	DES;DES;DES;DES;SPEG;SPEG;SPEG;SPEG;SPEG;DES	Desmin;Desmin;Desmin;Desmin;Uncharacterized protein;Uncharacterized protein;Uncharacterized protein;Uncharacterized protein;Uncharacterized protein;Desmin	3;3;3;3;4;4;4;4;4;1	1;1;1;1;1;1;1;1;1;3	_FASEASGYQDNIAR_	_FASEASGYQDNIAR_	FASEASGYQDNIAR	2	764.855	1137635	-0.668866	0.000197746	211015_HFX_Pet_Plasma_24fraction_No_10_E01	Canis lupus familiaris	uniprot-taxonomy_9615(canis_lupus_familiaris_220503_836sw_114891_tl)
A0A5F4BXJ5;A0A5F4CSH9;A0A5F4D391;A0A5F4D6J9;A0A5F4DAU2;A0A5F4DC38;A0A8C0TJI3;E2R599	tr	A0A5F4BXJ5_CANLF;A0A5F4CSH9_CANLF;A0A5F4D391_CANLF;A0A5F4D6J9_CANLF;A0A5F4DAU2_CANLF;A0A5F4DC38_CANLF;A0A8C0TJI3_CANLF;E2R599_CANLF	CPQ	Carboxypeptidase Q	4	1	_EEIASYGDVAK_	_EEIASYGDVAK_	EEIASYGDVAK	2	591.288	2776496	11.9107	0.00015083	211015_HFX_Pet_Plasma_24fraction_No_03_E01	Canis lupus familiaris	uniprot-taxonomy_9615(canis_lupus_familiaris_220503_836sw_114891_tl)
A0A5F4BXJ5;A0A5F4CSH9;A0A5F4D391;A0A5F4D6J9;A0A5F4DAU2;A0A5F4DC38;A0A8C0TJI3;E2R599	tr	A0A5F4BXJ5_CANLF;A0A5F4CSH9_CANLF;A0A5F4D391_CANLF;A0A5F4D6J9_CANLF;A0A5F4DAU2_CANLF;A0A5F4DC38_CANLF;A0A8C0TJI3_CANLF;E2R599_CANLF	CPQ	Carboxypeptidase Q	4	1	_GEESAVM[+16]LEPR_	_GEESAVM[Oxidation (M)]LEPR_	GEESAVMLEPR	2	617.293	7243161	21.2555	0.000844452	211015_HFX_Pet_Plasma_24fraction_No_04_E01	Canis lupus familiaris	uniprot-taxonomy_9615(canis_lupus_familiaris_220503_836sw_114891_tl)
A0A5F4BXJ5;A0A5F4CSH9;A0A5F4D391;A0A5F4D6J9;A0A5F4DAU2;A0A5F4DC38;A0A8C0TJI3;E2R599	tr	A0A5F4BXJ5_CANLF;A0A5F4CSH9_CANLF;A0A5F4D391_CANLF;A0A5F4D6J9_CANLF;A0A5F4DAU2_CANLF;A0A5F4DC38_CANLF;A0A8C0TJI3_CANLF;E2R599_CANLF	CPQ	Carboxypeptidase Q	4	1	_GEESAVMLEPR_	_GEESAVMLEPR_	GEESAVMLEPR	2	609.295	6193329	21.5893	0	211015_HFX_Pet_Plasma_24fraction_No_05_E01	Canis lupus familiaris	uniprot-taxonomy_9615(canis_lupus_familiaris_220503_836sw_114891_tl)
A0A5F4BXJ5;A0A5F4CSH9;A0A5F4D391;A0A5F4D6J9;A0A5F4DAU2;A0A5F4DC38;A0A8C0TJI3;E2R599	tr	A0A5F4BXJ5_CANLF;A0A5F4CSH9_CANLF;A0A5F4D391_CANLF;A0A5F4D6J9_CANLF;A0A5F4DAU2_CANLF;A0A5F4DC38_CANLF;A0A8C0TJI3_CANLF;E2R599_CANLF	CPQ	Carboxypeptidase Q	4	1	_EDGLENVHLEPVK_	_EDGLENVHLEPVK_	EDGLENVHLEPVK	3	493.588	2926671	29.3498	0.000404004	211015_HFX_Pet_Plasma_24fraction_No_07_E01	Canis lupus familiaris	uniprot-taxonomy_9615(canis_lupus_familiaris_220503_836sw_114891_tl)
A0A5F4BXJ5;A0A5F4CSH9;A0A5F4D391;A0A5F4D6J9;A0A5F4DAU2;A0A5F4DC38;A0A8C0TJI3;E2R599	tr	A0A5F4BXJ5_CANLF;A0A5F4CSH9_CANLF;A0A5F4D391_CANLF;A0A5F4D6J9_CANLF;A0A5F4DAU2_CANLF;A0A5F4DC38_CANLF;A0A8C0TJI3_CANLF;E2R599_CANLF	CPQ	Carboxypeptidase Q	4	1	_EDGLENVHLEPVK_	_EDGLENVHLEPVK_	EDGLENVHLEPVK	2	739.878	5763299	29.3498	0.0015876	211015_HFX_Pet_Plasma_24fraction_No_07_E01	Canis lupus familiaris	uniprot-taxonomy_9615(canis_lupus_familiaris_220503_836sw_114891_tl)
A0A5F4BXJ9;A0A8C0RH16;A0A8C0SHF2;A0A8C0SJF7;F1PCR2;F1PCT2;J9NY60	tr	A0A5F4BXJ9_CANLF;A0A8C0RH16_CANLF;A0A8C0SHF2_CANLF;A0A8C0SJF7_CANLF;F1PCR2_CANLF;F1PCT2_CANLF;J9NY60_CANLF	MRC2;;;;MRC2;MRC2;MRC2	Mannose receptor C type 2	4	1;1;1;1;3;3;2	_DSLEDC[+57]VTIWGPEGR_	_DSLEDC[Carbamidomethyl (C)]VTIWGPEGR_	DSLEDCVTIWGPEGR	2	867.394	1732967	68.4543	0	211015_HFX_Pet_Plasma_24fraction_No_14_E01	Canis lupus familiaris	uniprot-taxonomy_9615(canis_lupus_familiaris_220503_836sw_114891_tl)
A0A5F4BXK6;A0A5F4CR32;A0A8C0MAQ7;A0A8C0MDF8;A0A8C0MEP3;A0A8C0S196;Q95N05	tr	A0A5F4BXK6_CANLF;A0A5F4CR32_CANLF;A0A8C0MAQ7_CANLF;A0A8C0MDF8_CANLF;A0A8C0MEP3_CANLF;A0A8C0S196_CANLF;Q95N05_CANLF	CES5A;CES5A;;;;;CESdD1	Carboxylic ester hydrolase;Carboxylesterase 5A;Uncharacterized protein;Uncharacterized protein;Uncharacterized protein;Uncharacterized protein;Carboxylic ester hydrolase	3;3;4;4;4;4;2	1	_TEDELLEVSLK_	_TEDELLEVSLK_	TEDELLEVSLK	2	638.338	2222603	52.0702	0	211015_HFX_Pet_Plasma_24fraction_No_09_E01	Canis lupus familiaris	uniprot-taxonomy_9615(canis_lupus_familiaris_220503_836sw_114891_tl)
A0A5F4BXK6;A0A5F4CR32;A0A8C0MAQ7;A0A8C0MDF8;A0A8C0MEP3;A0A8C0S196;Q95N05	tr	A0A5F4BXK6_CANLF;A0A5F4CR32_CANLF;A0A8C0MAQ7_CANLF;A0A8C0MDF8_CANLF;A0A8C0MEP3_CANLF;A0A8C0S196_CANLF;Q95N05_CANLF	CES5A;CES5A;;;;;CESdD1	Carboxylic ester hydrolase;Carboxylesterase 5A;Uncharacterized protein;Uncharacterized protein;Uncharacterized protein;Uncharacterized protein;Carboxylic ester hydrolase	3;3;4;4;4;4;2	1	_EMAFWTELLAK_	_EMAFWTELLAK_	EMAFWTELLAK	2	669.842	842573	109.716	0.000231401	211015_HFX_Pet_Plasma_24fraction_No_13_E01	Canis lupus familiaris	uniprot-taxonomy_9615(canis_lupus_familiaris_220503_836sw_114891_tl)
A0A5F4BXK6;A0A5F4CR32;A0A8C0MAQ7;A0A8C0MDF8;A0A8C0MEP3;A0A8C0S196;Q95N05	tr	A0A5F4BXK6_CANLF;A0A5F4CR32_CANLF;A0A8C0MAQ7_CANLF;A0A8C0MDF8_CANLF;A0A8C0MEP3_CANLF;A0A8C0S196_CANLF;Q95N05_CANLF	CES5A;CES5A;;;;;CESdD1	Carboxylic ester hydrolase;Carboxylesterase 5A;Uncharacterized protein;Uncharacterized protein;Uncharacterized protein;Uncharacterized protein;Carboxylic ester hydrolase	3;3;4;4;4;4;2	1	_SYPIANIPEELTPLASEK_	_SYPIANIPEELTPLASEK_	SYPIANIPEELTPLASEK	2	986.517	302729	83.6752	0.00036827	211015_HFX_Pet_Plasma_24fraction_No_24_E01	Canis lupus familiaris	uniprot-taxonomy_9615(canis_lupus_familiaris_220503_836sw_114891_tl)
A0A5F4BXP0;A0A8C0MLG3;A0A8C0MSB1;A0A8C0MUQ8;A0A8C0MYW0;A0A8C0RFP1;A0A8C0RFQ7;A0A8C0S2P7;A0A8C0S2T9;E2R1V2	tr	A0A5F4BXP0_CANLF;A0A8C0MLG3_CANLF;A0A8C0MSB1_CANLF;A0A8C0MUQ8_CANLF;A0A8C0MYW0_CANLF;A0A8C0RFP1_CANLF;A0A8C0RFQ7_CANLF;A0A8C0S2P7_CANLF;A0A8C0S2T9_CANLF;E2R1V2_CANLF	CUL1	Cullin 1	3;4;4;4;4;4;4;4;4;3	1;1;1;1;1;1;1;1;1;2	_DGEDLMDESVLK_	_DGEDLMDESVLK_	DGEDLMDESVLK	2	675.808	397775	56.3529	0.000779187	211015_HFX_Pet_Plasma_24fraction_No_04_E01	Canis lupus familiaris	uniprot-taxonomy_9615(canis_lupus_familiaris_220503_836sw_114891_tl)
A0A5F4BXP0;A0A8C0MLG3;A0A8C0MSB1;A0A8C0MUQ8;A0A8C0MYW0;A0A8C0RFP1;A0A8C0RFQ7;A0A8C0S2P7;A0A8C0S2T9;E2R1V2	tr	A0A5F4BXP0_CANLF;A0A8C0MLG3_CANLF;A0A8C0MSB1_CANLF;A0A8C0MUQ8_CANLF;A0A8C0MYW0_CANLF;A0A8C0RFP1_CANLF;A0A8C0RFQ7_CANLF;A0A8C0S2P7_CANLF;A0A8C0S2T9_CANLF;E2R1V2_CANLF	CUL1	Cullin 1	3;4;4;4;4;4;4;4;4;3	1;1;1;1;1;1;1;1;1;2	_ESFESQFLADTER_	_ESFESQFLADTER_	ESFESQFLADTER	2	779.855	1627265	51.827	0.000429369	211015_HFX_Pet_Plasma_24fraction_No_10_E01	Canis lupus familiaris	uniprot-taxonomy_9615(canis_lupus_familiaris_220503_836sw_114891_tl)
A0A5F4BXS2;A0A5F4CA29;A0A5F4CWB2;A0A8C0MW23;A0A8C0SW86;A0A8C0SXH2;A0A8C0SXI4;A0A8C0SXL0;E2R442;P33712	tr;tr;tr;tr;tr;tr;tr;tr;tr;sp	A0A5F4BXS2_CANLF;A0A5F4CA29_CANLF;A0A5F4CWB2_CANLF;A0A8C0MW23_CANLF;A0A8C0SW86_CANLF;A0A8C0SXH2_CANLF;A0A8C0SXI4_CANLF;A0A8C0SXL0_CANLF;E2R442_CANLF;IGF1_CANLF	IGF1	Insulin-like growth factor I	3;3;3;4;4;4;4;4;3;2	1;1;1;1;1;1;1;1;2;2	_GFYFNKPTGYGSSSR_	_GFYFNKPTGYGSSSR_	GFYFNKPTGYGSSSR	3	556.599	1508574	17.5246	0	211015_HFX_Pet_Plasma_24fraction_No_02_E01	Canis lupus familiaris	uniprot-taxonomy_9615(canis_lupus_familiaris_220503_836sw_114891_tl)
A0A5F4BXS2;A0A5F4CA29;A0A5F4CWB2;A0A8C0MW23;A0A8C0SW86;A0A8C0SXH2;A0A8C0SXI4;A0A8C0SXL0;E2R442;P33712	tr;tr;tr;tr;tr;tr;tr;tr;tr;sp	A0A5F4BXS2_CANLF;A0A5F4CA29_CANLF;A0A5F4CWB2_CANLF;A0A8C0MW23_CANLF;A0A8C0SW86_CANLF;A0A8C0SXH2_CANLF;A0A8C0SXI4_CANLF;A0A8C0SXL0_CANLF;E2R442_CANLF;IGF1_CANLF	IGF1	Insulin-like growth factor I	3;3;3;4;4;4;4;4;3;2	1;1;1;1;1;1;1;1;2;2	_APQTGIVDEC[+57]C[+57]FR_	_APQTGIVDEC[Carbamidomethyl (C)]C[Carbamidomethyl (C)]FR_	APQTGIVDECCFR	2	776.848	3191234	25.3545	0.000231401	211015_HFX_Pet_Plasma_24fraction_No_10_E01	Canis lupus familiaris	uniprot-taxonomy_9615(canis_lupus_familiaris_220503_836sw_114891_tl)
A0A5F4BXS2;A0A5F4CA29;A0A5F4CWB2;A0A8C0MW23;A0A8C0SW86;A0A8C0SXH2;A0A8C0SXI4;A0A8C0SXL0;E2R442;P33712	tr;tr;tr;tr;tr;tr;tr;tr;tr;sp	A0A5F4BXS2_CANLF;A0A5F4CA29_CANLF;A0A5F4CWB2_CANLF;A0A8C0MW23_CANLF;A0A8C0SW86_CANLF;A0A8C0SXH2_CANLF;A0A8C0SXI4_CANLF;A0A8C0SXL0_CANLF;E2R442_CANLF;IGF1_CANLF	IGF1	Insulin-like growth factor I	3;3;3;4;4;4;4;4;3;2	1;1;1;1;1;1;1;1;2;2	_RAPQTGIVDEC[+57]C[+57]FR_	_RAPQTGIVDEC[Carbamidomethyl (C)]C[Carbamidomethyl (C)]FR_	RAPQTGIVDECCFR	3	570.268	11587040	12.899	0.000611927	211015_HFX_Pet_Plasma_24fraction_No_12_E01	Canis lupus familiaris	uniprot-taxonomy_9615(canis_lupus_familiaris_220503_836sw_114891_tl)
A0A5F4BXT7;A0A8C0MXG3;A0A8C0N3P5;E2R674	tr	A0A5F4BXT7_CANLF;A0A8C0MXG3_CANLF;A0A8C0N3P5_CANLF;E2R674_CANLF	TPM2	Tropomyosin 2	3;4;4;3	1;1;1;3	_ATDAEADVASLNR_	_ATDAEADVASLNR_	ATDAEADVASLNR	2	666.823	21357760	13.4512	0.000592979	211015_HFX_Pet_Plasma_24fraction_No_02_E01	Canis lupus familiaris	uniprot-taxonomy_9615(canis_lupus_familiaris_220503_836sw_114891_tl)
A0A5F4BXT7;A0A8C0MXG3;A0A8C0N3P5;E2R674	tr	A0A5F4BXT7_CANLF;A0A8C0MXG3_CANLF;A0A8C0N3P5_CANLF;E2R674_CANLF	TPM2	Tropomyosin 2	3;4;4;3	1;1;1;3	_IQLVEEELDR_	_IQLVEEELDR_	IQLVEEELDR	2	622.33	70979730	35.5365	0.00051116	211015_HFX_Pet_Plasma_24fraction_No_09_E01	Canis lupus familiaris	uniprot-taxonomy_9615(canis_lupus_familiaris_220503_836sw_114891_tl)
A0A5F4BXT7;A0A8C0MXG3;A0A8C0N3P5;E2R674	tr	A0A5F4BXT7_CANLF;A0A8C0MXG3_CANLF;A0A8C0N3P5_CANLF;E2R674_CANLF	TPM2	Tropomyosin 2	3;4;4;3	1;1;1;3	_TIDDLEETLASAK_	_TIDDLEETLASAK_	TIDDLEETLASAK	2	703.356	1906919	51.4773	0	211015_HFX_Pet_Plasma_24fraction_No_12_E01	Canis lupus familiaris	uniprot-taxonomy_9615(canis_lupus_familiaris_220503_836sw_114891_tl)
A0A5F4BXV5;A0A5F4CMN2;A0A5F4D2D4;A0A8C0P835;A0A8C0RRA3;A0A8C0SGF0;A0A8C0SH99;E2RLY0;F1PSM9	tr	A0A5F4BXV5_CANLF;A0A5F4CMN2_CANLF;A0A5F4D2D4_CANLF;A0A8C0P835_CANLF;A0A8C0RRA3_CANLF;A0A8C0SGF0_CANLF;A0A8C0SH99_CANLF;E2RLY0_CANLF;F1PSM9_CANLF	ENTPD6;ENTPD6;ENTPD6;;;;;ENTPD6;ENTPD6	Ectonucleoside triphosphate diphosphohydrolase 6	3;3;3;4;4;4;4;3;3	1;1;1;1;1;1;1;2;3	_STSGIQELLDVAK_	_STSGIQELLDVAK_	STSGIQELLDVAK	2	680.87	994156	72.2208	0	211015_HFX_Pet_Plasma_24fraction_No_24_E01	Canis lupus familiaris	uniprot-taxonomy_9615(canis_lupus_familiaris_220503_836sw_114891_tl)
A0A5F4BY21;A0A5F4C069;A0A5F4C456;A0A8C0M9T2;A0A8C0S5W6;A0A8C0S6Q8;A0A8C0YU84;E2RML0;J9JHS9	tr	A0A5F4BY21_CANLF;A0A5F4C069_CANLF;A0A5F4C456_CANLF;A0A8C0M9T2_CANLF;A0A8C0S5W6_CANLF;A0A8C0S6Q8_CANLF;A0A8C0YU84_CANLF;E2RML0_CANLF;J9JHS9_CANLF	C5orf34;C5orf34;C5orf34;;;;;C5orf34;C5orf34	Chromosome 5 open reading frame 34;Chromosome 5 open reading frame 34;Chromosome 5 open reading frame 34;Poly(A) binding protein interacting protein 1;Poly(A) binding protein interacting protein 1;Poly(A) binding protein interacting protein 1;Poly(A) binding protein interacting protein 1;Chromosome 5 open reading frame 34;Chromosome 5 open reading frame 34	4	1;1;1;1;1;1;1;3;2	_NDMEEIIQR_	_NDMEEIIQR_	NDMEEIIQR	2	574.274	5418352	26.8274	0.000330852	211015_HFX_Pet_Plasma_24fraction_No_05_E01	Canis lupus familiaris	uniprot-taxonomy_9615(canis_lupus_familiaris_220503_836sw_114891_tl)
A0A5F4BY21;A0A5F4C069;A0A5F4C456;A0A8C0M9T2;A0A8C0S5W6;A0A8C0S6Q8;A0A8C0YU84;E2RML0;J9JHS9	tr	A0A5F4BY21_CANLF;A0A5F4C069_CANLF;A0A5F4C456_CANLF;A0A8C0M9T2_CANLF;A0A8C0S5W6_CANLF;A0A8C0S6Q8_CANLF;A0A8C0YU84_CANLF;E2RML0_CANLF;J9JHS9_CANLF	C5orf34;C5orf34;C5orf34;;;;;C5orf34;C5orf34	Chromosome 5 open reading frame 34;Chromosome 5 open reading frame 34;Chromosome 5 open reading frame 34;Poly(A) binding protein interacting protein 1;Poly(A) binding protein interacting protein 1;Poly(A) binding protein interacting protein 1;Poly(A) binding protein interacting protein 1;Chromosome 5 open reading frame 34;Chromosome 5 open reading frame 34	4	1;1;1;1;1;1;1;3;2	_IENVVLDANC[+57]SR_	_IENVVLDANC[Carbamidomethyl (C)]SR_	IENVVLDANCSR	2	695.343	2650665	21.47	0.000363284	211015_HFX_Pet_Plasma_24fraction_No_14_E01	Canis lupus familiaris	uniprot-taxonomy_9615(canis_lupus_familiaris_220503_836sw_114891_tl)
A0A5F4BY77;A0A8C0PFV2;A0A8C0PFW5;F1PPN6	tr	A0A5F4BY77_CANLF;A0A8C0PFV2_CANLF;A0A8C0PFW5_CANLF;F1PPN6_CANLF	ICOSLG	Ig-like domain-containing protein;Inducible T cell costimulator ligand;Inducible T cell costimulator ligand;Ig-like domain-containing protein	4	1;1;1;2	_FNC[+57]LVFR_	_FNC[Carbamidomethyl (C)]LVFR_	FNCLVFR	2	478.245	596426	36.8887	0.000590667	211015_HFX_Pet_Plasma_24fraction_No_10_E01	Canis lupus familiaris	uniprot-taxonomy_9615(canis_lupus_familiaris_220503_836sw_114891_tl)
A0A5F4BY77;A0A8C0PFV2;A0A8C0PFW5;F1PPN6	tr	A0A5F4BY77_CANLF;A0A8C0PFV2_CANLF;A0A8C0PFW5_CANLF;F1PPN6_CANLF	ICOSLG	Ig-like domain-containing protein;Inducible T cell costimulator ligand;Inducible T cell costimulator ligand;Ig-like domain-containing protein	4	1;1;1;2	_ALVGSSVELR_	_ALVGSSVELR_	ALVGSSVELR	2	515.798	51519920	24.0681	0.000397219	211015_HFX_Pet_Plasma_24fraction_No_19_E01	Canis lupus familiaris	uniprot-taxonomy_9615(canis_lupus_familiaris_220503_836sw_114891_tl)
A0A5F4BY85;A0A5F4CHL2;A0A8C0TJ40;A0A8C0TKE4;A0A8C0TQ84;E2RK02	tr	A0A5F4BY85_CANLF;A0A5F4CHL2_CANLF;A0A8C0TJ40_CANLF;A0A8C0TKE4_CANLF;A0A8C0TQ84_CANLF;E2RK02_CANLF	GPLD1	Glycosyl-phosphatidylinositol-specific phospholipase D;Glycosyl-phosphatidylinositol-specific phospholipase D;Glycosylphosphatidylinositol specific phospholipase D1;Glycosylphosphatidylinositol specific phospholipase D1;Glycosylphosphatidylinositol specific phospholipase D1;Glycosyl-phosphatidylinositol-specific phospholipase D	3;3;4;4;4;3	1;1;1;1;1;2	_FGSSVITVR_	_FGSSVITVR_	FGSSVITVR	2	483.274	64067620	23.3923	0.000429369	211015_HFX_Pet_Plasma_24fraction_No_01_E01	Canis lupus familiaris	uniprot-taxonomy_9615(canis_lupus_familiaris_220503_836sw_114891_tl)
A0A5F4BY85;A0A5F4CHL2;A0A8C0TJ40;A0A8C0TKE4;A0A8C0TQ84;E2RK02	tr	A0A5F4BY85_CANLF;A0A5F4CHL2_CANLF;A0A8C0TJ40_CANLF;A0A8C0TKE4_CANLF;A0A8C0TQ84_CANLF;E2RK02_CANLF	GPLD1	Glycosyl-phosphatidylinositol-specific phospholipase D;Glycosyl-phosphatidylinositol-specific phospholipase D;Glycosylphosphatidylinositol specific phospholipase D1;Glycosylphosphatidylinositol specific phospholipase D1;Glycosylphosphatidylinositol specific phospholipase D1;Glycosyl-phosphatidylinositol-specific phospholipase D	3;3;4;4;4;3	1;1;1;1;1;2	_LNVEAAPWM[+16]VR_	_LNVEAAPWM[Oxidation (M)]VR_	LNVEAAPWMVR	2	651.337	8763182	47.8075	0.000699643	211015_HFX_Pet_Plasma_24fraction_No_02_E01	Canis lupus familiaris	uniprot-taxonomy_9615(canis_lupus_familiaris_220503_836sw_114891_tl)
A0A5F4BY85;A0A5F4CHL2;A0A8C0TJ40;A0A8C0TKE4;A0A8C0TQ84;E2RK02	tr	A0A5F4BY85_CANLF;A0A5F4CHL2_CANLF;A0A8C0TJ40_CANLF;A0A8C0TKE4_CANLF;A0A8C0TQ84_CANLF;E2RK02_CANLF	GPLD1	Glycosyl-phosphatidylinositol-specific phospholipase D;Glycosyl-phosphatidylinositol-specific phospholipase D;Glycosylphosphatidylinositol specific phospholipase D1;Glycosylphosphatidylinositol specific phospholipase D1;Glycosylphosphatidylinositol specific phospholipase D1;Glycosyl-phosphatidylinositol-specific phospholipase D	3;3;4;4;4;3	1;1;1;1;1;2	_M[+16]AFLTM[+16]TLHQGGTTR_	_M[Oxidation (M)]AFLTM[Oxidation (M)]TLHQGGTTR_	MAFLTMTLHQGGTTR	3	566.276	5911376	12.7827	0.000330852	211015_HFX_Pet_Plasma_24fraction_No_02_E01	Canis lupus familiaris	uniprot-taxonomy_9615(canis_lupus_familiaris_220503_836sw_114891_tl)
A0A5F4BY85;A0A5F4CHL2;A0A8C0TJ40;A0A8C0TKE4;A0A8C0TQ84;E2RK02	tr	A0A5F4BY85_CANLF;A0A5F4CHL2_CANLF;A0A8C0TJ40_CANLF;A0A8C0TKE4_CANLF;A0A8C0TQ84_CANLF;E2RK02_CANLF	GPLD1	Glycosyl-phosphatidylinositol-specific phospholipase D;Glycosyl-phosphatidylinositol-specific phospholipase D;Glycosylphosphatidylinositol specific phospholipase D1;Glycosylphosphatidylinositol specific phospholipase D1;Glycosylphosphatidylinositol specific phospholipase D1;Glycosyl-phosphatidylinositol-specific phospholipase D	3;3;4;4;4;3	1;1;1;1;1;2	_M[+16]AFLTM[+16]TLHQGGTTR_	_M[Oxidation (M)]AFLTM[Oxidation (M)]TLHQGGTTR_	MAFLTMTLHQGGTTR	2	848.911	2959210	12.7827	0.000699643	211015_HFX_Pet_Plasma_24fraction_No_02_E01	Canis lupus familiaris	uniprot-taxonomy_9615(canis_lupus_familiaris_220503_836sw_114891_tl)
A0A5F4BY85;A0A5F4CHL2;A0A8C0TJ40;A0A8C0TKE4;A0A8C0TQ84;E2RK02	tr	A0A5F4BY85_CANLF;A0A5F4CHL2_CANLF;A0A8C0TJ40_CANLF;A0A8C0TKE4_CANLF;A0A8C0TQ84_CANLF;E2RK02_CANLF	GPLD1	Glycosyl-phosphatidylinositol-specific phospholipase D;Glycosyl-phosphatidylinositol-specific phospholipase D;Glycosylphosphatidylinositol specific phospholipase D1;Glycosylphosphatidylinositol specific phospholipase D1;Glycosylphosphatidylinositol specific phospholipase D1;Glycosyl-phosphatidylinositol-specific phospholipase D	3;3;4;4;4;3	1;1;1;1;1;2	_VYGYFPPNR_	_VYGYFPPNR_	VYGYFPPNR	2	556.78	9382344	25.0087	0.000651923	211015_HFX_Pet_Plasma_24fraction_No_02_E01	Canis lupus familiaris	uniprot-taxonomy_9615(canis_lupus_familiaris_220503_836sw_114891_tl)
A0A5F4BY85;A0A5F4CHL2;A0A8C0TJ40;A0A8C0TKE4;A0A8C0TQ84;E2RK02	tr	A0A5F4BY85_CANLF;A0A5F4CHL2_CANLF;A0A8C0TJ40_CANLF;A0A8C0TKE4_CANLF;A0A8C0TQ84_CANLF;E2RK02_CANLF	GPLD1	Glycosyl-phosphatidylinositol-specific phospholipase D;Glycosyl-phosphatidylinositol-specific phospholipase D;Glycosylphosphatidylinositol specific phospholipase D1;Glycosylphosphatidylinositol specific phospholipase D1;Glycosylphosphatidylinositol specific phospholipase D1;Glycosyl-phosphatidylinositol-specific phospholipase D	3;3;4;4;4;3	1;1;1;1;1;2	_SWFTISGDK_	_SWFTISGDK_	SWFTISGDK	2	520.756	10325690	47.1577	0.000553014	211015_HFX_Pet_Plasma_24fraction_No_05_E01	Canis lupus familiaris	uniprot-taxonomy_9615(canis_lupus_familiaris_220503_836sw_114891_tl)
A0A5F4BY85;A0A5F4CHL2;A0A8C0TJ40;A0A8C0TKE4;A0A8C0TQ84;E2RK02	tr	A0A5F4BY85_CANLF;A0A5F4CHL2_CANLF;A0A8C0TJ40_CANLF;A0A8C0TKE4_CANLF;A0A8C0TQ84_CANLF;E2RK02_CANLF	GPLD1	Glycosyl-phosphatidylinositol-specific phospholipase D;Glycosyl-phosphatidylinositol-specific phospholipase D;Glycosylphosphatidylinositol specific phospholipase D1;Glycosylphosphatidylinositol specific phospholipase D1;Glycosylphosphatidylinositol specific phospholipase D1;Glycosyl-phosphatidylinositol-specific phospholipase D	3;3;4;4;4;3	1;1;1;1;1;2	_ALEFLHLQDGSVNYK_	_ALEFLHLQDGSVNYK_	ALEFLHLQDGSVNYK	2	867.446	1222374	99.5496	0.00702769	211015_HFX_Pet_Plasma_24fraction_No_06_E01	Canis lupus familiaris	uniprot-taxonomy_9615(canis_lupus_familiaris_220503_836sw_114891_tl)
A0A5F4BY85;A0A5F4CHL2;A0A8C0TJ40;A0A8C0TKE4;A0A8C0TQ84;E2RK02	tr	A0A5F4BY85_CANLF;A0A5F4CHL2_CANLF;A0A8C0TJ40_CANLF;A0A8C0TKE4_CANLF;A0A8C0TQ84_CANLF;E2RK02_CANLF	GPLD1	Glycosyl-phosphatidylinositol-specific phospholipase D;Glycosyl-phosphatidylinositol-specific phospholipase D;Glycosylphosphatidylinositol specific phospholipase D1;Glycosylphosphatidylinositol specific phospholipase D1;Glycosylphosphatidylinositol specific phospholipase D1;Glycosyl-phosphatidylinositol-specific phospholipase D	3;3;4;4;4;3	1;1;1;1;1;2	_ALEFLHLQDGSVNYK_	_ALEFLHLQDGSVNYK_	ALEFLHLQDGSVNYK	3	578.633	7697869	99.5496	0.000293284	211015_HFX_Pet_Plasma_24fraction_No_06_E01	Canis lupus familiaris	uniprot-taxonomy_9615(canis_lupus_familiaris_220503_836sw_114891_tl)
A0A5F4BY85;A0A5F4CHL2;A0A8C0TJ40;A0A8C0TKE4;A0A8C0TQ84;E2RK02	tr	A0A5F4BY85_CANLF;A0A5F4CHL2_CANLF;A0A8C0TJ40_CANLF;A0A8C0TKE4_CANLF;A0A8C0TQ84_CANLF;E2RK02_CANLF	GPLD1	Glycosyl-phosphatidylinositol-specific phospholipase D;Glycosyl-phosphatidylinositol-specific phospholipase D;Glycosylphosphatidylinositol specific phospholipase D1;Glycosylphosphatidylinositol specific phospholipase D1;Glycosylphosphatidylinositol specific phospholipase D1;Glycosyl-phosphatidylinositol-specific phospholipase D	3;3;4;4;4;3	1;1;1;1;1;2	_SWTAPC[+57]PEEK_	_SWTAPC[Carbamidomethyl (C)]PEEK_	SWTAPCPEEK	2	602.769	1972146	4.28064	0.00036827	211015_HFX_Pet_Plasma_24fraction_No_06_E01	Canis lupus familiaris	uniprot-taxonomy_9615(canis_lupus_familiaris_220503_836sw_114891_tl)
A0A5F4BY85;A0A5F4CHL2;A0A8C0TJ40;A0A8C0TKE4;A0A8C0TQ84;E2RK02	tr	A0A5F4BY85_CANLF;A0A5F4CHL2_CANLF;A0A8C0TJ40_CANLF;A0A8C0TKE4_CANLF;A0A8C0TQ84_CANLF;E2RK02_CANLF	GPLD1	Glycosyl-phosphatidylinositol-specific phospholipase D;Glycosyl-phosphatidylinositol-specific phospholipase D;Glycosylphosphatidylinositol specific phospholipase D1;Glycosylphosphatidylinositol specific phospholipase D1;Glycosylphosphatidylinositol specific phospholipase D1;Glycosyl-phosphatidylinositol-specific phospholipase D	3;3;4;4;4;3	1;1;1;1;1;2	_LNVEAAPWMVR_	_LNVEAAPWMVR_	LNVEAAPWMVR	2	643.34	4429165	59.2747	6.93289e-05	211015_HFX_Pet_Plasma_24fraction_No_08_E01	Canis lupus familiaris	uniprot-taxonomy_9615(canis_lupus_familiaris_220503_836sw_114891_tl)
A0A5F4BY85;A0A5F4CHL2;A0A8C0TJ40;A0A8C0TKE4;A0A8C0TQ84;E2RK02	tr	A0A5F4BY85_CANLF;A0A5F4CHL2_CANLF;A0A8C0TJ40_CANLF;A0A8C0TKE4_CANLF;A0A8C0TQ84_CANLF;E2RK02_CANLF	GPLD1	Glycosyl-phosphatidylinositol-specific phospholipase D;Glycosyl-phosphatidylinositol-specific phospholipase D;Glycosylphosphatidylinositol specific phospholipase D1;Glycosylphosphatidylinositol specific phospholipase D1;Glycosylphosphatidylinositol specific phospholipase D1;Glycosyl-phosphatidylinositol-specific phospholipase D	3;3;4;4;4;3	1;1;1;1;1;2	_LSGALHVYSLGLD_	_LSGALHVYSLGLD_	LSGALHVYSLGLD	2	672.862	485262	89.376	0.00015083	211015_HFX_Pet_Plasma_24fraction_No_10_E01	Canis lupus familiaris	uniprot-taxonomy_9615(canis_lupus_familiaris_220503_836sw_114891_tl)
A0A5F4BY85;A0A5F4CHL2;A0A8C0TJ40;A0A8C0TKE4;A0A8C0TQ84;E2RK02	tr	A0A5F4BY85_CANLF;A0A5F4CHL2_CANLF;A0A8C0TJ40_CANLF;A0A8C0TKE4_CANLF;A0A8C0TQ84_CANLF;E2RK02_CANLF	GPLD1	Glycosyl-phosphatidylinositol-specific phospholipase D;Glycosyl-phosphatidylinositol-specific phospholipase D;Glycosylphosphatidylinositol specific phospholipase D1;Glycosylphosphatidylinositol specific phospholipase D1;Glycosylphosphatidylinositol specific phospholipase D1;Glycosyl-phosphatidylinositol-specific phospholipase D	3;3;4;4;4;3	1;1;1;1;1;2	_TM[+16]FTGSQQSWK_	_TM[Oxidation (M)]FTGSQQSWK_	TMFTGSQQSWK	2	658.801	3227346	-3.59897	0.00216965	211015_HFX_Pet_Plasma_24fraction_No_11_E01	Canis lupus familiaris	uniprot-taxonomy_9615(canis_lupus_familiaris_220503_836sw_114891_tl)
A0A5F4BY85;A0A5F4CHL2;A0A8C0TJ40;A0A8C0TKE4;A0A8C0TQ84;E2RK02	tr	A0A5F4BY85_CANLF;A0A5F4CHL2_CANLF;A0A8C0TJ40_CANLF;A0A8C0TKE4_CANLF;A0A8C0TQ84_CANLF;E2RK02_CANLF	GPLD1	Glycosyl-phosphatidylinositol-specific phospholipase D;Glycosyl-phosphatidylinositol-specific phospholipase D;Glycosylphosphatidylinositol specific phospholipase D1;Glycosylphosphatidylinositol specific phospholipase D1;Glycosylphosphatidylinositol specific phospholipase D1;Glycosyl-phosphatidylinositol-specific phospholipase D	3;3;4;4;4;3	1;1;1;1;1;2	_FGGVLHLSDLDGDGLDEIIVGAPLR_	_FGGVLHLSDLDGDGLDEIIVGAPLR_	FGGVLHLSDLDGDGLDEIIVGAPLR	3	860.122	758202	119.524	0.000197746	211015_HFX_Pet_Plasma_24fraction_No_11_E01	Canis lupus familiaris	uniprot-taxonomy_9615(canis_lupus_familiaris_220503_836sw_114891_tl)
A0A5F4BY85;A0A5F4CHL2;A0A8C0TJ40;A0A8C0TKE4;A0A8C0TQ84;E2RK02	tr	A0A5F4BY85_CANLF;A0A5F4CHL2_CANLF;A0A8C0TJ40_CANLF;A0A8C0TKE4_CANLF;A0A8C0TQ84_CANLF;E2RK02_CANLF	GPLD1	Glycosyl-phosphatidylinositol-specific phospholipase D;Glycosyl-phosphatidylinositol-specific phospholipase D;Glycosylphosphatidylinositol specific phospholipase D1;Glycosylphosphatidylinositol specific phospholipase D1;Glycosylphosphatidylinositol specific phospholipase D1;Glycosyl-phosphatidylinositol-specific phospholipase D	3;3;4;4;4;3	1;1;1;1;1;2	_AQYVLVSPEASSR_	_AQYVLVSPEASSR_	AQYVLVSPEASSR	2	703.867	20261620	23.8737	0.000699643	211015_HFX_Pet_Plasma_24fraction_No_18_E01	Canis lupus familiaris	uniprot-taxonomy_9615(canis_lupus_familiaris_220503_836sw_114891_tl)
A0A5F4BY85;A0A5F4CHL2;A0A8C0TJ40;A0A8C0TKE4;A0A8C0TQ84;E2RK02	tr	A0A5F4BY85_CANLF;A0A5F4CHL2_CANLF;A0A8C0TJ40_CANLF;A0A8C0TKE4_CANLF;A0A8C0TQ84_CANLF;E2RK02_CANLF	GPLD1	Glycosyl-phosphatidylinositol-specific phospholipase D;Glycosyl-phosphatidylinositol-specific phospholipase D;Glycosylphosphatidylinositol specific phospholipase D1;Glycosylphosphatidylinositol specific phospholipase D1;Glycosylphosphatidylinositol specific phospholipase D1;Glycosyl-phosphatidylinositol-specific phospholipase D	3;3;4;4;4;3	1;1;1;1;1;2	_TLLLVGSPTWK_	_TLLLVGSPTWK_	TLLLVGSPTWK	2	607.861	2522251	69.0902	0	211015_HFX_Pet_Plasma_24fraction_No_18_E01	Canis lupus familiaris	uniprot-taxonomy_9615(canis_lupus_familiaris_220503_836sw_114891_tl)
A0A5F4BY85;A0A5F4CHL2;A0A8C0TJ40;A0A8C0TKE4;A0A8C0TQ84;E2RK02	tr	A0A5F4BY85_CANLF;A0A5F4CHL2_CANLF;A0A8C0TJ40_CANLF;A0A8C0TKE4_CANLF;A0A8C0TQ84_CANLF;E2RK02_CANLF	GPLD1	Glycosyl-phosphatidylinositol-specific phospholipase D;Glycosyl-phosphatidylinositol-specific phospholipase D;Glycosylphosphatidylinositol specific phospholipase D1;Glycosylphosphatidylinositol specific phospholipase D1;Glycosylphosphatidylinositol specific phospholipase D1;Glycosyl-phosphatidylinositol-specific phospholipase D	3;3;4;4;4;3	1;1;1;1;1;2	_HITFGDM[+16]TGK_	_HITFGDM[Oxidation (M)]TGK_	HITFGDMTGK	2	561.766	1060258	-22.8133	0.000363284	211015_HFX_Pet_Plasma_24fraction_No_21_E01	Canis lupus familiaris	uniprot-taxonomy_9615(canis_lupus_familiaris_220503_836sw_114891_tl)
A0A5F4BY85;A0A5F4CHL2;A0A8C0TJ40;A0A8C0TKE4;A0A8C0TQ84;E2RK02	tr	A0A5F4BY85_CANLF;A0A5F4CHL2_CANLF;A0A8C0TJ40_CANLF;A0A8C0TKE4_CANLF;A0A8C0TQ84_CANLF;E2RK02_CANLF	GPLD1	Glycosyl-phosphatidylinositol-specific phospholipase D;Glycosyl-phosphatidylinositol-specific phospholipase D;Glycosylphosphatidylinositol specific phospholipase D1;Glycosylphosphatidylinositol specific phospholipase D1;Glycosylphosphatidylinositol specific phospholipase D1;Glycosyl-phosphatidylinositol-specific phospholipase D	3;3;4;4;4;3	1;1;1;1;1;2	_ENYPFPWEK_	_ENYPFPWEK_	ENYPFPWEK	2	605.282	246941800	53.0497	0.000549383	211015_HFX_Pet_Plasma_24fraction_No_21_E01	Canis lupus familiaris	uniprot-taxonomy_9615(canis_lupus_familiaris_220503_836sw_114891_tl)
A0A5F4BY85;A0A5F4CHL2;A0A8C0TJ40;A0A8C0TKE4;A0A8C0TQ84;E2RK02	tr	A0A5F4BY85_CANLF;A0A5F4CHL2_CANLF;A0A8C0TJ40_CANLF;A0A8C0TKE4_CANLF;A0A8C0TQ84_CANLF;E2RK02_CANLF	GPLD1	Glycosyl-phosphatidylinositol-specific phospholipase D;Glycosyl-phosphatidylinositol-specific phospholipase D;Glycosylphosphatidylinositol specific phospholipase D1;Glycosylphosphatidylinositol specific phospholipase D1;Glycosylphosphatidylinositol specific phospholipase D1;Glycosyl-phosphatidylinositol-specific phospholipase D	3;3;4;4;4;3	1;1;1;1;1;2	_QVLLVGAPTHDEVSK_	_QVLLVGAPTHDEVSK_	QVLLVGAPTHDEVSK	3	531.626	11843400	21.455	0.000699643	211015_HFX_Pet_Plasma_24fraction_No_21_E01	Canis lupus familiaris	uniprot-taxonomy_9615(canis_lupus_familiaris_220503_836sw_114891_tl)
A0A5F4BY85;A0A5F4CHL2;A0A8C0TJ40;A0A8C0TKE4;A0A8C0TQ84;E2RK02	tr	A0A5F4BY85_CANLF;A0A5F4CHL2_CANLF;A0A8C0TJ40_CANLF;A0A8C0TKE4_CANLF;A0A8C0TQ84_CANLF;E2RK02_CANLF	GPLD1	Glycosyl-phosphatidylinositol-specific phospholipase D;Glycosyl-phosphatidylinositol-specific phospholipase D;Glycosylphosphatidylinositol specific phospholipase D1;Glycosylphosphatidylinositol specific phospholipase D1;Glycosylphosphatidylinositol specific phospholipase D1;Glycosyl-phosphatidylinositol-specific phospholipase D	3;3;4;4;4;3	1;1;1;1;1;2	_QVLLVGAPTHDEVSK_	_QVLLVGAPTHDEVSK_	QVLLVGAPTHDEVSK	2	796.936	1047458	21.455	6.93289e-05	211015_HFX_Pet_Plasma_24fraction_No_21_E01	Canis lupus familiaris	uniprot-taxonomy_9615(canis_lupus_familiaris_220503_836sw_114891_tl)
A0A5F4BY85;A0A5F4CHL2;A0A8C0TJ40;A0A8C0TKE4;A0A8C0TQ84;E2RK02	tr	A0A5F4BY85_CANLF;A0A5F4CHL2_CANLF;A0A8C0TJ40_CANLF;A0A8C0TKE4_CANLF;A0A8C0TQ84_CANLF;E2RK02_CANLF	GPLD1	Glycosyl-phosphatidylinositol-specific phospholipase D;Glycosyl-phosphatidylinositol-specific phospholipase D;Glycosylphosphatidylinositol specific phospholipase D1;Glycosylphosphatidylinositol specific phospholipase D1;Glycosylphosphatidylinositol specific phospholipase D1;Glycosyl-phosphatidylinositol-specific phospholipase D	3;3;4;4;4;3	1;1;1;1;1;2	_TMFTGSQQSWK_	_TMFTGSQQSWK_	TMFTGSQQSWK	2	650.803	3240887	20.6014	0.000341142	211015_HFX_Pet_Plasma_24fraction_No_21_E01	Canis lupus familiaris	uniprot-taxonomy_9615(canis_lupus_familiaris_220503_836sw_114891_tl)
A0A5F4BY85;A0A5F4CHL2;A0A8C0TJ40;A0A8C0TKE4;A0A8C0TQ84;E2RK02	tr	A0A5F4BY85_CANLF;A0A5F4CHL2_CANLF;A0A8C0TJ40_CANLF;A0A8C0TKE4_CANLF;A0A8C0TQ84_CANLF;E2RK02_CANLF	GPLD1	Glycosyl-phosphatidylinositol-specific phospholipase D;Glycosyl-phosphatidylinositol-specific phospholipase D;Glycosylphosphatidylinositol specific phospholipase D1;Glycosylphosphatidylinositol specific phospholipase D1;Glycosylphosphatidylinositol specific phospholipase D1;Glycosyl-phosphatidylinositol-specific phospholipase D	3;3;4;4;4;3	1;1;1;1;1;2	_EAHVILEGFQSSGR_	_EAHVILEGFQSSGR_	EAHVILEGFQSSGR	3	510.595	81133000	25.838	0.000239578	211015_HFX_Pet_Plasma_24fraction_No_22_E01	Canis lupus familiaris	uniprot-taxonomy_9615(canis_lupus_familiaris_220503_836sw_114891_tl)
A0A5F4BY85;A0A5F4CHL2;A0A8C0TJ40;A0A8C0TKE4;A0A8C0TQ84;E2RK02	tr	A0A5F4BY85_CANLF;A0A5F4CHL2_CANLF;A0A8C0TJ40_CANLF;A0A8C0TKE4_CANLF;A0A8C0TQ84_CANLF;E2RK02_CANLF	GPLD1	Glycosyl-phosphatidylinositol-specific phospholipase D;Glycosyl-phosphatidylinositol-specific phospholipase D;Glycosylphosphatidylinositol specific phospholipase D1;Glycosylphosphatidylinositol specific phospholipase D1;Glycosylphosphatidylinositol specific phospholipase D1;Glycosyl-phosphatidylinositol-specific phospholipase D	3;3;4;4;4;3	1;1;1;1;1;2	_EAHVILEGFQSSGR_	_EAHVILEGFQSSGR_	EAHVILEGFQSSGR	2	765.389	778405	25.838	0	211015_HFX_Pet_Plasma_24fraction_No_22_E01	Canis lupus familiaris	uniprot-taxonomy_9615(canis_lupus_familiaris_220503_836sw_114891_tl)
A0A5F4BY85;A0A5F4CHL2;A0A8C0TJ40;A0A8C0TKE4;A0A8C0TQ84;E2RK02	tr	A0A5F4BY85_CANLF;A0A5F4CHL2_CANLF;A0A8C0TJ40_CANLF;A0A8C0TKE4_CANLF;A0A8C0TQ84_CANLF;E2RK02_CANLF	GPLD1	Glycosyl-phosphatidylinositol-specific phospholipase D;Glycosyl-phosphatidylinositol-specific phospholipase D;Glycosylphosphatidylinositol specific phospholipase D1;Glycosylphosphatidylinositol specific phospholipase D1;Glycosylphosphatidylinositol specific phospholipase D1;Glycosyl-phosphatidylinositol-specific phospholipase D	3;3;4;4;4;3	1;1;1;1;1;2	_ITDVTSGLM[+16]GGEDGR_	_ITDVTSGLM[Oxidation (M)]GGEDGR_	ITDVTSGLMGGEDGR	2	762.354	6854342	17.3028	0.000699643	211015_HFX_Pet_Plasma_24fraction_No_23_E01	Canis lupus familiaris	uniprot-taxonomy_9615(canis_lupus_familiaris_220503_836sw_114891_tl)
A0A5F4BY85;A0A5F4CHL2;A0A8C0TJ40;A0A8C0TKE4;A0A8C0TQ84;E2RK02	tr	A0A5F4BY85_CANLF;A0A5F4CHL2_CANLF;A0A8C0TJ40_CANLF;A0A8C0TKE4_CANLF;A0A8C0TQ84_CANLF;E2RK02_CANLF	GPLD1	Glycosyl-phosphatidylinositol-specific phospholipase D;Glycosyl-phosphatidylinositol-specific phospholipase D;Glycosylphosphatidylinositol specific phospholipase D1;Glycosylphosphatidylinositol specific phospholipase D1;Glycosylphosphatidylinositol specific phospholipase D1;Glycosyl-phosphatidylinositol-specific phospholipase D	3;3;4;4;4;3	1;1;1;1;1;2	_ITDVTSGLMGGEDGR_	_ITDVTSGLMGGEDGR_	ITDVTSGLMGGEDGR	2	754.356	3304191	37.3951	6.93289e-05	211015_HFX_Pet_Plasma_24fraction_No_23_E01	Canis lupus familiaris	uniprot-taxonomy_9615(canis_lupus_familiaris_220503_836sw_114891_tl)
A0A5F4BY85;A0A5F4CHL2;A0A8C0TJ40;A0A8C0TKE4;A0A8C0TQ84;E2RK02	tr	A0A5F4BY85_CANLF;A0A5F4CHL2_CANLF;A0A8C0TJ40_CANLF;A0A8C0TKE4_CANLF;A0A8C0TQ84_CANLF;E2RK02_CANLF	GPLD1	Glycosyl-phosphatidylinositol-specific phospholipase D;Glycosyl-phosphatidylinositol-specific phospholipase D;Glycosylphosphatidylinositol specific phospholipase D1;Glycosylphosphatidylinositol specific phospholipase D1;Glycosylphosphatidylinositol specific phospholipase D1;Glycosyl-phosphatidylinositol-specific phospholipase D	3;3;4;4;4;3	1;1;1;1;1;2	_WYVPIEDLLGIYK_	_WYVPIEDLLGIYK_	WYVPIEDLLGIYK	2	804.937	4096035	123.488	0	211015_HFX_Pet_Plasma_24fraction_No_24_E01	Canis lupus familiaris	uniprot-taxonomy_9615(canis_lupus_familiaris_220503_836sw_114891_tl)
A0A5F4BYA1;A0A8C0P2M5;A0A8C0QDJ3;J9P4Y2	tr	A0A5F4BYA1_CANLF;A0A8C0P2M5_CANLF;A0A8C0QDJ3_CANLF;J9P4Y2_CANLF	S100A2	Protein S100;Uncharacterized protein;Uncharacterized protein;Protein S100	3;4;4;3	1	_TLLQNELPSFVGEK_	_TLLQNELPSFVGEK_	TLLQNELPSFVGEK	2	787.925	1003628	71.2168	0.000699643	211015_HFX_Pet_Plasma_24fraction_No_03_E01	Canis lupus familiaris	uniprot-taxonomy_9615(canis_lupus_familiaris_220503_836sw_114891_tl)
A0A5F4BYD1;A0A5F4D255;A0A8C0PJ87;A0A8C0SH29;A0A8C0SHS0;A0A8C0YXF1;E2R4N4	tr	A0A5F4BYD1_CANLF;A0A5F4D255_CANLF;A0A8C0PJ87_CANLF;A0A8C0SH29_CANLF;A0A8C0SHS0_CANLF;A0A8C0YXF1_CANLF;E2R4N4_CANLF	SEMA6A	Semaphorin 6A	4	1	_SPDSTWTPVPDER_	_SPDSTWTPVPDER_	SPDSTWTPVPDER	2	743.844	2588581	27.7442	0.000293284	211015_HFX_Pet_Plasma_24fraction_No_08_E01	Canis lupus familiaris	uniprot-taxonomy_9615(canis_lupus_familiaris_220503_836sw_114891_tl)
A0A5F4BYF0;A0A5F4C8R1;A0A8C0M5F3;A0A8C0M5I0;F1PF56	tr	A0A5F4BYF0_CANLF;A0A5F4C8R1_CANLF;A0A8C0M5F3_CANLF;A0A8C0M5I0_CANLF;F1PF56_CANLF	PEAR1;PEAR1;;;PEAR1	Platelet endothelial aggregation receptor 1	4	1;1;1;1;3	_GTC[+57]VPLC[+57]AQEC[+57]VHGR_	_GTC[Carbamidomethyl (C)]VPLC[Carbamidomethyl (C)]AQEC[Carbamidomethyl (C)]VHGR_	GTCVPLCAQECVHGR	3	581.929	2327808	3.61186	0	211015_HFX_Pet_Plasma_24fraction_No_12_E01	Canis lupus familiaris	uniprot-taxonomy_9615(canis_lupus_familiaris_220503_836sw_114891_tl)
A0A5F4BYF6;A0A5F4C452;A0A5F4CKY1;A0A8C0MW20;A0A8C0MW27;A0A8C0N3A3;A0A8C0RHL5;A0A8C0SRL7;A0A8C0SSM7;A0A8C0STI4;A0A8C0STP0;A0A8C0SUQ5;F1PGL8	tr	A0A5F4BYF6_CANLF;A0A5F4C452_CANLF;A0A5F4CKY1_CANLF;A0A8C0MW20_CANLF;A0A8C0MW27_CANLF;A0A8C0N3A3_CANLF;A0A8C0RHL5_CANLF;A0A8C0SRL7_CANLF;A0A8C0SSM7_CANLF;A0A8C0STI4_CANLF;A0A8C0STP0_CANLF;A0A8C0SUQ5_CANLF;F1PGL8_CANLF	AKAP12;AKAP12;AKAP12;;;;;AKAP12;AKAP12;AKAP12;AKAP12;AKAP12;AKAP12	A-kinase anchoring protein 12	4	1;1;1;1;1;1;1;1;1;1;1;1;3	_DVC[+57]APGGDHTRPSDLSPDDK_	_DVC[Carbamidomethyl (C)]APGGDHTRPSDLSPDDK_	DVCAPGGDHTRPSDLSPDDK	4	535.491	483204	-6.47503	0.000488065	211015_HFX_Pet_Plasma_24fraction_No_02_E01	Canis lupus familiaris	uniprot-taxonomy_9615(canis_lupus_familiaris_220503_836sw_114891_tl)
A0A5F4BYF6;A0A5F4C452;A0A5F4CKY1;A0A8C0MW20;A0A8C0MW27;A0A8C0N3A3;A0A8C0RHL5;A0A8C0SRL7;A0A8C0SSM7;A0A8C0STI4;A0A8C0STP0;A0A8C0SUQ5;F1PGL8	tr	A0A5F4BYF6_CANLF;A0A5F4C452_CANLF;A0A5F4CKY1_CANLF;A0A8C0MW20_CANLF;A0A8C0MW27_CANLF;A0A8C0N3A3_CANLF;A0A8C0RHL5_CANLF;A0A8C0SRL7_CANLF;A0A8C0SSM7_CANLF;A0A8C0STI4_CANLF;A0A8C0STP0_CANLF;A0A8C0SUQ5_CANLF;F1PGL8_CANLF	AKAP12;AKAP12;AKAP12;;;;;AKAP12;AKAP12;AKAP12;AKAP12;AKAP12;AKAP12	A-kinase anchoring protein 12	4	1;1;1;1;1;1;1;1;1;1;1;1;3	_DVC[+57]APGGDHTRPSDLSPDDK_	_DVC[Carbamidomethyl (C)]APGGDHTRPSDLSPDDK_	DVCAPGGDHTRPSDLSPDDK	3	713.652	767496	-6.47503	0	211015_HFX_Pet_Plasma_24fraction_No_03_E01	Canis lupus familiaris	uniprot-taxonomy_9615(canis_lupus_familiaris_220503_836sw_114891_tl)
A0A5F4BYF6;A0A5F4C452;A0A5F4CKY1;A0A8C0MW20;A0A8C0MW27;A0A8C0N3A3;A0A8C0RHL5;A0A8C0SRL7;A0A8C0SSM7;A0A8C0STI4;A0A8C0STP0;A0A8C0SUQ5;F1PGL8	tr	A0A5F4BYF6_CANLF;A0A5F4C452_CANLF;A0A5F4CKY1_CANLF;A0A8C0MW20_CANLF;A0A8C0MW27_CANLF;A0A8C0N3A3_CANLF;A0A8C0RHL5_CANLF;A0A8C0SRL7_CANLF;A0A8C0SSM7_CANLF;A0A8C0STI4_CANLF;A0A8C0STP0_CANLF;A0A8C0SUQ5_CANLF;F1PGL8_CANLF	AKAP12;AKAP12;AKAP12;;;;;AKAP12;AKAP12;AKAP12;AKAP12;AKAP12;AKAP12	A-kinase anchoring protein 12	4	1;1;1;1;1;1;1;1;1;1;1;1;3	_LAAPEQAHPPEPTDSANAAR_	_LAAPEQAHPPEPTDSANAAR_	LAAPEQAHPPEPTDSANAAR	3	681.668	393830	-6.048	0.00035968	211015_HFX_Pet_Plasma_24fraction_No_06_E01	Canis lupus familiaris	uniprot-taxonomy_9615(canis_lupus_familiaris_220503_836sw_114891_tl)
A0A5F4BYF6;A0A5F4C452;A0A5F4CKY1;A0A8C0MW20;A0A8C0MW27;A0A8C0N3A3;A0A8C0RHL5;A0A8C0SRL7;A0A8C0SSM7;A0A8C0STI4;A0A8C0STP0;A0A8C0SUQ5;F1PGL8	tr	A0A5F4BYF6_CANLF;A0A5F4C452_CANLF;A0A5F4CKY1_CANLF;A0A8C0MW20_CANLF;A0A8C0MW27_CANLF;A0A8C0N3A3_CANLF;A0A8C0RHL5_CANLF;A0A8C0SRL7_CANLF;A0A8C0SSM7_CANLF;A0A8C0STI4_CANLF;A0A8C0STP0_CANLF;A0A8C0SUQ5_CANLF;F1PGL8_CANLF	AKAP12;AKAP12;AKAP12;;;;;AKAP12;AKAP12;AKAP12;AKAP12;AKAP12;AKAP12	A-kinase anchoring protein 12	4	1;1;1;1;1;1;1;1;1;1;1;1;3	_VAETPAEELVK_	_VAETPAEELVK_	VAETPAEELVK	2	593.322	8176063	19.3748	0.000699643	211015_HFX_Pet_Plasma_24fraction_No_07_E01	Canis lupus familiaris	uniprot-taxonomy_9615(canis_lupus_familiaris_220503_836sw_114891_tl)
A0A5F4BYF6;A0A5F4C452;A0A5F4CKY1;A0A8C0MW20;A0A8C0MW27;A0A8C0N3A3;A0A8C0RHL5;A0A8C0SRL7;A0A8C0SSM7;A0A8C0STI4;A0A8C0STP0;A0A8C0SUQ5;F1PGL8	tr	A0A5F4BYF6_CANLF;A0A5F4C452_CANLF;A0A5F4CKY1_CANLF;A0A8C0MW20_CANLF;A0A8C0MW27_CANLF;A0A8C0N3A3_CANLF;A0A8C0RHL5_CANLF;A0A8C0SRL7_CANLF;A0A8C0SSM7_CANLF;A0A8C0STI4_CANLF;A0A8C0STP0_CANLF;A0A8C0SUQ5_CANLF;F1PGL8_CANLF	AKAP12;AKAP12;AKAP12;;;;;AKAP12;AKAP12;AKAP12;AKAP12;AKAP12;AKAP12	A-kinase anchoring protein 12	4	1;1;1;1;1;1;1;1;1;1;1;1;3	_IEESLFESQEDK_	_IEESLFESQEDK_	IEESLFESQEDK	2	727.338	2785270	29.3927	0.00036827	211015_HFX_Pet_Plasma_24fraction_No_07_E01	Canis lupus familiaris	uniprot-taxonomy_9615(canis_lupus_familiaris_220503_836sw_114891_tl)
A0A5F4BYF6;A0A5F4C452;A0A5F4CKY1;A0A8C0MW20;A0A8C0MW27;A0A8C0N3A3;A0A8C0RHL5;A0A8C0SRL7;A0A8C0SSM7;A0A8C0STI4;A0A8C0STP0;A0A8C0SUQ5;F1PGL8	tr	A0A5F4BYF6_CANLF;A0A5F4C452_CANLF;A0A5F4CKY1_CANLF;A0A8C0MW20_CANLF;A0A8C0MW27_CANLF;A0A8C0N3A3_CANLF;A0A8C0RHL5_CANLF;A0A8C0SRL7_CANLF;A0A8C0SSM7_CANLF;A0A8C0STI4_CANLF;A0A8C0STP0_CANLF;A0A8C0SUQ5_CANLF;F1PGL8_CANLF	AKAP12;AKAP12;AKAP12;;;;;AKAP12;AKAP12;AKAP12;AKAP12;AKAP12;AKAP12	A-kinase anchoring protein 12	4	1;1;1;1;1;1;1;1;1;1;1;1;3	_VPQVTDSVESSELR_	_VPQVTDSVESSELR_	VPQVTDSVESSELR	2	773.391	7899695	24.6468	0	211015_HFX_Pet_Plasma_24fraction_No_08_E01	Canis lupus familiaris	uniprot-taxonomy_9615(canis_lupus_familiaris_220503_836sw_114891_tl)
A0A5F4BYF6;A0A5F4C452;A0A5F4CKY1;A0A8C0MW20;A0A8C0MW27;A0A8C0N3A3;A0A8C0RHL5;A0A8C0SRL7;A0A8C0SSM7;A0A8C0STI4;A0A8C0STP0;A0A8C0SUQ5;F1PGL8	tr	A0A5F4BYF6_CANLF;A0A5F4C452_CANLF;A0A5F4CKY1_CANLF;A0A8C0MW20_CANLF;A0A8C0MW27_CANLF;A0A8C0N3A3_CANLF;A0A8C0RHL5_CANLF;A0A8C0SRL7_CANLF;A0A8C0SSM7_CANLF;A0A8C0STI4_CANLF;A0A8C0STP0_CANLF;A0A8C0SUQ5_CANLF;F1PGL8_CANLF	AKAP12;AKAP12;AKAP12;;;;;AKAP12;AKAP12;AKAP12;AKAP12;AKAP12;AKAP12	A-kinase anchoring protein 12	4	1;1;1;1;1;1;1;1;1;1;1;1;3	_SPDSPTSPVASETASPFK_	_SPDSPTSPVASETASPFK_	SPDSPTSPVASETASPFK	2	902.934	2592422	31.4539	0	211015_HFX_Pet_Plasma_24fraction_No_12_E01	Canis lupus familiaris	uniprot-taxonomy_9615(canis_lupus_familiaris_220503_836sw_114891_tl)
A0A5F4BYF6;A0A5F4C452;A0A5F4CKY1;A0A8C0MW20;A0A8C0MW27;A0A8C0N3A3;A0A8C0RHL5;A0A8C0SRL7;A0A8C0SSM7;A0A8C0STI4;A0A8C0STP0;A0A8C0SUQ5;F1PGL8	tr	A0A5F4BYF6_CANLF;A0A5F4C452_CANLF;A0A5F4CKY1_CANLF;A0A8C0MW20_CANLF;A0A8C0MW27_CANLF;A0A8C0N3A3_CANLF;A0A8C0RHL5_CANLF;A0A8C0SRL7_CANLF;A0A8C0SSM7_CANLF;A0A8C0STI4_CANLF;A0A8C0STP0_CANLF;A0A8C0SUQ5_CANLF;F1PGL8_CANLF	AKAP12;AKAP12;AKAP12;;;;;AKAP12;AKAP12;AKAP12;AKAP12;AKAP12;AKAP12	A-kinase anchoring protein 12	4	1;1;1;1;1;1;1;1;1;1;1;1;3	_DEGEGVGGADGAGDHQEPSQETGEATAK_	_DEGEGVGGADGAGDHQEPSQETGEATAK_	DEGEGVGGADGAGDHQEPSQETGEATAK	3	900.381	355809	-23.2194	0	211015_HFX_Pet_Plasma_24fraction_No_13_E01	Canis lupus familiaris	uniprot-taxonomy_9615(canis_lupus_familiaris_220503_836sw_114891_tl)
A0A5F4BYF6;A0A5F4C452;A0A5F4CKY1;A0A8C0MW20;A0A8C0MW27;A0A8C0N3A3;A0A8C0RHL5;A0A8C0SRL7;A0A8C0SSM7;A0A8C0STI4;A0A8C0STP0;A0A8C0SUQ5;F1PGL8	tr	A0A5F4BYF6_CANLF;A0A5F4C452_CANLF;A0A5F4CKY1_CANLF;A0A8C0MW20_CANLF;A0A8C0MW27_CANLF;A0A8C0N3A3_CANLF;A0A8C0RHL5_CANLF;A0A8C0SRL7_CANLF;A0A8C0SSM7_CANLF;A0A8C0STI4_CANLF;A0A8C0STP0_CANLF;A0A8C0SUQ5_CANLF;F1PGL8_CANLF	AKAP12;AKAP12;AKAP12;;;;;AKAP12;AKAP12;AKAP12;AKAP12;AKAP12;AKAP12	A-kinase anchoring protein 12	4	1;1;1;1;1;1;1;1;1;1;1;1;3	_TDVIEEEGQFADR_	_TDVIEEEGQFADR_	TDVIEEEGQFADR	2	754.847	8672980	31.5611	0	211015_HFX_Pet_Plasma_24fraction_No_22_E01	Canis lupus familiaris	uniprot-taxonomy_9615(canis_lupus_familiaris_220503_836sw_114891_tl)
A0A5F4BYJ5	tr	A0A5F4BYJ5_CANLF		Uncharacterized protein	4	1	_[+42]VSAGVQGEVQLVESGGDLVK_	_[Acetyl (Protein N-term)]VSAGVQGEVQLVESGGDLVK_	VSAGVQGEVQLVESGGDLVK	3	671.688	898918	46.5304	0.00270884	211015_HFX_Pet_Plasma_24fraction_No_01_E01	Canis lupus familiaris	uniprot-taxonomy_9615(canis_lupus_familiaris_220503_836sw_114891_tl)
A0A5F4BYJ5	tr	A0A5F4BYJ5_CANLF		Uncharacterized protein	4	1	_NTLYLQMNSLR_	_NTLYLQMNSLR_	NTLYLQMNSLR	2	676.853	2143673	48.1475	0.000699643	211015_HFX_Pet_Plasma_24fraction_No_03_E01	Canis lupus familiaris	uniprot-taxonomy_9615(canis_lupus_familiaris_220503_836sw_114891_tl)
A0A5F4BYJ5	tr	A0A5F4BYJ5_CANLF		Uncharacterized protein	4	1	_NTLYLQM[+16]NSLR_	_NTLYLQM[Oxidation (M)]NSLR_	NTLYLQMNSLR	2	684.851	4850451	25.9296	0.000293284	211015_HFX_Pet_Plasma_24fraction_No_04_E01	Canis lupus familiaris	uniprot-taxonomy_9615(canis_lupus_familiaris_220503_836sw_114891_tl)
A0A5F4BYJ5	tr	A0A5F4BYJ5_CANLF		Uncharacterized protein	4	1	_NTVSLTC[+57]LIK_	_NTVSLTC[Carbamidomethyl (C)]LIK_	NTVSLTCLIK	2	574.821	4589581	50.3285	0.000404004	211015_HFX_Pet_Plasma_24fraction_No_05_E01	Canis lupus familiaris	uniprot-taxonomy_9615(canis_lupus_familiaris_220503_836sw_114891_tl)
A0A5F4BYJ5	tr	A0A5F4BYJ5_CANLF		Uncharacterized protein	4	1	_DEDTAVYYC[+57]AR_	_DEDTAVYYC[Carbamidomethyl (C)]AR_	DEDTAVYYCAR	2	681.785	3753065	16.4533	0.000699643	211015_HFX_Pet_Plasma_24fraction_No_07_E01	Canis lupus familiaris	uniprot-taxonomy_9615(canis_lupus_familiaris_220503_836sw_114891_tl)
A0A5F4BYJ5	tr	A0A5F4BYJ5_CANLF		Uncharacterized protein	4	1	_GDTFIC[+57]AVM[+16]HEALHNHYTQK_	_GDTFIC[Carbamidomethyl (C)]AVM[Oxidation (M)]HEALHNHYTQK_	GDTFICAVMHEALHNHYTQK	3	796.7	5056879	109.848	0.000685182	211015_HFX_Pet_Plasma_24fraction_No_12_E01	Canis lupus familiaris	uniprot-taxonomy_9615(canis_lupus_familiaris_220503_836sw_114891_tl)
A0A5F4BYJ5	tr	A0A5F4BYJ5_CANLF		Uncharacterized protein	4	1	_TTPPQLDEDGSYFLYSK_	_TTPPQLDEDGSYFLYSK_	TTPPQLDEDGSYFLYSK	2	980.962	1867527	58.955	0.000360023	211015_HFX_Pet_Plasma_24fraction_No_19_E01	Canis lupus familiaris	uniprot-taxonomy_9615(canis_lupus_familiaris_220503_836sw_114891_tl)
A0A5F4BYJ5	tr	A0A5F4BYJ5_CANLF		Uncharacterized protein	4	1	_VVSVLPIGHQDWLK_	_VVSVLPIGHQDWLK_	VVSVLPIGHQDWLK	3	530.972	473016	68.5561	0.000938699	211015_HFX_Pet_Plasma_24fraction_No_20_E01	Canis lupus familiaris	uniprot-taxonomy_9615(canis_lupus_familiaris_220503_836sw_114891_tl)
A0A5F4BYJ5	tr	A0A5F4BYJ5_CANLF		Uncharacterized protein	4	1	_GDTFIC[+57]AVMHEALHNHYTQK_	_GDTFIC[Carbamidomethyl (C)]AVMHEALHNHYTQK_	GDTFICAVMHEALHNHYTQK	4	593.778	2613526	129.675	0.000699643	211015_HFX_Pet_Plasma_24fraction_No_21_E01	Canis lupus familiaris	uniprot-taxonomy_9615(canis_lupus_familiaris_220503_836sw_114891_tl)
A0A5F4BYJ5	tr	A0A5F4BYJ5_CANLF		Uncharacterized protein	4	1	_GDTFIC[+57]AVMHEALHNHYTQK_	_GDTFIC[Carbamidomethyl (C)]AVMHEALHNHYTQK_	GDTFICAVMHEALHNHYTQK	3	791.369	678686	129.675	0.000699643	211015_HFX_Pet_Plasma_24fraction_No_21_E01	Canis lupus familiaris	uniprot-taxonomy_9615(canis_lupus_familiaris_220503_836sw_114891_tl)
A0A5F4BYJ5	tr	A0A5F4BYJ5_CANLF		Uncharacterized protein	4	1	_WPSETFTC[+57]NVAHPASK_	_WPSETFTC[Carbamidomethyl (C)]NVAHPASK_	WPSETFTCNVAHPASK	3	611.286	7648986	26.5457	0.00040028	211015_HFX_Pet_Plasma_24fraction_No_23_E01	Canis lupus familiaris	uniprot-taxonomy_9615(canis_lupus_familiaris_220503_836sw_114891_tl)
A0A5F4BYJ5	tr	A0A5F4BYJ5_CANLF		Uncharacterized protein	4	1	_GDTFIC[+57]AVM[+16]HEALHNHYTQK_	_GDTFIC[Carbamidomethyl (C)]AVM[Oxidation (M)]HEALHNHYTQK_	GDTFICAVMHEALHNHYTQK	4	597.777	3484984	109.848	0.00171488	211015_HFX_Pet_Plasma_24fraction_No_24_E01	Canis lupus familiaris	uniprot-taxonomy_9615(canis_lupus_familiaris_220503_836sw_114891_tl)
A0A5F4BYM9;A0A5F4CC70;A0A5F4CGL2;A0A5F4CI30;A0A5F4CNM0;A0A5F4CPU9;A0A8C0M010;A0A8C0M087;A0A8C0M5Q8;A0A8C0M738;A0A8C0S820;A0A8C0S839;A0A8C0S850;A0A8C0S881;A0A8C0S8B1;A0A8C0S8C4;A0A8C0S8K8;A0A8C0YUT9;F1Q0B9;Q29474;Q9TRJ0;Q9TRJ2	tr	A0A5F4BYM9_CANLF;A0A5F4CC70_CANLF;A0A5F4CGL2_CANLF;A0A5F4CI30_CANLF;A0A5F4CNM0_CANLF;A0A5F4CPU9_CANLF;A0A8C0M010_CANLF;A0A8C0M087_CANLF;A0A8C0M5Q8_CANLF;A0A8C0M738_CANLF;A0A8C0S820_CANLF;A0A8C0S839_CANLF;A0A8C0S850_CANLF;A0A8C0S881_CANLF;A0A8C0S8B1_CANLF;A0A8C0S8C4_CANLF;A0A8C0S8K8_CANLF;A0A8C0YUT9_CANLF;F1Q0B9_CANLF;Q29474_CANLF;Q9TRJ0_CANLF;Q9TRJ2_CANLF	;KLK1;KLK1;KLK1;KLK1;;KLK1;KLK1;KLK1;KLK1;KLK1;KLK1;KLK1;KLK1;;KLK1;KLK1;KLK1;KLK1;;;	Peptidase S1 domain-containing protein;Kallikrein 1;Kallikrein 1;Kallikrein 1;Kallikrein 1;Peptidase S1 domain-containing protein;Uncharacterized protein;Uncharacterized protein;Uncharacterized protein;Uncharacterized protein;Uncharacterized protein;Uncharacterized protein;Uncharacterized protein;Uncharacterized protein;Uncharacterized protein;Uncharacterized protein;Uncharacterized protein;Uncha…	4;4;4;4;4;4;4;4;4;4;4;4;4;4;4;4;4;4;4;2;1;1	1;1;1;1;1;1;1;1;1;1;1;1;1;1;1;1;1;1;3;1;1;1	_LAEPAQITDAVR_	_LAEPAQITDAVR_	LAEPAQITDAVR	2	642.351	6135040	31.7492	0	211015_HFX_Pet_Plasma_24fraction_No_15_E01	Canis lupus familiaris	uniprot-taxonomy_9615(canis_lupus_familiaris_220503_836sw_114891_tl)
A0A5F4BYP2;A0A8C0NA42;A0A8C0NB26;A0A8C0NF13;A0A8C0PXJ5;A0A8C0RKF5;A0A8C0RKK1;F1PIX1	tr	A0A5F4BYP2_CANLF;A0A8C0NA42_CANLF;A0A8C0NB26_CANLF;A0A8C0NF13_CANLF;A0A8C0PXJ5_CANLF;A0A8C0RKF5_CANLF;A0A8C0RKK1_CANLF;F1PIX1_CANLF	CDH19;;;;;;;CDH19	Cadherin 19	4	1;1;1;1;1;1;1;2	_AVEPESEFVIR_	_AVEPESEFVIR_	AVEPESEFVIR	2	638.333	7625802	34.0769	0.000239578	211015_HFX_Pet_Plasma_24fraction_No_10_E01	Canis lupus familiaris	uniprot-taxonomy_9615(canis_lupus_familiaris_220503_836sw_114891_tl)
A0A5F4BZ49;A0A8C0PCV1;A0A8C0RQJ3;A0A8C0SIV2;A0A8C0SK49;F1PIG2	tr	A0A5F4BZ49_CANLF;A0A8C0PCV1_CANLF;A0A8C0RQJ3_CANLF;A0A8C0SIV2_CANLF;A0A8C0SK49_CANLF;F1PIG2_CANLF	CMPK1;CMPK1;CMPK1;;;CMPK1	UMP-CMP kinase;Cytidine/uridine monophosphate kinase 1;Cytidine/uridine monophosphate kinase 1;Cytidine/uridine monophosphate kinase 1;Cytidine/uridine monophosphate kinase 1;Nucleoside-diphosphate kinase	3;4;4;4;4;3	1;1;1;1;1;3	_SVDEVFDEVVK_	_SVDEVFDEVVK_	SVDEVFDEVVK	2	633.317	5630586	53.1132	0.000293284	211015_HFX_Pet_Plasma_24fraction_No_10_E01	Canis lupus familiaris	uniprot-taxonomy_9615(canis_lupus_familiaris_220503_836sw_114891_tl)
A0A5F4BZ56;A0A8C0PFG2;A0A8C0PRK1;A0A8C0TAG6;A0A8C0TDD6;F1PZI0	tr	A0A5F4BZ56_CANLF;A0A8C0PFG2_CANLF;A0A8C0PRK1_CANLF;A0A8C0TAG6_CANLF;A0A8C0TDD6_CANLF;F1PZI0_CANLF	CELA1	Chymotrypsin-like elastase family member 1	4	1;1;1;1;1;3	_VVVGEHNLSQNDGTEQSASVQK_	_VVVGEHNLSQNDGTEQSASVQK_	VVVGEHNLSQNDGTEQSASVQK	3	776.047	2864971	-9.25454	0.00035968	211015_HFX_Pet_Plasma_24fraction_No_11_E01	Canis lupus familiaris	uniprot-taxonomy_9615(canis_lupus_familiaris_220503_836sw_114891_tl)
A0A5F4BZA4;A0A5F4C6H7;A0A8C0MHU2;A0A8C0Q0L8;A0A8C0Q456;J9NYC0	tr	A0A5F4BZA4_CANLF;A0A5F4C6H7_CANLF;A0A8C0MHU2_CANLF;A0A8C0Q0L8_CANLF;A0A8C0Q456_CANLF;J9NYC0_CANLF	MFAP4;MFAP4;MFAP4;MFAP4;;MFAP4	Microfibril associated protein 4	4	1;1;1;1;1;2	_VDLEDFENNTASAK_	_VDLEDFENNTASAK_	VDLEDFENNTASAK	2	776.86	2771554	40.6743	0.00015083	211015_HFX_Pet_Plasma_24fraction_No_07_E01	Canis lupus familiaris	uniprot-taxonomy_9615(canis_lupus_familiaris_220503_836sw_114891_tl)
A0A5F4BZA4;A0A5F4C6H7;A0A8C0MHU2;A0A8C0Q0L8;A0A8C0Q456;J9NYC0	tr	A0A5F4BZA4_CANLF;A0A5F4C6H7_CANLF;A0A8C0MHU2_CANLF;A0A8C0Q0L8_CANLF;A0A8C0Q456_CANLF;J9NYC0_CANLF	MFAP4;MFAP4;MFAP4;MFAP4;;MFAP4	Microfibril associated protein 4	4	1;1;1;1;1;2	_ADGEYWLGLQNLHLLTLK_	_ADGEYWLGLQNLHLLTLK_	ADGEYWLGLQNLHLLTLK	2	1042.56	1875232	120.222	0.00819727	211015_HFX_Pet_Plasma_24fraction_No_19_E01	Canis lupus familiaris	uniprot-taxonomy_9615(canis_lupus_familiaris_220503_836sw_114891_tl)
A0A5F4BZA4;A0A5F4C6H7;A0A8C0MHU2;A0A8C0Q0L8;A0A8C0Q456;J9NYC0	tr	A0A5F4BZA4_CANLF;A0A5F4C6H7_CANLF;A0A8C0MHU2_CANLF;A0A8C0Q0L8_CANLF;A0A8C0Q456_CANLF;J9NYC0_CANLF	MFAP4;MFAP4;MFAP4;MFAP4;;MFAP4	Microfibril associated protein 4	4	1;1;1;1;1;2	_ADGEYWLGLQNLHLLTLK_	_ADGEYWLGLQNLHLLTLK_	ADGEYWLGLQNLHLLTLK	3	695.377	808020	120.222	0.000603556	211015_HFX_Pet_Plasma_24fraction_No_19_E01	Canis lupus familiaris	uniprot-taxonomy_9615(canis_lupus_familiaris_220503_836sw_114891_tl)
A0A5F4BZC7;A0A8C0Z492;E2RGD3	tr	A0A5F4BZC7_CANLF;A0A8C0Z492_CANLF;E2RGD3_CANLF	TWF2;;TWF2	Twinfilin actin binding protein 2	3;4;3	1;1;2	_[+42]AHQTGIHATEELK_	_[Acetyl (Protein N-term)]AHQTGIHATEELK_	AHQTGIHATEELK	3	492.92	589804	-6.45957	0.00073289	211015_HFX_Pet_Plasma_24fraction_No_06_E01	Canis lupus familiaris	uniprot-taxonomy_9615(canis_lupus_familiaris_220503_836sw_114891_tl)
A0A5F4BZC7;A0A8C0Z492;E2RGD3	tr	A0A5F4BZC7_CANLF;A0A8C0Z492_CANLF;E2RGD3_CANLF	TWF2;;TWF2	Twinfilin actin binding protein 2	3;4;3	1;1;2	_ELAGC[+57]WDQDYDR_	_ELAGC[Carbamidomethyl (C)]WDQDYDR_	ELAGCWDQDYDR	2	764.312	1563199	31.9605	0	211015_HFX_Pet_Plasma_24fraction_No_06_E01	Canis lupus familiaris	uniprot-taxonomy_9615(canis_lupus_familiaris_220503_836sw_114891_tl)
A0A5F4BZC7;A0A8C0Z492;E2RGD3	tr	A0A5F4BZC7_CANLF;A0A8C0Z492_CANLF;E2RGD3_CANLF	TWF2;;TWF2	Twinfilin actin binding protein 2	3;4;3	1;1;2	_ETIELVHTEPTEVAQLPSR_	_ETIELVHTEPTEVAQLPSR_	ETIELVHTEPTEVAQLPSR	3	717.043	2555836	47.6661	0.000239578	211015_HFX_Pet_Plasma_24fraction_No_15_E01	Canis lupus familiaris	uniprot-taxonomy_9615(canis_lupus_familiaris_220503_836sw_114891_tl)
A0A5F4BZE8;A0A5F4CFV9;A0A5F4D220;A0A8C0MYJ8;A0A8C0MYQ3;A0A8C0S5X0;F6UT62	tr	A0A5F4BZE8_CANLF;A0A5F4CFV9_CANLF;A0A5F4D220_CANLF;A0A8C0MYJ8_CANLF;A0A8C0MYQ3_CANLF;A0A8C0S5X0_CANLF;F6UT62_CANLF	SNX3;;SNX3;SNX3;SNX3;;SNX3	Sorting nexin 3;PX domain-containing protein;Sorting nexin 3;Sorting nexin 3;Sorting nexin 3;Sorting nexin 3;Sorting nexin 3	4	1;1;1;1;1;1;2	_GDDGIFDDNFIEER_	_GDDGIFDDNFIEER_	GDDGIFDDNFIEER	2	821.355	405826	70.7638	0	211015_HFX_Pet_Plasma_24fraction_No_05_E01	Canis lupus familiaris	uniprot-taxonomy_9615(canis_lupus_familiaris_220503_836sw_114891_tl)
A0A5F4BZJ0;A0A8C0LYH4;A0A8C0PUY9;F1PI75	tr	A0A5F4BZJ0_CANLF;A0A8C0LYH4_CANLF;A0A8C0PUY9_CANLF;F1PI75_CANLF	LOC478196	Peptidase S1 domain-containing protein;Proproteinase E;Proproteinase E;Peptidase S1 domain-containing protein	4	1;1;1;3	_VSAFNDWIEEVM[+16]SSH_	_VSAFNDWIEEVM[Oxidation (M)]SSH_	VSAFNDWIEEVMSSH	2	883.888	234647	72.2387	0	211015_HFX_Pet_Plasma_24fraction_No_08_E01	Canis lupus familiaris	uniprot-taxonomy_9615(canis_lupus_familiaris_220503_836sw_114891_tl)
A0A5F4BZJ0;A0A8C0LYH4;A0A8C0PUY9;F1PI75	tr	A0A5F4BZJ0_CANLF;A0A8C0LYH4_CANLF;A0A8C0PUY9_CANLF;F1PI75_CANLF	LOC478196	Peptidase S1 domain-containing protein;Proproteinase E;Proproteinase E;Peptidase S1 domain-containing protein	4	1;1;1;3	_LYTGGPLPDK_	_LYTGGPLPDK_	LYTGGPLPDK	2	530.787	24461700	15.1351	0.000293284	211015_HFX_Pet_Plasma_24fraction_No_18_E01	Canis lupus familiaris	uniprot-taxonomy_9615(canis_lupus_familiaris_220503_836sw_114891_tl)
A0A5F4BZL9;A0A8C0NA70;A0A8C0NDE2;A0A8C0TV96;A0A8C0Z6N3;E2R4D6	tr	A0A5F4BZL9_CANLF;A0A8C0NA70_CANLF;A0A8C0NDE2_CANLF;A0A8C0TV96_CANLF;A0A8C0Z6N3_CANLF;E2R4D6_CANLF	CDH15;;;;;CDH15	Cadherin 15	4	1	_DYDPEDWLQVDR_	_DYDPEDWLQVDR_	DYDPEDWLQVDR	2	775.842	1010414	68.69	0.000330852	211015_HFX_Pet_Plasma_24fraction_No_11_E01	Canis lupus familiaris	uniprot-taxonomy_9615(canis_lupus_familiaris_220503_836sw_114891_tl)
A0A5F4BZL9;A0A8C0NA70;A0A8C0NDE2;A0A8C0TV96;A0A8C0Z6N3;E2R4D6	tr	A0A5F4BZL9_CANLF;A0A8C0NA70_CANLF;A0A8C0NDE2_CANLF;A0A8C0TV96_CANLF;A0A8C0Z6N3_CANLF;E2R4D6_CANLF	CDH15;;;;;CDH15	Cadherin 15	4	1	_AEATDADDPETDNAALR_	_AEATDADDPETDNAALR_	AEATDADDPETDNAALR	2	887.89	360825	-9.69623	0.000184049	211015_HFX_Pet_Plasma_24fraction_No_18_E01	Canis lupus familiaris	uniprot-taxonomy_9615(canis_lupus_familiaris_220503_836sw_114891_tl)
A0A5F4BZQ8;A0A5F4CC41;A0A5F4CPD6;A0A5F4CX44;A0A5F4D9C8;A0A8C0MPG1;A0A8C0MRB4;A0A8C0MV53;A0A8C0T3E7;A0A8C0Z1N2;E2R3S4;J9P1P2	tr	A0A5F4BZQ8_CANLF;A0A5F4CC41_CANLF;A0A5F4CPD6_CANLF;A0A5F4CX44_CANLF;A0A5F4D9C8_CANLF;A0A8C0MPG1_CANLF;A0A8C0MRB4_CANLF;A0A8C0MV53_CANLF;A0A8C0T3E7_CANLF;A0A8C0Z1N2_CANLF;E2R3S4_CANLF;J9P1P2_CANLF	ADGRL1;ADGRL1;ADGRL1;ADGRL1;ADGRL1;;;;;;ADGRL1;ADGRL1	Adhesion G protein-coupled receptor L1	4	1;1;1;1;1;1;1;1;1;1;3;2	_SGETVINTANYHDTSPYR_	_SGETVINTANYHDTSPYR_	SGETVINTANYHDTSPYR	3	675.648	12265610	10.8308	0	211015_HFX_Pet_Plasma_24fraction_No_11_E01	Canis lupus familiaris	uniprot-taxonomy_9615(canis_lupus_familiaris_220503_836sw_114891_tl)
A0A5F4BZQ8;A0A5F4CC41;A0A5F4CPD6;A0A5F4CX44;A0A5F4D9C8;A0A8C0MPG1;A0A8C0MRB4;A0A8C0MV53;A0A8C0T3E7;A0A8C0Z1N2;E2R3S4;J9P1P2	tr	A0A5F4BZQ8_CANLF;A0A5F4CC41_CANLF;A0A5F4CPD6_CANLF;A0A5F4CX44_CANLF;A0A5F4D9C8_CANLF;A0A8C0MPG1_CANLF;A0A8C0MRB4_CANLF;A0A8C0MV53_CANLF;A0A8C0T3E7_CANLF;A0A8C0Z1N2_CANLF;E2R3S4_CANLF;J9P1P2_CANLF	ADGRL1;ADGRL1;ADGRL1;ADGRL1;ADGRL1;;;;;;ADGRL1;ADGRL1	Adhesion G protein-coupled receptor L1	4	1;1;1;1;1;1;1;1;1;1;3;2	_TDTLTEYASWEDYVAAR_	_TDTLTEYASWEDYVAAR_	TDTLTEYASWEDYVAAR	2	995.955	1111319	77.7876	0.00116192	211015_HFX_Pet_Plasma_24fraction_No_18_E01	Canis lupus familiaris	uniprot-taxonomy_9615(canis_lupus_familiaris_220503_836sw_114891_tl)
A0A5F4BZT3;A0A8C0T0L0;A0A8C0T2A7;E2R2H3	tr	A0A5F4BZT3_CANLF;A0A8C0T0L0_CANLF;A0A8C0T2A7_CANLF;E2R2H3_CANLF	ST6GAL1	ST6 beta-galactoside alpha-2,6-sialyltransferase 1;ST6 beta-galactoside alpha-2,6-sialyltransferase 1;ST6 beta-galactoside alpha-2,6-sialyltransferase 1;ST6 beta-galactoside alpha-2,6-sialyltransferase 1	3;4;4;3	1	_FNGAPTASFQQDVGTK_	_FNGAPTASFQQDVGTK_	FNGAPTASFQQDVGTK	2	834.405	2288532	33.4845	0	211015_HFX_Pet_Plasma_24fraction_No_15_E01	Canis lupus familiaris	uniprot-taxonomy_9615(canis_lupus_familiaris_220503_836sw_114891_tl)
A0A5F4BZY5;A0A5F4CCG8;A0A5F4CZ27;A0A8C0N5C6;A0A8C0N7M0;A0A8C0N9J2;A0A8C0NEG0;A0A8C0TIV1;A0A8C0TJ20;A0A8C0TKI1;A0A8C0TN93;E2RSC6	tr	A0A5F4BZY5_CANLF;A0A5F4CCG8_CANLF;A0A5F4CZ27_CANLF;A0A8C0N5C6_CANLF;A0A8C0N7M0_CANLF;A0A8C0N9J2_CANLF;A0A8C0NEG0_CANLF;A0A8C0TIV1_CANLF;A0A8C0TJ20_CANLF;A0A8C0TKI1_CANLF;A0A8C0TN93_CANLF;E2RSC6_CANLF	SEMA6D;SEMA6D;SEMA6D;SEMA6D;SEMA6D;SEMA6D;SEMA6D;;;;;SEMA6D	Semaphorin 6D	4	1;1;1;1;1;1;1;1;1;1;1;2	_TPDSVWTAVPEDK_	_TPDSVWTAVPEDK_	TPDSVWTAVPEDK	2	722.851	3426122	35.8432	0	211015_HFX_Pet_Plasma_24fraction_No_12_E01	Canis lupus familiaris	uniprot-taxonomy_9615(canis_lupus_familiaris_220503_836sw_114891_tl)
A0A5F4BZY5;A0A5F4CCG8;A0A5F4CZ27;A0A8C0N5C6;A0A8C0N7M0;A0A8C0N9J2;A0A8C0NEG0;A0A8C0TIV1;A0A8C0TJ20;A0A8C0TKI1;A0A8C0TN93;E2RSC6	tr	A0A5F4BZY5_CANLF;A0A5F4CCG8_CANLF;A0A5F4CZ27_CANLF;A0A8C0N5C6_CANLF;A0A8C0N7M0_CANLF;A0A8C0N9J2_CANLF;A0A8C0NEG0_CANLF;A0A8C0TIV1_CANLF;A0A8C0TJ20_CANLF;A0A8C0TKI1_CANLF;A0A8C0TN93_CANLF;E2RSC6_CANLF	SEMA6D;SEMA6D;SEMA6D;SEMA6D;SEMA6D;SEMA6D;SEMA6D;;;;;SEMA6D	Semaphorin 6D	4	1;1;1;1;1;1;1;1;1;1;1;2	_LNTLEYDGEEISGLAR_	_LNTLEYDGEEISGLAR_	LNTLEYDGEEISGLAR	2	890.442	3060639	62.0453	0.000886831	211015_HFX_Pet_Plasma_24fraction_No_15_E01	Canis lupus familiaris	uniprot-taxonomy_9615(canis_lupus_familiaris_220503_836sw_114891_tl)
A0A5F4C020;A0A5F4CFJ9;A0A5F4D7Q1;A0A8C0MGJ3;A0A8C0Q8V5;A0A8C0QE34;A0A8C0QN70;A0A8C0RDE2;E2RCF5	tr	A0A5F4C020_CANLF;A0A5F4CFJ9_CANLF;A0A5F4D7Q1_CANLF;A0A8C0MGJ3_CANLF;A0A8C0Q8V5_CANLF;A0A8C0QE34_CANLF;A0A8C0QN70_CANLF;A0A8C0RDE2_CANLF;E2RCF5_CANLF	BPIFC;BPIFC;BPIFC;;;;;;BPIFC	BPI fold containing family C	3;3;4;4;4;4;4;4;3	1;1;1;1;1;1;1;1;3	_LQQGIPLPNPHK_	_LQQGIPLPNPHK_	LQQGIPLPNPHK	3	447.926	2041820	14.99	0	211015_HFX_Pet_Plasma_24fraction_No_02_E01	Canis lupus familiaris	uniprot-taxonomy_9615(canis_lupus_familiaris_220503_836sw_114891_tl)
A0A5F4C053;A0A5F4CN33;A0A5F4D747;A0A5F4DGS4;A0A8C0N4L3;A0A8C0QGL9;A0A8C0QK30;A0A8C0RH83;A0A8C0RHA5;E2QU08	tr	A0A5F4C053_CANLF;A0A5F4CN33_CANLF;A0A5F4D747_CANLF;A0A5F4DGS4_CANLF;A0A8C0N4L3_CANLF;A0A8C0QGL9_CANLF;A0A8C0QK30_CANLF;A0A8C0RH83_CANLF;A0A8C0RHA5_CANLF;E2QU08_CANLF	ASS1	Citrulline--aspartate ligase;Argininosuccinate synthase;Argininosuccinate synthase;Citrulline--aspartate ligase;Argininosuccinate synthase 1;Argininosuccinate synthase 1;Argininosuccinate synthase 1;Argininosuccinate synthase 1;Argininosuccinate synthase 1;Argininosuccinate synthase	4;3;3;4;4;4;4;4;4;3	1;1;1;1;1;1;1;1;1;2	_APNSPDILEIEFK_	_APNSPDILEIEFK_	APNSPDILEIEFK	2	736.885	1071089	73.3801	0	211015_HFX_Pet_Plasma_24fraction_No_18_E01	Canis lupus familiaris	uniprot-taxonomy_9615(canis_lupus_familiaris_220503_836sw_114891_tl)
A0A5F4C093;A0A5F4CKM9;A0A5F4DJF0;A0A8C0NLT8;A0A8C0NM58;A0A8C0NMA5;A0A8C0PR06;A0A8C0PUY8;A0A8C0PZ55;E2RDY8	tr	A0A5F4C093_CANLF;A0A5F4CKM9_CANLF;A0A5F4DJF0_CANLF;A0A8C0NLT8_CANLF;A0A8C0NM58_CANLF;A0A8C0NMA5_CANLF;A0A8C0PR06_CANLF;A0A8C0PUY8_CANLF;A0A8C0PZ55_CANLF;E2RDY8_CANLF	CTH;CTH;CTH;;;;;;;CTH	Cystathionine gamma-lyase;Cystathionine gamma-lyase;Cystathionine gamma-lyase;Cystathionine gamma-lyase;Cystathionine gamma-lyase;Cystathionine gamma-lyase;Cystathionine gamma-lyase;Uncharacterized protein;Uncharacterized protein;Cystathionine gamma-lyase	3;3;3;4;4;4;4;4;4;3	1;1;1;1;1;1;1;1;1;2	_SDRDVLGISDTLIR_	_SDRDVLGISDTLIR_	SDRDVLGISDTLIR	3	520.618	572588	58.1429	0.000239578	211015_HFX_Pet_Plasma_24fraction_No_23_E01	Canis lupus familiaris	uniprot-taxonomy_9615(canis_lupus_familiaris_220503_836sw_114891_tl)
A0A5F4C093;A0A5F4CKM9;A0A5F4DJF0;A0A8C0NLT8;A0A8C0NM58;A0A8C0NMA5;A0A8C0PR06;A0A8C0PUY8;A0A8C0PZ55;E2RDY8	tr	A0A5F4C093_CANLF;A0A5F4CKM9_CANLF;A0A5F4DJF0_CANLF;A0A8C0NLT8_CANLF;A0A8C0NM58_CANLF;A0A8C0NMA5_CANLF;A0A8C0PR06_CANLF;A0A8C0PUY8_CANLF;A0A8C0PZ55_CANLF;E2RDY8_CANLF	CTH;CTH;CTH;;;;;;;CTH	Cystathionine gamma-lyase;Cystathionine gamma-lyase;Cystathionine gamma-lyase;Cystathionine gamma-lyase;Cystathionine gamma-lyase;Cystathionine gamma-lyase;Cystathionine gamma-lyase;Uncharacterized protein;Uncharacterized protein;Cystathionine gamma-lyase	3;3;3;4;4;4;4;4;4;3	1;1;1;1;1;1;1;1;1;2	_LLEAAITPETK_	_LLEAAITPETK_	LLEAAITPETK	2	593.34	2361691	29.3377	0.000950661	211015_HFX_Pet_Plasma_24fraction_No_24_E01	Canis lupus familiaris	uniprot-taxonomy_9615(canis_lupus_familiaris_220503_836sw_114891_tl)
A0A5F4C0A8;A0A5F4CIK5;A0A8C0PED8;A0A8C0SI95;F1Q041	tr	A0A5F4C0A8_CANLF;A0A5F4CIK5_CANLF;A0A8C0PED8_CANLF;A0A8C0SI95_CANLF;F1Q041_CANLF	F13B	Coagulation factor XIII B chain	4	1;1;1;1;2	_RDTYIAEFSMIGSELR_	_RDTYIAEFSMIGSELR_	RDTYIAEFSMIGSELR	3	629.98	350461	74.98	0	211015_HFX_Pet_Plasma_24fraction_No_01_E01	Canis lupus familiaris	uniprot-taxonomy_9615(canis_lupus_familiaris_220503_836sw_114891_tl)
A0A5F4C0A8;A0A5F4CIK5;A0A8C0PED8;A0A8C0SI95;F1Q041	tr	A0A5F4C0A8_CANLF;A0A5F4CIK5_CANLF;A0A8C0PED8_CANLF;A0A8C0SI95_CANLF;F1Q041_CANLF	F13B	Coagulation factor XIII B chain	4	1;1;1;1;2	_RDTYIAEFSM[+16]IGSELR_	_RDTYIAEFSM[Oxidation (M)]IGSELR_	RDTYIAEFSMIGSELR	3	635.312	397337	68.6011	0.000651923	211015_HFX_Pet_Plasma_24fraction_No_01_E01	Canis lupus familiaris	uniprot-taxonomy_9615(canis_lupus_familiaris_220503_836sw_114891_tl)
A0A5F4C0A8;A0A5F4CIK5;A0A8C0PED8;A0A8C0SI95;F1Q041	tr	A0A5F4C0A8_CANLF;A0A5F4CIK5_CANLF;A0A8C0PED8_CANLF;A0A8C0SI95_CANLF;F1Q041_CANLF	F13B	Coagulation factor XIII B chain	4	1;1;1;1;2	_IAQYYYSFK_	_IAQYYYSFK_	IAQYYYSFK	2	591.795	69083490	33.7205	0.000363284	211015_HFX_Pet_Plasma_24fraction_No_05_E01	Canis lupus familiaris	uniprot-taxonomy_9615(canis_lupus_familiaris_220503_836sw_114891_tl)
A0A5F4C0A8;A0A5F4CIK5;A0A8C0PED8;A0A8C0SI95;F1Q041	tr	A0A5F4C0A8_CANLF;A0A5F4CIK5_CANLF;A0A8C0PED8_CANLF;A0A8C0SI95_CANLF;F1Q041_CANLF	F13B	Coagulation factor XIII B chain	4	1;1;1;1;2	_DKVQYEC[+57]APGYYTAGGK_	_DKVQYEC[Carbamidomethyl (C)]APGYYTAGGK_	DKVQYECAPGYYTAGGK	3	636.293	3523138	8.55046	6.93289e-05	211015_HFX_Pet_Plasma_24fraction_No_08_E01	Canis lupus familiaris	uniprot-taxonomy_9615(canis_lupus_familiaris_220503_836sw_114891_tl)
A0A5F4C0A8;A0A5F4CIK5;A0A8C0PED8;A0A8C0SI95;F1Q041	tr	A0A5F4C0A8_CANLF;A0A5F4CIK5_CANLF;A0A8C0PED8_CANLF;A0A8C0SI95_CANLF;F1Q041_CANLF	F13B	Coagulation factor XIII B chain	4	1;1;1;1;2	_TC[+57]GLPSVENGR_	_TC[Carbamidomethyl (C)]GLPSVENGR_	TCGLPSVENGR	2	595.285	1402759	-15.4121	0.00036827	211015_HFX_Pet_Plasma_24fraction_No_09_E01	Canis lupus familiaris	uniprot-taxonomy_9615(canis_lupus_familiaris_220503_836sw_114891_tl)
A0A5F4C0A8;A0A5F4CIK5;A0A8C0PED8;A0A8C0SI95;F1Q041	tr	A0A5F4C0A8_CANLF;A0A5F4CIK5_CANLF;A0A8C0PED8_CANLF;A0A8C0SI95_CANLF;F1Q041_CANLF	F13B	Coagulation factor XIII B chain	4	1;1;1;1;2	_TLSFAC[+57]LAGYTTETGK_	_TLSFAC[Carbamidomethyl (C)]LAGYTTETGK_	TLSFACLAGYTTETGK	2	860.417	520601	61.5482	0	211015_HFX_Pet_Plasma_24fraction_No_09_E01	Canis lupus familiaris	uniprot-taxonomy_9615(canis_lupus_familiaris_220503_836sw_114891_tl)
A0A5F4C0A8;A0A5F4CIK5;A0A8C0PED8;A0A8C0SI95;F1Q041	tr	A0A5F4C0A8_CANLF;A0A5F4CIK5_CANLF;A0A8C0PED8_CANLF;A0A8C0SI95_CANLF;F1Q041_CANLF	F13B	Coagulation factor XIII B chain	4	1;1;1;1;2	_VLHGDLIDFVC[+57]K_	_VLHGDLIDFVC[Carbamidomethyl (C)]K_	VLHGDLIDFVCK	3	472.583	9592333	109.988	0	211015_HFX_Pet_Plasma_24fraction_No_10_E01	Canis lupus familiaris	uniprot-taxonomy_9615(canis_lupus_familiaris_220503_836sw_114891_tl)
A0A5F4C0A8;A0A5F4CIK5;A0A8C0PED8;A0A8C0SI95;F1Q041	tr	A0A5F4C0A8_CANLF;A0A5F4CIK5_CANLF;A0A8C0PED8_CANLF;A0A8C0SI95_CANLF;F1Q041_CANLF	F13B	Coagulation factor XIII B chain	4	1;1;1;1;2	_VLHGDLIDFVC[+57]K_	_VLHGDLIDFVC[Carbamidomethyl (C)]K_	VLHGDLIDFVCK	2	708.371	739649	109.988	0	211015_HFX_Pet_Plasma_24fraction_No_10_E01	Canis lupus familiaris	uniprot-taxonomy_9615(canis_lupus_familiaris_220503_836sw_114891_tl)
A0A5F4C0A8;A0A5F4CIK5;A0A8C0PED8;A0A8C0SI95;F1Q041	tr	A0A5F4C0A8_CANLF;A0A5F4CIK5_CANLF;A0A8C0PED8_CANLF;A0A8C0SI95_CANLF;F1Q041_CANLF	F13B	Coagulation factor XIII B chain	4	1;1;1;1;2	_VQYEC[+57]APGYYTAGGK_	_VQYEC[Carbamidomethyl (C)]APGYYTAGGK_	VQYECAPGYYTAGGK	2	832.375	367326000	15.2807	0.000397219	211015_HFX_Pet_Plasma_24fraction_No_11_E01	Canis lupus familiaris	uniprot-taxonomy_9615(canis_lupus_familiaris_220503_836sw_114891_tl)
A0A5F4C0A8;A0A5F4CIK5;A0A8C0PED8;A0A8C0SI95;F1Q041	tr	A0A5F4C0A8_CANLF;A0A5F4CIK5_CANLF;A0A8C0PED8_CANLF;A0A8C0SI95_CANLF;F1Q041_CANLF	F13B	Coagulation factor XIII B chain	4	1;1;1;1;2	_WDFDNRPYIFHGEYIEFLC[+57]K_	_WDFDNRPYIFHGEYIEFLC[Carbamidomethyl (C)]K_	WDFDNRPYIFHGEYIEFLCK	4	663.061	2797285	134.582	0.000522876	211015_HFX_Pet_Plasma_24fraction_No_12_E01	Canis lupus familiaris	uniprot-taxonomy_9615(canis_lupus_familiaris_220503_836sw_114891_tl)
A0A5F4C0A8;A0A5F4CIK5;A0A8C0PED8;A0A8C0SI95;F1Q041	tr	A0A5F4C0A8_CANLF;A0A5F4CIK5_CANLF;A0A8C0PED8_CANLF;A0A8C0SI95_CANLF;F1Q041_CANLF	F13B	Coagulation factor XIII B chain	4	1;1;1;1;2	_DEEVVQC[+57]LADGWSPQPTC[+57]R_	_DEEVVQC[Carbamidomethyl (C)]LADGWSPQPTC[Carbamidomethyl (C)]R_	DEEVVQCLADGWSPQPTCR	2	1123.99	6602077	63.0216	0.00032175	211015_HFX_Pet_Plasma_24fraction_No_16_E01	Canis lupus familiaris	uniprot-taxonomy_9615(canis_lupus_familiaris_220503_836sw_114891_tl)
A0A5F4C0A8;A0A5F4CIK5;A0A8C0PED8;A0A8C0SI95;F1Q041	tr	A0A5F4C0A8_CANLF;A0A5F4CIK5_CANLF;A0A8C0PED8_CANLF;A0A8C0SI95_CANLF;F1Q041_CANLF	F13B	Coagulation factor XIII B chain	4	1;1;1;1;2	_TEETEC[+57]HTYGWALTPK_	_TEETEC[Carbamidomethyl (C)]HTYGWALTPK_	TEETECHTYGWALTPK	3	641.624	39366940	28.0479	0	211015_HFX_Pet_Plasma_24fraction_No_18_E01	Canis lupus familiaris	uniprot-taxonomy_9615(canis_lupus_familiaris_220503_836sw_114891_tl)
A0A5F4C0A8;A0A5F4CIK5;A0A8C0PED8;A0A8C0SI95;F1Q041	tr	A0A5F4C0A8_CANLF;A0A5F4CIK5_CANLF;A0A8C0PED8_CANLF;A0A8C0SI95_CANLF;F1Q041_CANLF	F13B	Coagulation factor XIII B chain	4	1;1;1;1;2	_TEETEC[+57]HTYGWALTPK_	_TEETEC[Carbamidomethyl (C)]HTYGWALTPK_	TEETECHTYGWALTPK	2	961.933	3555508	28.0479	0.00603531	211015_HFX_Pet_Plasma_24fraction_No_18_E01	Canis lupus familiaris	uniprot-taxonomy_9615(canis_lupus_familiaris_220503_836sw_114891_tl)
A0A5F4C0A8;A0A5F4CIK5;A0A8C0PED8;A0A8C0SI95;F1Q041	tr	A0A5F4C0A8_CANLF;A0A5F4CIK5_CANLF;A0A8C0PED8_CANLF;A0A8C0SI95_CANLF;F1Q041_CANLF	F13B	Coagulation factor XIII B chain	4	1;1;1;1;2	_QGYDLSPSNSLSELSVQC[+57]NR_	_QGYDLSPSNSLSELSVQC[Carbamidomethyl (C)]NR_	QGYDLSPSNSLSELSVQCNR	2	1127.52	415832	76.5426	0	211015_HFX_Pet_Plasma_24fraction_No_20_E01	Canis lupus familiaris	uniprot-taxonomy_9615(canis_lupus_familiaris_220503_836sw_114891_tl)
A0A5F4C0A8;A0A5F4CIK5;A0A8C0PED8;A0A8C0SI95;F1Q041	tr	A0A5F4C0A8_CANLF;A0A5F4CIK5_CANLF;A0A8C0PED8_CANLF;A0A8C0SI95_CANLF;F1Q041_CANLF	F13B	Coagulation factor XIII B chain	4	1;1;1;1;2	_VSHC[+57]EQGEWSSPPIC[+57]LEPC[+57]TINVDR_	_VSHC[Carbamidomethyl (C)]EQGEWSSPPIC[Carbamidomethyl (C)]LEPC[Carbamidomethyl (C)]TINVDR_	VSHCEQGEWSSPPICLEPCTINVDR	3	990.777	320390	62.7669	0.00051116	211015_HFX_Pet_Plasma_24fraction_No_21_E01	Canis lupus familiaris	uniprot-taxonomy_9615(canis_lupus_familiaris_220503_836sw_114891_tl)
A0A5F4C0A8;A0A5F4CIK5;A0A8C0PED8;A0A8C0SI95;F1Q041	tr	A0A5F4C0A8_CANLF;A0A5F4CIK5_CANLF;A0A8C0PED8_CANLF;A0A8C0SI95_CANLF;F1Q041_CANLF	F13B	Coagulation factor XIII B chain	4	1;1;1;1;2	_DTYIAEFSM[+16]IGSELR_	_DTYIAEFSM[Oxidation (M)]IGSELR_	DTYIAEFSMIGSELR	2	874.414	641789	93.1545	0.00032175	211015_HFX_Pet_Plasma_24fraction_No_24_E01	Canis lupus familiaris	uniprot-taxonomy_9615(canis_lupus_familiaris_220503_836sw_114891_tl)
A0A5F4C0A8;A0A5F4CIK5;A0A8C0PED8;A0A8C0SI95;F1Q041	tr	A0A5F4C0A8_CANLF;A0A5F4CIK5_CANLF;A0A8C0PED8_CANLF;A0A8C0SI95_CANLF;F1Q041_CANLF	F13B	Coagulation factor XIII B chain	4	1;1;1;1;2	_DTYIAEFSMIGSELR_	_DTYIAEFSMIGSELR_	DTYIAEFSMIGSELR	2	866.417	163348	102.949	0.000293284	211015_HFX_Pet_Plasma_24fraction_No_24_E01	Canis lupus familiaris	uniprot-taxonomy_9615(canis_lupus_familiaris_220503_836sw_114891_tl)
A0A5F4C0D1;A0A8C0LXG7;A0A8C0M2W5;A0A8C0Q518;J9P4B4	tr	A0A5F4C0D1_CANLF;A0A8C0LXG7_CANLF;A0A8C0M2W5_CANLF;A0A8C0Q518_CANLF;J9P4B4_CANLF	C1QA;C1QA;C1QA;;C1QA	Complement C1q subcomponent subunit A;Complement C1q A chain;Complement C1q A chain;Complement C1q A chain;Complement C1q subcomponent subunit A	4	1	_WDIC[+57]LSIVSSGR_	_WDIC[Carbamidomethyl (C)]LSIVSSGR_	WDICLSIVSSGR	2	696.851	874471	67.9382	0.000699643	211015_HFX_Pet_Plasma_24fraction_No_11_E01	Canis lupus familiaris	uniprot-taxonomy_9615(canis_lupus_familiaris_220503_836sw_114891_tl)
A0A5F4C0D1;A0A8C0LXG7;A0A8C0M2W5;A0A8C0Q518;J9P4B4	tr	A0A5F4C0D1_CANLF;A0A8C0LXG7_CANLF;A0A8C0M2W5_CANLF;A0A8C0Q518_CANLF;J9P4B4_CANLF	C1QA;C1QA;C1QA;;C1QA	Complement C1q subcomponent subunit A;Complement C1q A chain;Complement C1q A chain;Complement C1q A chain;Complement C1q subcomponent subunit A	4	1	_SLGFC[+57]DTNSK_	_SLGFC[Carbamidomethyl (C)]DTNSK_	SLGFCDTNSK	2	564.753	1816750	-17.5652	0	211015_HFX_Pet_Plasma_24fraction_No_12_E01	Canis lupus familiaris	uniprot-taxonomy_9615(canis_lupus_familiaris_220503_836sw_114891_tl)
A0A5F4C0F1;A0A5F4CGY8;A0A5F4CL20;A0A8C0MIS0;A0A8C0MLU9;A0A8C0MMK4;A0A8C0MRJ4;A0A8C0MSC3;A0A8C0TX25;E2RJ14	tr	A0A5F4C0F1_CANLF;A0A5F4CGY8_CANLF;A0A5F4CL20_CANLF;A0A8C0MIS0_CANLF;A0A8C0MLU9_CANLF;A0A8C0MMK4_CANLF;A0A8C0MRJ4_CANLF;A0A8C0MSC3_CANLF;A0A8C0TX25_CANLF;E2RJ14_CANLF	NRP2	Neuropilin;Neuropilin;Neuropilin;Neuropilin 2;Neuropilin 2;Neuropilin 2;Neuropilin 2;Neuropilin 2;Neuropilin 2;Neuropilin	3;3;3;4;4;4;4;4;4;3	1;1;1;1;1;1;1;1;1;3	_IANEQISASSTYSDER_	_IANEQISASSTYSDER_	IANEQISASSTYSDER	2	885.911	1051603	4.44065	0.00036827	211015_HFX_Pet_Plasma_24fraction_No_07_E01	Canis lupus familiaris	uniprot-taxonomy_9615(canis_lupus_familiaris_220503_836sw_114891_tl)
A0A5F4C0F1;A0A5F4CGY8;A0A5F4CL20;A0A8C0MIS0;A0A8C0MLU9;A0A8C0MMK4;A0A8C0MRJ4;A0A8C0MSC3;A0A8C0TX25;E2RJ14	tr	A0A5F4C0F1_CANLF;A0A5F4CGY8_CANLF;A0A5F4CL20_CANLF;A0A8C0MIS0_CANLF;A0A8C0MLU9_CANLF;A0A8C0MMK4_CANLF;A0A8C0MRJ4_CANLF;A0A8C0MSC3_CANLF;A0A8C0TX25_CANLF;E2RJ14_CANLF	NRP2	Neuropilin;Neuropilin;Neuropilin;Neuropilin 2;Neuropilin 2;Neuropilin 2;Neuropilin 2;Neuropilin 2;Neuropilin 2;Neuropilin	3;3;3;4;4;4;4;4;4;3	1;1;1;1;1;1;1;1;1;3	_DWEYIQDPR_	_DWEYIQDPR_	DWEYIQDPR	2	611.28	2307549	36.1732	0.000699643	211015_HFX_Pet_Plasma_24fraction_No_09_E01	Canis lupus familiaris	uniprot-taxonomy_9615(canis_lupus_familiaris_220503_836sw_114891_tl)
A0A5F4C0F1;A0A5F4CGY8;A0A5F4CL20;A0A8C0MIS0;A0A8C0MLU9;A0A8C0MMK4;A0A8C0MRJ4;A0A8C0MSC3;A0A8C0TX25;E2RJ14	tr	A0A5F4C0F1_CANLF;A0A5F4CGY8_CANLF;A0A5F4CL20_CANLF;A0A8C0MIS0_CANLF;A0A8C0MLU9_CANLF;A0A8C0MMK4_CANLF;A0A8C0MRJ4_CANLF;A0A8C0MSC3_CANLF;A0A8C0TX25_CANLF;E2RJ14_CANLF	NRP2	Neuropilin;Neuropilin;Neuropilin;Neuropilin 2;Neuropilin 2;Neuropilin 2;Neuropilin 2;Neuropilin 2;Neuropilin 2;Neuropilin	3;3;3;4;4;4;4;4;4;3	1;1;1;1;1;1;1;1;1;3	_VFQANNDATEVVLNK_	_VFQANNDATEVVLNK_	VFQANNDATEVVLNK	2	831.428	2234270	33.6213	6.93289e-05	211015_HFX_Pet_Plasma_24fraction_No_20_E01	Canis lupus familiaris	uniprot-taxonomy_9615(canis_lupus_familiaris_220503_836sw_114891_tl)
A0A5F4C0H3;A0A5F4CCV9;A0A8C0NID1;A0A8C0NKP1;E2RD94	tr	A0A5F4C0H3_CANLF;A0A5F4CCV9_CANLF;A0A8C0NID1_CANLF;A0A8C0NKP1_CANLF;E2RD94_CANLF	FAP	Fibroblast activation protein alpha	4	1;1;1;1;2	_LEVDDITLWYK_	_LEVDDITLWYK_	LEVDDITLWYK	2	697.864	518240	85.8533	0.000699643	211015_HFX_Pet_Plasma_24fraction_No_01_E01	Canis lupus familiaris	uniprot-taxonomy_9615(canis_lupus_familiaris_220503_836sw_114891_tl)
A0A5F4C0H3;A0A5F4CCV9;A0A8C0NID1;A0A8C0NKP1;E2RD94	tr	A0A5F4C0H3_CANLF;A0A5F4CCV9_CANLF;A0A8C0NID1_CANLF;A0A8C0NKP1_CANLF;E2RD94_CANLF	FAP	Fibroblast activation protein alpha	4	1;1;1;1;2	_FIEMGFIDEK_	_FIEMGFIDEK_	FIEMGFIDEK	2	614.8	1130431	63.5777	6.93289e-05	211015_HFX_Pet_Plasma_24fraction_No_06_E01	Canis lupus familiaris	uniprot-taxonomy_9615(canis_lupus_familiaris_220503_836sw_114891_tl)
A0A5F4C0H3;A0A5F4CCV9;A0A8C0NID1;A0A8C0NKP1;E2RD94	tr	A0A5F4C0H3_CANLF;A0A5F4CCV9_CANLF;A0A8C0NID1_CANLF;A0A8C0NKP1_CANLF;E2RD94_CANLF	FAP	Fibroblast activation protein alpha	4	1;1;1;1;2	_FIEM[+16]GFIDEK_	_FIEM[Oxidation (M)]GFIDEK_	FIEMGFIDEK	2	622.797	459157	63.7292	0.00521046	211015_HFX_Pet_Plasma_24fraction_No_06_E01	Canis lupus familiaris	uniprot-taxonomy_9615(canis_lupus_familiaris_220503_836sw_114891_tl)
A0A5F4C0H3;A0A5F4CCV9;A0A8C0NID1;A0A8C0NKP1;E2RD94	tr	A0A5F4C0H3_CANLF;A0A5F4CCV9_CANLF;A0A8C0NID1_CANLF;A0A8C0NKP1_CANLF;E2RD94_CANLF	FAP	Fibroblast activation protein alpha	4	1;1;1;1;2	_EGWQTWDC[+57]PK_	_EGWQTWDC[Carbamidomethyl (C)]PK_	EGWQTWDCPK	2	653.78	2831981	29.688	0.000938699	211015_HFX_Pet_Plasma_24fraction_No_11_E01	Canis lupus familiaris	uniprot-taxonomy_9615(canis_lupus_familiaris_220503_836sw_114891_tl)
A0A5F4C0H3;A0A5F4CCV9;A0A8C0NID1;A0A8C0NKP1;E2RD94	tr	A0A5F4C0H3_CANLF;A0A5F4CCV9_CANLF;A0A8C0NID1_CANLF;A0A8C0NKP1_CANLF;E2RD94_CANLF	FAP	Fibroblast activation protein alpha	4	1;1;1;1;2	_VC[+57]LQWLK_	_VC[Carbamidomethyl (C)]LQWLK_	VCLQWLK	2	473.763	990297	47.4175	0.00116192	211015_HFX_Pet_Plasma_24fraction_No_11_E01	Canis lupus familiaris	uniprot-taxonomy_9615(canis_lupus_familiaris_220503_836sw_114891_tl)
A0A5F4C0H3;A0A5F4CCV9;A0A8C0NID1;A0A8C0NKP1;E2RD94	tr	A0A5F4C0H3_CANLF;A0A5F4CCV9_CANLF;A0A8C0NID1_CANLF;A0A8C0NKP1_CANLF;E2RD94_CANLF	FAP	Fibroblast activation protein alpha	4	1;1;1;1;2	_DTVENAIQITSGK_	_DTVENAIQITSGK_	DTVENAIQITSGK	2	688.357	41838380	37.2884	0.000699643	211015_HFX_Pet_Plasma_24fraction_No_13_E01	Canis lupus familiaris	uniprot-taxonomy_9615(canis_lupus_familiaris_220503_836sw_114891_tl)
A0A5F4C0H3;A0A5F4CCV9;A0A8C0NID1;A0A8C0NKP1;E2RD94	tr	A0A5F4C0H3_CANLF;A0A5F4CCV9_CANLF;A0A8C0NID1_CANLF;A0A8C0NKP1_CANLF;E2RD94_CANLF	FAP	Fibroblast activation protein alpha	4	1;1;1;1;2	_LGVYEVEDQITAVR_	_LGVYEVEDQITAVR_	LGVYEVEDQITAVR	2	796.42	3895594	60.8043	0.000749394	211015_HFX_Pet_Plasma_24fraction_No_18_E01	Canis lupus familiaris	uniprot-taxonomy_9615(canis_lupus_familiaris_220503_836sw_114891_tl)
A0A5F4C0H5;A0A5F4CCE9;A0A5F4D968;A0A5F4DGW2;A0A8C0LVR5;A0A8C0LYR4;A0A8C0TCD0;F1PBJ3;J9NSW5	tr	A0A5F4C0H5_CANLF;A0A5F4CCE9_CANLF;A0A5F4D968_CANLF;A0A5F4DGW2_CANLF;A0A8C0LVR5_CANLF;A0A8C0LYR4_CANLF;A0A8C0TCD0_CANLF;F1PBJ3_CANLF;J9NSW5_CANLF	LMNA	Lamin A/C;Lamin A/C;Lamin A/C;Lamin A/C;Uncharacterized protein;Uncharacterized protein;Uncharacterized protein;Lamin A/C;Lamin A/C	3;3;3;3;4;4;4;3;3	1;1;1;1;1;1;1;2;1	_TLEGELHDLR_	_TLEGELHDLR_	TLEGELHDLR	3	394.875	2023755	18.6487	0	211015_HFX_Pet_Plasma_24fraction_No_07_E01	Canis lupus familiaris	uniprot-taxonomy_9615(canis_lupus_familiaris_220503_836sw_114891_tl)
A0A5F4C0H5;A0A5F4CCE9;A0A5F4D968;A0A5F4DGW2;A0A8C0LVR5;A0A8C0LYR4;A0A8C0TCD0;F1PBJ3;J9NSW5	tr	A0A5F4C0H5_CANLF;A0A5F4CCE9_CANLF;A0A5F4D968_CANLF;A0A5F4DGW2_CANLF;A0A8C0LVR5_CANLF;A0A8C0LYR4_CANLF;A0A8C0TCD0_CANLF;F1PBJ3_CANLF;J9NSW5_CANLF	LMNA	Lamin A/C;Lamin A/C;Lamin A/C;Lamin A/C;Uncharacterized protein;Uncharacterized protein;Uncharacterized protein;Lamin A/C;Lamin A/C	3;3;3;3;4;4;4;3;3	1;1;1;1;1;1;1;2;1	_SSEDQSMGNWQIK_	_SSEDQSMGNWQIK_	SSEDQSMGNWQIK	2	755.336	2006113	26.5462	0	211015_HFX_Pet_Plasma_24fraction_No_12_E01	Canis lupus familiaris	uniprot-taxonomy_9615(canis_lupus_familiaris_220503_836sw_114891_tl)
A0A5F4C0H5;A0A5F4CCE9;A0A5F4D968;A0A5F4DGW2;A0A8C0LVR5;A0A8C0LYR4;A0A8C0TCD0;F1PBJ3;J9NSW5	tr	A0A5F4C0H5_CANLF;A0A5F4CCE9_CANLF;A0A5F4D968_CANLF;A0A5F4DGW2_CANLF;A0A8C0LVR5_CANLF;A0A8C0LYR4_CANLF;A0A8C0TCD0_CANLF;F1PBJ3_CANLF;J9NSW5_CANLF	LMNA	Lamin A/C;Lamin A/C;Lamin A/C;Lamin A/C;Uncharacterized protein;Uncharacterized protein;Uncharacterized protein;Lamin A/C;Lamin A/C	3;3;3;3;4;4;4;3;3	1;1;1;1;1;1;1;2;1	_LADALQELR_	_LADALQELR_	LADALQELR	2	514.79	2286257	35.7517	0.00105254	211015_HFX_Pet_Plasma_24fraction_No_20_E01	Canis lupus familiaris	uniprot-taxonomy_9615(canis_lupus_familiaris_220503_836sw_114891_tl)
A0A5F4C0I1;A0A8C0MSX2;A0A8C0N523;A0A8C0QBR5;A0A8C0RGS2;A0A8C0T9X0;F1PC72;F1PRZ1	tr	A0A5F4C0I1_CANLF;A0A8C0MSX2_CANLF;A0A8C0N523_CANLF;A0A8C0QBR5_CANLF;A0A8C0RGS2_CANLF;A0A8C0T9X0_CANLF;F1PC72_CANLF;F1PRZ1_CANLF	;VDAC1;;;VDAC1;;VDAC1;VDAC1	Voltage-dependent anion-selective channel protein 1;Voltage dependent anion channel 1;Uncharacterized protein;Uncharacterized protein;Voltage dependent anion channel 1;Uncharacterized protein;Voltage-dependent anion-selective channel protein 1;Voltage-dependent anion-selective channel protein 1	3;4;4;4;4;4;3;3	1;1;1;1;1;1;2;2	_TDEFQLHTNVNDGTEFGGSIYQK_	_TDEFQLHTNVNDGTEFGGSIYQK_	TDEFQLHTNVNDGTEFGGSIYQK	3	867.402	605252	50.5524	0.000699643	211015_HFX_Pet_Plasma_24fraction_No_01_E01	Canis lupus familiaris	uniprot-taxonomy_9615(canis_lupus_familiaris_220503_836sw_114891_tl)
A0A5F4C0I5;A0A5F4C1G5;A0A5F4C592;A0A5F4D463;A0A8C0MVQ5;A0A8C0MWQ9;A0A8C0N0Q5;A0A8C0N119;A0A8C0N6S0;A0A8C0TLP9;A0A8C0TLY8;A0A8C0TMA4;A0A8C0TMI8;F1Q2N4	tr	A0A5F4C0I5_CANLF;A0A5F4C1G5_CANLF;A0A5F4C592_CANLF;A0A5F4D463_CANLF;A0A8C0MVQ5_CANLF;A0A8C0MWQ9_CANLF;A0A8C0N0Q5_CANLF;A0A8C0N119_CANLF;A0A8C0N6S0_CANLF;A0A8C0TLP9_CANLF;A0A8C0TLY8_CANLF;A0A8C0TMA4_CANLF;A0A8C0TMI8_CANLF;F1Q2N4_CANLF	ROBO1;ROBO1;ROBO1;ROBO1;;;;;;;;;;ROBO1	Roundabout guidance receptor 1	4;4;4;4;4;4;4;4;4;4;4;4;4;2	1;1;1;1;1;1;1;1;1;1;1;1;1;3	_ESEVAELTVLER_	_ESEVAELTVLER_	ESEVAELTVLER	2	687.859	1308011	49.9796	0.00036827	211015_HFX_Pet_Plasma_24fraction_No_08_E01	Canis lupus familiaris	uniprot-taxonomy_9615(canis_lupus_familiaris_220503_836sw_114891_tl)
A0A5F4C0I5;A0A5F4C1G5;A0A5F4C592;A0A5F4D463;A0A8C0MVQ5;A0A8C0MWQ9;A0A8C0N0Q5;A0A8C0N119;A0A8C0N6S0;A0A8C0TLP9;A0A8C0TLY8;A0A8C0TMA4;A0A8C0TMI8;F1Q2N4	tr	A0A5F4C0I5_CANLF;A0A5F4C1G5_CANLF;A0A5F4C592_CANLF;A0A5F4D463_CANLF;A0A8C0MVQ5_CANLF;A0A8C0MWQ9_CANLF;A0A8C0N0Q5_CANLF;A0A8C0N119_CANLF;A0A8C0N6S0_CANLF;A0A8C0TLP9_CANLF;A0A8C0TLY8_CANLF;A0A8C0TMA4_CANLF;A0A8C0TMI8_CANLF;F1Q2N4_CANLF	ROBO1;ROBO1;ROBO1;ROBO1;;;;;;;;;;ROBO1	Roundabout guidance receptor 1	4;4;4;4;4;4;4;4;4;4;4;4;4;2	1;1;1;1;1;1;1;1;1;1;1;1;1;3	_TLEEAPSAPPQSVTVSK_	_TLEEAPSAPPQSVTVSK_	TLEEAPSAPPQSVTVSK	2	870.954	1823441	18.0774	0.000293284	211015_HFX_Pet_Plasma_24fraction_No_09_E01	Canis lupus familiaris	uniprot-taxonomy_9615(canis_lupus_familiaris_220503_836sw_114891_tl)
A0A5F4C0I5;A0A5F4C1G5;A0A5F4C592;A0A5F4D463;A0A8C0MVQ5;A0A8C0MWQ9;A0A8C0N0Q5;A0A8C0N119;A0A8C0N6S0;A0A8C0TLP9;A0A8C0TLY8;A0A8C0TMA4;A0A8C0TMI8;F1Q2N4	tr	A0A5F4C0I5_CANLF;A0A5F4C1G5_CANLF;A0A5F4C592_CANLF;A0A5F4D463_CANLF;A0A8C0MVQ5_CANLF;A0A8C0MWQ9_CANLF;A0A8C0N0Q5_CANLF;A0A8C0N119_CANLF;A0A8C0N6S0_CANLF;A0A8C0TLP9_CANLF;A0A8C0TLY8_CANLF;A0A8C0TMA4_CANLF;A0A8C0TMI8_CANLF;F1Q2N4_CANLF	ROBO1;ROBO1;ROBO1;ROBO1;;;;;;;;;;ROBO1	Roundabout guidance receptor 1	4;4;4;4;4;4;4;4;4;4;4;4;4;2	1;1;1;1;1;1;1;1;1;1;1;1;1;3	_AANAYGISDPSQISDPVK_	_AANAYGISDPSQISDPVK_	AANAYGISDPSQISDPVK	2	916.955	2228669	40.6245	0.000886831	211015_HFX_Pet_Plasma_24fraction_No_14_E01	Canis lupus familiaris	uniprot-taxonomy_9615(canis_lupus_familiaris_220503_836sw_114891_tl)
A0A5F4C0I5;A0A5F4C1G5;A0A5F4C592;A0A5F4D463;A0A8C0MVQ5;A0A8C0MWQ9;A0A8C0N0Q5;A0A8C0N119;A0A8C0N6S0;A0A8C0TLP9;A0A8C0TLY8;A0A8C0TMA4;A0A8C0TMI8;F1Q2N4	tr	A0A5F4C0I5_CANLF;A0A5F4C1G5_CANLF;A0A5F4C592_CANLF;A0A5F4D463_CANLF;A0A8C0MVQ5_CANLF;A0A8C0MWQ9_CANLF;A0A8C0N0Q5_CANLF;A0A8C0N119_CANLF;A0A8C0N6S0_CANLF;A0A8C0TLP9_CANLF;A0A8C0TLY8_CANLF;A0A8C0TMA4_CANLF;A0A8C0TMI8_CANLF;F1Q2N4_CANLF	ROBO1;ROBO1;ROBO1;ROBO1;;;;;;;;;;ROBO1	Roundabout guidance receptor 1	4;4;4;4;4;4;4;4;4;4;4;4;4;2	1;1;1;1;1;1;1;1;1;1;1;1;1;3	_NSVVIPDLK_	_NSVVIPDLK_	NSVVIPDLK	2	492.79	848043	37.8836	0.000699643	211015_HFX_Pet_Plasma_24fraction_No_19_E01	Canis lupus familiaris	uniprot-taxonomy_9615(canis_lupus_familiaris_220503_836sw_114891_tl)
A0A5F4C0I5;A0A5F4C1G5;A0A5F4C592;A0A5F4D463;A0A8C0MVQ5;A0A8C0MWQ9;A0A8C0N0Q5;A0A8C0N119;A0A8C0N6S0;A0A8C0TLP9;A0A8C0TLY8;A0A8C0TMA4;A0A8C0TMI8;F1Q2N4	tr	A0A5F4C0I5_CANLF;A0A5F4C1G5_CANLF;A0A5F4C592_CANLF;A0A5F4D463_CANLF;A0A8C0MVQ5_CANLF;A0A8C0MWQ9_CANLF;A0A8C0N0Q5_CANLF;A0A8C0N119_CANLF;A0A8C0N6S0_CANLF;A0A8C0TLP9_CANLF;A0A8C0TLY8_CANLF;A0A8C0TMA4_CANLF;A0A8C0TMI8_CANLF;F1Q2N4_CANLF	ROBO1;ROBO1;ROBO1;ROBO1;;;;;;;;;;ROBO1	Roundabout guidance receptor 1	4;4;4;4;4;4;4;4;4;4;4;4;4;2	1;1;1;1;1;1;1;1;1;1;1;1;1;3	_ARPFFNEFQGADSEIK_	_ARPFFNEFQGADSEIK_	ARPFFNEFQGADSEIK	3	619.304	712386	46.8858	0	211015_HFX_Pet_Plasma_24fraction_No_21_E01	Canis lupus familiaris	uniprot-taxonomy_9615(canis_lupus_familiaris_220503_836sw_114891_tl)
A0A5F4C0I5;A0A5F4C1G5;A0A5F4C592;A0A5F4D463;A0A8C0MVQ5;A0A8C0MWQ9;A0A8C0N0Q5;A0A8C0N119;A0A8C0N6S0;A0A8C0TLP9;A0A8C0TLY8;A0A8C0TMA4;A0A8C0TMI8;F1Q2N4	tr	A0A5F4C0I5_CANLF;A0A5F4C1G5_CANLF;A0A5F4C592_CANLF;A0A5F4D463_CANLF;A0A8C0MVQ5_CANLF;A0A8C0MWQ9_CANLF;A0A8C0N0Q5_CANLF;A0A8C0N119_CANLF;A0A8C0N6S0_CANLF;A0A8C0TLP9_CANLF;A0A8C0TLY8_CANLF;A0A8C0TMA4_CANLF;A0A8C0TMI8_CANLF;F1Q2N4_CANLF	ROBO1;ROBO1;ROBO1;ROBO1;;;;;;;;;;ROBO1	Roundabout guidance receptor 1	4;4;4;4;4;4;4;4;4;4;4;4;4;2	1;1;1;1;1;1;1;1;1;1;1;1;1;3	_IVEHPSDLIVSK_	_IVEHPSDLIVSK_	IVEHPSDLIVSK	3	446.254	13116750	16.2455	6.93289e-05	211015_HFX_Pet_Plasma_24fraction_No_24_E01	Canis lupus familiaris	uniprot-taxonomy_9615(canis_lupus_familiaris_220503_836sw_114891_tl)
A0A5F4C0I5;A0A5F4C1G5;A0A5F4C592;A0A5F4D463;A0A8C0MVQ5;A0A8C0MWQ9;A0A8C0N0Q5;A0A8C0N119;A0A8C0N6S0;A0A8C0TLP9;A0A8C0TLY8;A0A8C0TMA4;A0A8C0TMI8;F1Q2N4	tr	A0A5F4C0I5_CANLF;A0A5F4C1G5_CANLF;A0A5F4C592_CANLF;A0A5F4D463_CANLF;A0A8C0MVQ5_CANLF;A0A8C0MWQ9_CANLF;A0A8C0N0Q5_CANLF;A0A8C0N119_CANLF;A0A8C0N6S0_CANLF;A0A8C0TLP9_CANLF;A0A8C0TLY8_CANLF;A0A8C0TMA4_CANLF;A0A8C0TMI8_CANLF;F1Q2N4_CANLF	ROBO1;ROBO1;ROBO1;ROBO1;;;;;;;;;;ROBO1	Roundabout guidance receptor 1	4;4;4;4;4;4;4;4;4;4;4;4;4;2	1;1;1;1;1;1;1;1;1;1;1;1;1;3	_IVEHPSDLIVSK_	_IVEHPSDLIVSK_	IVEHPSDLIVSK	2	668.877	1097045	16.2455	6.93289e-05	211015_HFX_Pet_Plasma_24fraction_No_24_E01	Canis lupus familiaris	uniprot-taxonomy_9615(canis_lupus_familiaris_220503_836sw_114891_tl)
A0A5F4C0Q2;A0A8C0TPU6;A0A8C0Z5P4;E2R1E3	tr	A0A5F4C0Q2_CANLF;A0A8C0TPU6_CANLF;A0A8C0Z5P4_CANLF;E2R1E3_CANLF	PAPSS2;;;PAPSS2	3'-phosphoadenosine 5'-phosphosulfate synthase 2	3;4;4;3	1;1;1;2	_DDDVPLEWR_	_DDDVPLEWR_	DDDVPLEWR	2	572.767	6670034	52.3231	0.000699643	211015_HFX_Pet_Plasma_24fraction_No_06_E01	Canis lupus familiaris	uniprot-taxonomy_9615(canis_lupus_familiaris_220503_836sw_114891_tl)
A0A5F4C0Q2;A0A8C0TPU6;A0A8C0Z5P4;E2R1E3	tr	A0A5F4C0Q2_CANLF;A0A8C0TPU6_CANLF;A0A8C0Z5P4_CANLF;E2R1E3_CANLF	PAPSS2;;;PAPSS2	3'-phosphoadenosine 5'-phosphosulfate synthase 2	3;4;4;3	1;1;1;2	_GFTGIDSDYEKPETPELVLK_	_GFTGIDSDYEKPETPELVLK_	GFTGIDSDYEKPETPELVLK	3	746.711	1236881	59.57	0.000231401	211015_HFX_Pet_Plasma_24fraction_No_18_E01	Canis lupus familiaris	uniprot-taxonomy_9615(canis_lupus_familiaris_220503_836sw_114891_tl)
A0A5F4C0Q2;A0A8C0TPU6;A0A8C0Z5P4;E2R1E3	tr	A0A5F4C0Q2_CANLF;A0A8C0TPU6_CANLF;A0A8C0Z5P4_CANLF;E2R1E3_CANLF	PAPSS2;;;PAPSS2	3'-phosphoadenosine 5'-phosphosulfate synthase 2	3;4;4;3	1;1;1;2	_AEAEALPSLAITK_	_AEAEALPSLAITK_	AEAEALPSLAITK	2	657.369	1697842	48.9751	0	211015_HFX_Pet_Plasma_24fraction_No_19_E01	Canis lupus familiaris	uniprot-taxonomy_9615(canis_lupus_familiaris_220503_836sw_114891_tl)
A0A5F4C0Q2;A0A8C0TPU6;A0A8C0Z5P4;E2R1E3	tr	A0A5F4C0Q2_CANLF;A0A8C0TPU6_CANLF;A0A8C0Z5P4_CANLF;E2R1E3_CANLF	PAPSS2;;;PAPSS2	3'-phosphoadenosine 5'-phosphosulfate synthase 2	3;4;4;3	1;1;1;2	_VLTDYYGSLEK_	_VLTDYYGSLEK_	VLTDYYGSLEK	2	644.327	1825122	36.6321	0	211015_HFX_Pet_Plasma_24fraction_No_21_E01	Canis lupus familiaris	uniprot-taxonomy_9615(canis_lupus_familiaris_220503_836sw_114891_tl)
A0A5F4C0Q5;A0A5F4C6T7;A0A8C0MF33;A0A8C0RD92;A0A8C0RRQ5;A0A8C0T3A6;E2RMC1	tr	A0A5F4C0Q5_CANLF;A0A5F4C6T7_CANLF;A0A8C0MF33_CANLF;A0A8C0RD92_CANLF;A0A8C0RRQ5_CANLF;A0A8C0T3A6_CANLF;E2RMC1_CANLF	;;;;;ST13;ST13	STI1 domain-containing protein;STI1 domain-containing protein;Uncharacterized protein;Uncharacterized protein;Uncharacterized protein;Uncharacterized protein;ST13 Hsp70 interacting protein	3;3;4;4;4;4;3	1;1;1;1;1;1;3	_LDYDEDASAM[+16]LK_	_LDYDEDASAM[Oxidation (M)]LK_	LDYDEDASAMLK	2	693.808	1593069	19.1117	0.000239578	211015_HFX_Pet_Plasma_24fraction_No_08_E01	Canis lupus familiaris	uniprot-taxonomy_9615(canis_lupus_familiaris_220503_836sw_114891_tl)
A0A5F4C0Q5;A0A5F4C6T7;A0A8C0MF33;A0A8C0RD92;A0A8C0RRQ5;A0A8C0T3A6;E2RMC1	tr	A0A5F4C0Q5_CANLF;A0A5F4C6T7_CANLF;A0A8C0MF33_CANLF;A0A8C0RD92_CANLF;A0A8C0RRQ5_CANLF;A0A8C0T3A6_CANLF;E2RMC1_CANLF	;;;;;ST13;ST13	STI1 domain-containing protein;STI1 domain-containing protein;Uncharacterized protein;Uncharacterized protein;Uncharacterized protein;Uncharacterized protein;ST13 Hsp70 interacting protein	3;3;4;4;4;4;3	1;1;1;1;1;1;3	_LDYDEDASAMLK_	_LDYDEDASAMLK_	LDYDEDASAMLK	2	685.811	998041	37.887	0.00032175	211015_HFX_Pet_Plasma_24fraction_No_09_E01	Canis lupus familiaris	uniprot-taxonomy_9615(canis_lupus_familiaris_220503_836sw_114891_tl)
A0A5F4C0Q5;A0A5F4C6T7;A0A8C0MF33;A0A8C0RD92;A0A8C0RRQ5;A0A8C0T3A6;E2RMC1	tr	A0A5F4C0Q5_CANLF;A0A5F4C6T7_CANLF;A0A8C0MF33_CANLF;A0A8C0RD92_CANLF;A0A8C0RRQ5_CANLF;A0A8C0T3A6_CANLF;E2RMC1_CANLF	;;;;;ST13;ST13	STI1 domain-containing protein;STI1 domain-containing protein;Uncharacterized protein;Uncharacterized protein;Uncharacterized protein;Uncharacterized protein;ST13 Hsp70 interacting protein	3;3;4;4;4;4;3	1;1;1;1;1;1;3	_AIEINPDSAQPYK_	_AIEINPDSAQPYK_	AIEINPDSAQPYK	2	723.367	4729250	25.8755	0.00015083	211015_HFX_Pet_Plasma_24fraction_No_14_E01	Canis lupus familiaris	uniprot-taxonomy_9615(canis_lupus_familiaris_220503_836sw_114891_tl)
A0A5F4C0Q5;A0A5F4C6T7;A0A8C0MF33;A0A8C0RD92;A0A8C0RRQ5;A0A8C0T3A6;E2RMC1	tr	A0A5F4C0Q5_CANLF;A0A5F4C6T7_CANLF;A0A8C0MF33_CANLF;A0A8C0RD92_CANLF;A0A8C0RRQ5_CANLF;A0A8C0T3A6_CANLF;E2RMC1_CANLF	;;;;;ST13;ST13	STI1 domain-containing protein;STI1 domain-containing protein;Uncharacterized protein;Uncharacterized protein;Uncharacterized protein;Uncharacterized protein;ST13 Hsp70 interacting protein	3;3;4;4;4;4;3	1;1;1;1;1;1;3	_VAAIDALNDGELQK_	_VAAIDALNDGELQK_	VAAIDALNDGELQK	2	728.886	4179698	38.3134	6.93289e-05	211015_HFX_Pet_Plasma_24fraction_No_14_E01	Canis lupus familiaris	uniprot-taxonomy_9615(canis_lupus_familiaris_220503_836sw_114891_tl)
A0A5F4C0Y8;A0A5F4C707;A0A5F4C9I1;A0A5S6D368;A0A8C0T2H2;A0A8C0Z1Y0;Q6TEQ7	tr;tr;tr;tr;tr;tr;sp	A0A5F4C0Y8_CANLF;A0A5F4C707_CANLF;A0A5F4C9I1_CANLF;A0A5S6D368_CANLF;A0A8C0T2H2_CANLF;A0A8C0Z1Y0_CANLF;ANXA2_CANLF	ANXA2;ANXA2;ANXA2;ANXA2;;;ANXA2	Annexin;Annexin;Annexin;Annexin;Annexin A2;Annexin A2;Annexin A2	3;3;3;3;4;4;1	1	_RAEDGSVIDYELIDQDAR_	_RAEDGSVIDYELIDQDAR_	RAEDGSVIDYELIDQDAR	3	688.999	1895137	50.0184	0.00036827	211015_HFX_Pet_Plasma_24fraction_No_07_E01	Canis lupus familiaris	uniprot-taxonomy_9615(canis_lupus_familiaris_220503_836sw_114891_tl)
A0A5F4C0Y8;A0A5F4C707;A0A5F4C9I1;A0A5S6D368;A0A8C0T2H2;A0A8C0Z1Y0;Q6TEQ7	tr;tr;tr;tr;tr;tr;sp	A0A5F4C0Y8_CANLF;A0A5F4C707_CANLF;A0A5F4C9I1_CANLF;A0A5S6D368_CANLF;A0A8C0T2H2_CANLF;A0A8C0Z1Y0_CANLF;ANXA2_CANLF	ANXA2;ANXA2;ANXA2;ANXA2;;;ANXA2	Annexin;Annexin;Annexin;Annexin;Annexin A2;Annexin A2;Annexin A2	3;3;3;3;4;4;1	1	_DIISDTSGDFR_	_DIISDTSGDFR_	DIISDTSGDFR	2	613.288	6040189	43.1011	0	211015_HFX_Pet_Plasma_24fraction_No_08_E01	Canis lupus familiaris	uniprot-taxonomy_9615(canis_lupus_familiaris_220503_836sw_114891_tl)
A0A5F4C0Y8;A0A5F4C707;A0A5F4C9I1;A0A5S6D368;A0A8C0T2H2;A0A8C0Z1Y0;Q6TEQ7	tr;tr;tr;tr;tr;tr;sp	A0A5F4C0Y8_CANLF;A0A5F4C707_CANLF;A0A5F4C9I1_CANLF;A0A5S6D368_CANLF;A0A8C0T2H2_CANLF;A0A8C0Z1Y0_CANLF;ANXA2_CANLF	ANXA2;ANXA2;ANXA2;ANXA2;;;ANXA2	Annexin;Annexin;Annexin;Annexin;Annexin A2;Annexin A2;Annexin A2	3;3;3;3;4;4;1	1	_DALNIETAIK_	_DALNIETAIK_	DALNIETAIK	2	544.303	7347810	46.1715	6.93289e-05	211015_HFX_Pet_Plasma_24fraction_No_14_E01	Canis lupus familiaris	uniprot-taxonomy_9615(canis_lupus_familiaris_220503_836sw_114891_tl)
A0A5F4C175;A0A5F4CZ35;A0A8C0NDS1;A0A8C0NL44;A0A8C0NLP8;A0A8C0RL16;A0A8C0RL51;A0A8C0T1M0;A0A8C0T1W7;A0A8C0T2Z1;A0A8C0T473;A0A8C0Z1L0;A0A8C0Z1R3;E2R6C1;F1PYL8;J9P959	tr	A0A5F4C175_CANLF;A0A5F4CZ35_CANLF;A0A8C0NDS1_CANLF;A0A8C0NL44_CANLF;A0A8C0NLP8_CANLF;A0A8C0RL16_CANLF;A0A8C0RL51_CANLF;A0A8C0T1M0_CANLF;A0A8C0T1W7_CANLF;A0A8C0T2Z1_CANLF;A0A8C0T473_CANLF;A0A8C0Z1L0_CANLF;A0A8C0Z1R3_CANLF;E2R6C1_CANLF;F1PYL8_CANLF;J9P959_CANLF	PECAM1;PECAM1;PECAM1;PECAM1;PECAM1;PECAM1;PECAM1;;;;;;;PECAM1;PECAM1;PECAM1	Platelet and endothelial cell adhesion molecule 1	4	1;1;1;1;1;1;1;1;1;1;1;1;1;2;3;2	_GVSDPIVTLDK_	_GVSDPIVTLDK_	GVSDPIVTLDK	2	572.316	50746800	36.285	0.000699643	211015_HFX_Pet_Plasma_24fraction_No_13_E01	Canis lupus familiaris	uniprot-taxonomy_9615(canis_lupus_familiaris_220503_836sw_114891_tl)
A0A5F4C175;A0A5F4CZ35;A0A8C0NDS1;A0A8C0NL44;A0A8C0NLP8;A0A8C0RL16;A0A8C0RL51;A0A8C0T1M0;A0A8C0T1W7;A0A8C0T2Z1;A0A8C0T473;A0A8C0Z1L0;A0A8C0Z1R3;E2R6C1;F1PYL8;J9P959	tr	A0A5F4C175_CANLF;A0A5F4CZ35_CANLF;A0A8C0NDS1_CANLF;A0A8C0NL44_CANLF;A0A8C0NLP8_CANLF;A0A8C0RL16_CANLF;A0A8C0RL51_CANLF;A0A8C0T1M0_CANLF;A0A8C0T1W7_CANLF;A0A8C0T2Z1_CANLF;A0A8C0T473_CANLF;A0A8C0Z1L0_CANLF;A0A8C0Z1R3_CANLF;E2R6C1_CANLF;F1PYL8_CANLF;J9P959_CANLF	PECAM1;PECAM1;PECAM1;PECAM1;PECAM1;PECAM1;PECAM1;;;;;;;PECAM1;PECAM1;PECAM1	Platelet and endothelial cell adhesion molecule 1	4	1;1;1;1;1;1;1;1;1;1;1;1;1;2;3;2	_SELVTVTESFSNPK_	_SELVTVTESFSNPK_	SELVTVTESFSNPK	2	769.391	1943324	47.5026	0	211015_HFX_Pet_Plasma_24fraction_No_19_E01	Canis lupus familiaris	uniprot-taxonomy_9615(canis_lupus_familiaris_220503_836sw_114891_tl)
A0A5F4C1A0;A0A5F4CAR7;A0A5F4CN96;A0A5F4CP75;A0A5F4CV35;A0A5F4D4H5;A0A8C0NYJ5;A0A8C0RNL7;A0A8C0TT90;A0A8C0TWA6;A0A8C0TXP6;A0A8C0TXT2;E2RBB8	tr	A0A5F4C1A0_CANLF;A0A5F4CAR7_CANLF;A0A5F4CN96_CANLF;A0A5F4CP75_CANLF;A0A5F4CV35_CANLF;A0A5F4D4H5_CANLF;A0A8C0NYJ5_CANLF;A0A8C0RNL7_CANLF;A0A8C0TT90_CANLF;A0A8C0TWA6_CANLF;A0A8C0TXP6_CANLF;A0A8C0TXT2_CANLF;E2RBB8_CANLF	LYN;LYN;LYN;LYN;LYN;LYN;;;LYN;LYN;LYN;LYN;LYN	Tyrosine-protein kinase;Tyrosine-protein kinase;Tyrosine-protein kinase;Tyrosine-protein kinase;Tyrosine-protein kinase;Tyrosine-protein kinase;LYN proto-oncogene, Src family tyrosine kinase;LYN proto-oncogene, Src family tyrosine kinase;LYN proto-oncogene, Src family tyrosine kinase;LYN proto-oncogene, Src family tyrosine kinase;LYN proto-oncogene, Src family tyrosine kinase;LYN proto-oncogene, …	3;3;3;3;3;3;4;4;4;4;4;4;3	1;1;1;1;1;1;1;1;1;1;1;1;3	_DYDPVHGDVIK_	_DYDPVHGDVIK_	DYDPVHGDVIK	2	629.309	2987384	17.9532	0	211015_HFX_Pet_Plasma_24fraction_No_05_E01	Canis lupus familiaris	uniprot-taxonomy_9615(canis_lupus_familiaris_220503_836sw_114891_tl)
A0A5F4C1A4;A0A8C0M6L4;E2RLY5	tr	A0A5F4C1A4_CANLF;A0A8C0M6L4_CANLF;E2RLY5_CANLF	LAP3	Cysteinylglycine-S-conjugate dipeptidase;Leucine aminopeptidase 3;Cysteinylglycine-S-conjugate dipeptidase	3;4;3	1;1;2	_GITFDSGGISIK_	_GITFDSGGISIK_	GITFDSGGISIK	2	597.822	942595	55.8806	0.000404004	211015_HFX_Pet_Plasma_24fraction_No_03_E01	Canis lupus familiaris	uniprot-taxonomy_9615(canis_lupus_familiaris_220503_836sw_114891_tl)
A0A5F4C1A4;A0A8C0M6L4;E2RLY5	tr	A0A5F4C1A4_CANLF;A0A8C0M6L4_CANLF;E2RLY5_CANLF	LAP3	Cysteinylglycine-S-conjugate dipeptidase;Leucine aminopeptidase 3;Cysteinylglycine-S-conjugate dipeptidase	3;4;3	1;1;2	_DKEDDVPQFTSAGENFNK_	_DKEDDVPQFTSAGENFNK_	DKEDDVPQFTSAGENFNK	3	680.976	9768226	32.3467	6.93289e-05	211015_HFX_Pet_Plasma_24fraction_No_07_E01	Canis lupus familiaris	uniprot-taxonomy_9615(canis_lupus_familiaris_220503_836sw_114891_tl)
A0A5F4C1B3;A0A8C0NHG2;A0A8C0S1H5;A0A8C0S1I1;A0A8C0S1K5;F1P6P2	tr	A0A5F4C1B3_CANLF;A0A8C0NHG2_CANLF;A0A8C0S1H5_CANLF;A0A8C0S1I1_CANLF;A0A8C0S1K5_CANLF;F1P6P2_CANLF	TAGLN2;;;;;TAGLN2	Transgelin;Transgelin 2;Uncharacterized protein;Uncharacterized protein;Uncharacterized protein;Transgelin	3;4;4;4;4;3	1;1;1;1;1;3	_ENFQNWLK_	_ENFQNWLK_	ENFQNWLK	2	539.769	11019390	45.7895	0.000404004	211015_HFX_Pet_Plasma_24fraction_No_22_E01	Canis lupus familiaris	uniprot-taxonomy_9615(canis_lupus_familiaris_220503_836sw_114891_tl)
A0A5F4C1B3;A0A8C0NHG2;A0A8C0S1H5;A0A8C0S1I1;A0A8C0S1K5;F1P6P2	tr	A0A5F4C1B3_CANLF;A0A8C0NHG2_CANLF;A0A8C0S1H5_CANLF;A0A8C0S1I1_CANLF;A0A8C0S1K5_CANLF;F1P6P2_CANLF	TAGLN2;;;;;TAGLN2	Transgelin;Transgelin 2;Uncharacterized protein;Uncharacterized protein;Uncharacterized protein;Transgelin	3;4;4;4;4;3	1;1;1;1;1;3	_DDGLFSGDPNWFPK_	_DDGLFSGDPNWFPK_	DDGLFSGDPNWFPK	2	797.862	363424	93.8875	0	211015_HFX_Pet_Plasma_24fraction_No_23_E01	Canis lupus familiaris	uniprot-taxonomy_9615(canis_lupus_familiaris_220503_836sw_114891_tl)
A0A5F4C1D5;A0A8C0NZ07;F6Y6T8	tr	A0A5F4C1D5_CANLF;A0A8C0NZ07_CANLF;F6Y6T8_CANLF	PIGR	Polymeric immunoglobulin receptor;Uncharacterized protein;Polymeric immunoglobulin receptor	4	1;1;2	_GSQDVSQVNAAPGEEAVESNVR_	_GSQDVSQVNAAPGEEAVESNVR_	GSQDVSQVNAAPGEEAVESNVR	3	748.356	3714137	26.282	0.00175166	211015_HFX_Pet_Plasma_24fraction_No_01_E01	Canis lupus familiaris	uniprot-taxonomy_9615(canis_lupus_familiaris_220503_836sw_114891_tl)
A0A5F4C1D5;A0A8C0NZ07;F6Y6T8	tr	A0A5F4C1D5_CANLF;A0A8C0NZ07_CANLF;F6Y6T8_CANLF	PIGR	Polymeric immunoglobulin receptor;Uncharacterized protein;Polymeric immunoglobulin receptor	4	1;1;2	_GSQDVSQVNAAPGEEAVESNVR_	_GSQDVSQVNAAPGEEAVESNVR_	GSQDVSQVNAAPGEEAVESNVR	2	1122.03	4440676	26.282	0.00603531	211015_HFX_Pet_Plasma_24fraction_No_02_E01	Canis lupus familiaris	uniprot-taxonomy_9615(canis_lupus_familiaris_220503_836sw_114891_tl)
A0A5F4C1D5;A0A8C0NZ07;F6Y6T8	tr	A0A5F4C1D5_CANLF;A0A8C0NZ07_CANLF;F6Y6T8_CANLF	PIGR	Polymeric immunoglobulin receptor;Uncharacterized protein;Polymeric immunoglobulin receptor	4	1;1;2	_GSVIFDC[+57]ALGSDVENMAK_	_GSVIFDC[Carbamidomethyl (C)]ALGSDVENMAK_	GSVIFDCALGSDVENMAK	2	956.943	2370916	10.5034	0.0028751	211015_HFX_Pet_Plasma_24fraction_No_02_E01	Canis lupus familiaris	uniprot-taxonomy_9615(canis_lupus_familiaris_220503_836sw_114891_tl)
A0A5F4C1D5;A0A8C0NZ07;F6Y6T8	tr	A0A5F4C1D5_CANLF;A0A8C0NZ07_CANLF;F6Y6T8_CANLF	PIGR	Polymeric immunoglobulin receptor;Uncharacterized protein;Polymeric immunoglobulin receptor	4	1;1;2	_EDAGNYLC[+57]GAHSDGEPQK_	_EDAGNYLC[Carbamidomethyl (C)]GAHSDGEPQK_	EDAGNYLCGAHSDGEPQK	3	649.943	2778252	-3.98489	0.000699643	211015_HFX_Pet_Plasma_24fraction_No_03_E01	Canis lupus familiaris	uniprot-taxonomy_9615(canis_lupus_familiaris_220503_836sw_114891_tl)
A0A5F4C1D5;A0A8C0NZ07;F6Y6T8	tr	A0A5F4C1D5_CANLF;A0A8C0NZ07_CANLF;F6Y6T8_CANLF	PIGR	Polymeric immunoglobulin receptor;Uncharacterized protein;Polymeric immunoglobulin receptor	4	1;1;2	_EDAGNYLC[+57]GAHSDGEPQK_	_EDAGNYLC[Carbamidomethyl (C)]GAHSDGEPQK_	EDAGNYLCGAHSDGEPQK	2	974.411	603052	-3.98489	0.00481728	211015_HFX_Pet_Plasma_24fraction_No_03_E01	Canis lupus familiaris	uniprot-taxonomy_9615(canis_lupus_familiaris_220503_836sw_114891_tl)
A0A5F4C1D5;A0A8C0NZ07;F6Y6T8	tr	A0A5F4C1D5_CANLF;A0A8C0NZ07_CANLF;F6Y6T8_CANLF	PIGR	Polymeric immunoglobulin receptor;Uncharacterized protein;Polymeric immunoglobulin receptor	4	1;1;2	_SLVESDGGVTEQYEGR_	_SLVESDGGVTEQYEGR_	SLVESDGGVTEQYEGR	2	863.4	4119601	23.4186	0.000429369	211015_HFX_Pet_Plasma_24fraction_No_04_E01	Canis lupus familiaris	uniprot-taxonomy_9615(canis_lupus_familiaris_220503_836sw_114891_tl)
A0A5F4C1D5;A0A8C0NZ07;F6Y6T8	tr	A0A5F4C1D5_CANLF;A0A8C0NZ07_CANLF;F6Y6T8_CANLF	PIGR	Polymeric immunoglobulin receptor;Uncharacterized protein;Polymeric immunoglobulin receptor	4	1;1;2	_YVC[+57]QIGEDTIGEK_	_YVC[Carbamidomethyl (C)]QIGEDTIGEK_	YVCQIGEDTIGEK	2	756.356	16735670	21.5354	0	211015_HFX_Pet_Plasma_24fraction_No_10_E01	Canis lupus familiaris	uniprot-taxonomy_9615(canis_lupus_familiaris_220503_836sw_114891_tl)
A0A5F4C1D5;A0A8C0NZ07;F6Y6T8	tr	A0A5F4C1D5_CANLF;A0A8C0NZ07_CANLF;F6Y6T8_CANLF	PIGR	Polymeric immunoglobulin receptor;Uncharacterized protein;Polymeric immunoglobulin receptor	4	1;1;2	_LQVVEGEPSLK_	_LQVVEGEPSLK_	LQVVEGEPSLK	2	599.838	36545470	17.8346	0.000651218	211015_HFX_Pet_Plasma_24fraction_No_13_E01	Canis lupus familiaris	uniprot-taxonomy_9615(canis_lupus_familiaris_220503_836sw_114891_tl)
A0A5F4C1D5;A0A8C0NZ07;F6Y6T8	tr	A0A5F4C1D5_CANLF;A0A8C0NZ07_CANLF;F6Y6T8_CANLF	PIGR	Polymeric immunoglobulin receptor;Uncharacterized protein;Polymeric immunoglobulin receptor	4	1;1;2	_M[+16]SNEEAC[+57]DVVINTLGK_	_M[Oxidation (M)]SNEEAC[Carbamidomethyl (C)]DVVINTLGK_	MSNEEACDVVINTLGK	2	898.414	2802383	47.1794	0	211015_HFX_Pet_Plasma_24fraction_No_14_E01	Canis lupus familiaris	uniprot-taxonomy_9615(canis_lupus_familiaris_220503_836sw_114891_tl)
A0A5F4C1D5;A0A8C0NZ07;F6Y6T8	tr	A0A5F4C1D5_CANLF;A0A8C0NZ07_CANLF;F6Y6T8_CANLF	PIGR	Polymeric immunoglobulin receptor;Uncharacterized protein;Polymeric immunoglobulin receptor	4	1;1;2	_MSNEEAC[+57]DVVINTLGK_	_MSNEEAC[Carbamidomethyl (C)]DVVINTLGK_	MSNEEACDVVINTLGK	2	890.416	2363342	54.0726	6.93289e-05	211015_HFX_Pet_Plasma_24fraction_No_18_E01	Canis lupus familiaris	uniprot-taxonomy_9615(canis_lupus_familiaris_220503_836sw_114891_tl)
A0A5F4C1D5;A0A8C0NZ07;F6Y6T8	tr	A0A5F4C1D5_CANLF;A0A8C0NZ07_CANLF;F6Y6T8_CANLF	PIGR	Polymeric immunoglobulin receptor;Uncharacterized protein;Polymeric immunoglobulin receptor	4	1;1;2	_GSVIFDC[+57]ALGSDVENM[+16]AK_	_GSVIFDC[Carbamidomethyl (C)]ALGSDVENM[Oxidation (M)]AK_	GSVIFDCALGSDVENMAK	2	964.94	2156459	56.9806	0.000849179	211015_HFX_Pet_Plasma_24fraction_No_18_E01	Canis lupus familiaris	uniprot-taxonomy_9615(canis_lupus_familiaris_220503_836sw_114891_tl)
A0A5F4C1D5;A0A8C0NZ07;F6Y6T8	tr	A0A5F4C1D5_CANLF;A0A8C0NZ07_CANLF;F6Y6T8_CANLF	PIGR	Polymeric immunoglobulin receptor;Uncharacterized protein;Polymeric immunoglobulin receptor	4	1;1;2	_LLVDNVAVETGDAAGGNR_	_LLVDNVAVETGDAAGGNR_	LLVDNVAVETGDAAGGNR	2	885.953	5693603	43.0692	0.000874711	211015_HFX_Pet_Plasma_24fraction_No_20_E01	Canis lupus familiaris	uniprot-taxonomy_9615(canis_lupus_familiaris_220503_836sw_114891_tl)
A0A5F4C1E5;A0A8C0ML59;A0A8C0NL93;A0A8C0PL33;A0A8C0QD49;A0A8C0SFV2;E2QXC6;F1P6N7	tr	A0A5F4C1E5_CANLF;A0A8C0ML59_CANLF;A0A8C0NL93_CANLF;A0A8C0PL33_CANLF;A0A8C0QD49_CANLF;A0A8C0SFV2_CANLF;E2QXC6_CANLF;F1P6N7_CANLF	;CBX3;;;;;CBX3;	Chromo domain-containing protein;Chromobox 3;Uncharacterized protein;Uncharacterized protein;Uncharacterized protein;Uncharacterized protein;Uncharacterized protein;Chromo domain-containing protein	4	1;1;1;1;1;1;2;3	_VEEAEPEEFVVEK_	_VEEAEPEEFVVEK_	VEEAEPEEFVVEK	2	767.37	1899316	34.9902	0.000699643	211015_HFX_Pet_Plasma_24fraction_No_23_E01	Canis lupus familiaris	uniprot-taxonomy_9615(canis_lupus_familiaris_220503_836sw_114891_tl)
A0A5F4C1H3;A0A8C0P1W5;A0A8C0T520;A0A8C0T5A9;A0A8C0Z2C3;F1PIF2	tr	A0A5F4C1H3_CANLF;A0A8C0P1W5_CANLF;A0A8C0T520_CANLF;A0A8C0T5A9_CANLF;A0A8C0Z2C3_CANLF;F1PIF2_CANLF	CTSZ;;;;;CTSZ	Cathepsin X;Cathepsin Z;Cathepsin Z;Cathepsin Z;Cathepsin Z;Cathepsin X	3;4;4;4;4;3	1;1;1;1;1;3	_FNQC[+57]GTC[+57]TEFK_	_FNQC[Carbamidomethyl (C)]GTC[Carbamidomethyl (C)]TEFK_	FNQCGTCTEFK	2	696.29	2117549	-22.2696	0	211015_HFX_Pet_Plasma_24fraction_No_09_E01	Canis lupus familiaris	uniprot-taxonomy_9615(canis_lupus_familiaris_220503_836sw_114891_tl)
A0A5F4C1H3;A0A8C0P1W5;A0A8C0T520;A0A8C0T5A9;A0A8C0Z2C3;F1PIF2	tr	A0A5F4C1H3_CANLF;A0A8C0P1W5_CANLF;A0A8C0T520_CANLF;A0A8C0T5A9_CANLF;A0A8C0Z2C3_CANLF;F1PIF2_CANLF	CTSZ;;;;;CTSZ	Cathepsin X;Cathepsin Z;Cathepsin Z;Cathepsin Z;Cathepsin Z;Cathepsin X	3;4;4;4;4;3	1;1;1;1;1;3	_NSWGEPWGER_	_NSWGEPWGER_	NSWGEPWGER	2	609.27	21252040	31.4972	0.00015083	211015_HFX_Pet_Plasma_24fraction_No_13_E01	Canis lupus familiaris	uniprot-taxonomy_9615(canis_lupus_familiaris_220503_836sw_114891_tl)
A0A5F4C1H3;A0A8C0P1W5;A0A8C0T520;A0A8C0T5A9;A0A8C0Z2C3;F1PIF2	tr	A0A5F4C1H3_CANLF;A0A8C0P1W5_CANLF;A0A8C0T520_CANLF;A0A8C0T5A9_CANLF;A0A8C0Z2C3_CANLF;F1PIF2_CANLF	CTSZ;;;;;CTSZ	Cathepsin X;Cathepsin Z;Cathepsin Z;Cathepsin Z;Cathepsin Z;Cathepsin X	3;4;4;4;4;3	1;1;1;1;1;3	_IVTSTYK_	_IVTSTYK_	IVTSTYK	2	406.232	305598	-96.0619	0.000611927	211015_HFX_Pet_Plasma_24fraction_No_15_E01	Canis lupus familiaris	uniprot-taxonomy_9615(canis_lupus_familiaris_220503_836sw_114891_tl)
A0A5F4C1H3;A0A8C0P1W5;A0A8C0T520;A0A8C0T5A9;A0A8C0Z2C3;F1PIF2	tr	A0A5F4C1H3_CANLF;A0A8C0P1W5_CANLF;A0A8C0T520_CANLF;A0A8C0T5A9_CANLF;A0A8C0Z2C3_CANLF;F1PIF2_CANLF	CTSZ;;;;;CTSZ	Cathepsin X;Cathepsin Z;Cathepsin Z;Cathepsin Z;Cathepsin Z;Cathepsin X	3;4;4;4;4;3	1;1;1;1;1;3	_PHEYLSPSDLPK_	_PHEYLSPSDLPK_	PHEYLSPSDLPK	2	691.851	1713950	21.3555	0.000239578	211015_HFX_Pet_Plasma_24fraction_No_18_E01	Canis lupus familiaris	uniprot-taxonomy_9615(canis_lupus_familiaris_220503_836sw_114891_tl)
A0A5F4C1H3;A0A8C0P1W5;A0A8C0T520;A0A8C0T5A9;A0A8C0Z2C3;F1PIF2	tr	A0A5F4C1H3_CANLF;A0A8C0P1W5_CANLF;A0A8C0T520_CANLF;A0A8C0T5A9_CANLF;A0A8C0Z2C3_CANLF;F1PIF2_CANLF	CTSZ;;;;;CTSZ	Cathepsin X;Cathepsin Z;Cathepsin Z;Cathepsin Z;Cathepsin Z;Cathepsin X	3;4;4;4;4;3	1;1;1;1;1;3	_PHEYLSPSDLPK_	_PHEYLSPSDLPK_	PHEYLSPSDLPK	3	461.57	20360900	21.3555	0.000293284	211015_HFX_Pet_Plasma_24fraction_No_18_E01	Canis lupus familiaris	uniprot-taxonomy_9615(canis_lupus_familiaris_220503_836sw_114891_tl)
A0A5F4C1H3;A0A8C0P1W5;A0A8C0T520;A0A8C0T5A9;A0A8C0Z2C3;F1PIF2	tr	A0A5F4C1H3_CANLF;A0A8C0P1W5_CANLF;A0A8C0T520_CANLF;A0A8C0T5A9_CANLF;A0A8C0Z2C3_CANLF;F1PIF2_CANLF	CTSZ;;;;;CTSZ	Cathepsin X;Cathepsin Z;Cathepsin Z;Cathepsin Z;Cathepsin Z;Cathepsin X	3;4;4;4;4;3	1;1;1;1;1;3	_TYPRPHEYLSPSDLPK_	_TYPRPHEYLSPSDLPK_	TYPRPHEYLSPSDLPK	4	475.745	649493	26.3422	0.00769317	211015_HFX_Pet_Plasma_24fraction_No_20_E01	Canis lupus familiaris	uniprot-taxonomy_9615(canis_lupus_familiaris_220503_836sw_114891_tl)
A0A5F4C1H3;A0A8C0P1W5;A0A8C0T520;A0A8C0T5A9;A0A8C0Z2C3;F1PIF2	tr	A0A5F4C1H3_CANLF;A0A8C0P1W5_CANLF;A0A8C0T520_CANLF;A0A8C0T5A9_CANLF;A0A8C0Z2C3_CANLF;F1PIF2_CANLF	CTSZ;;;;;CTSZ	Cathepsin X;Cathepsin Z;Cathepsin Z;Cathepsin Z;Cathepsin Z;Cathepsin X	3;4;4;4;4;3	1;1;1;1;1;3	_TYPRPHEYLSPSDLPK_	_TYPRPHEYLSPSDLPK_	TYPRPHEYLSPSDLPK	3	633.991	4638828	26.3422	0.000231401	211015_HFX_Pet_Plasma_24fraction_No_20_E01	Canis lupus familiaris	uniprot-taxonomy_9615(canis_lupus_familiaris_220503_836sw_114891_tl)
A0A5F4C236;A0A5F4CUH8;A0A5F4DFI4;E2RLA5	tr	A0A5F4C236_CANLF;A0A5F4CUH8_CANLF;A0A5F4DFI4_CANLF;E2RLA5_CANLF	GOLM1	Golgi membrane protein 1	3	1;1;1;3	_LQQDVFQFQR_	_LQQDVFQFQR_	LQQDVFQFQR	2	654.838	6361406	40.7075	0	211015_HFX_Pet_Plasma_24fraction_No_01_E01	Canis lupus familiaris	uniprot-taxonomy_9615(canis_lupus_familiaris_220503_836sw_114891_tl)
A0A5F4C236;A0A5F4CUH8;A0A5F4DFI4;E2RLA5	tr	A0A5F4C236_CANLF;A0A5F4CUH8_CANLF;A0A5F4DFI4_CANLF;E2RLA5_CANLF	GOLM1	Golgi membrane protein 1	3	1;1;1;3	_DQLVIPDGQEEEEQDVDEEGR_	_DQLVIPDGQEEEEQDVDEEGR_	DQLVIPDGQEEEEQDVDEEGR	2	1215.03	870227	48.4683	0.000360023	211015_HFX_Pet_Plasma_24fraction_No_02_E01	Canis lupus familiaris	uniprot-taxonomy_9615(canis_lupus_familiaris_220503_836sw_114891_tl)
A0A5F4C236;A0A5F4CUH8;A0A5F4DFI4;E2RLA5	tr	A0A5F4C236_CANLF;A0A5F4CUH8_CANLF;A0A5F4DFI4_CANLF;E2RLA5_CANLF	GOLM1	Golgi membrane protein 1	3	1;1;1;3	_DQLVIPDGQEEEEQDVDEEGR_	_DQLVIPDGQEEEEQDVDEEGR_	DQLVIPDGQEEEEQDVDEEGR	3	810.358	651462	48.4683	0.00476267	211015_HFX_Pet_Plasma_24fraction_No_02_E01	Canis lupus familiaris	uniprot-taxonomy_9615(canis_lupus_familiaris_220503_836sw_114891_tl)
A0A5F4C236;A0A5F4CUH8;A0A5F4DFI4;E2RLA5	tr	A0A5F4C236_CANLF;A0A5F4CUH8_CANLF;A0A5F4DFI4_CANLF;E2RLA5_CANLF	GOLM1	Golgi membrane protein 1	3	1;1;1;3	_FSYDLSQC[+57]INQMK_	_FSYDLSQC[Carbamidomethyl (C)]INQMK_	FSYDLSQCINQMK	2	817.371	2186317	59.2925	0.00032175	211015_HFX_Pet_Plasma_24fraction_No_05_E01	Canis lupus familiaris	uniprot-taxonomy_9615(canis_lupus_familiaris_220503_836sw_114891_tl)
A0A5F4C236;A0A5F4CUH8;A0A5F4DFI4;E2RLA5	tr	A0A5F4C236_CANLF;A0A5F4CUH8_CANLF;A0A5F4DFI4_CANLF;E2RLA5_CANLF	GOLM1	Golgi membrane protein 1	3	1;1;1;3	_DSLGLPPEPGR_	_DSLGLPPEPGR_	DSLGLPPEPGR	2	569.299	27154110	30.6898	0.000293284	211015_HFX_Pet_Plasma_24fraction_No_09_E01	Canis lupus familiaris	uniprot-taxonomy_9615(canis_lupus_familiaris_220503_836sw_114891_tl)
A0A5F4C236;A0A5F4CUH8;A0A5F4DFI4;E2RLA5	tr	A0A5F4C236_CANLF;A0A5F4CUH8_CANLF;A0A5F4DFI4_CANLF;E2RLA5_CANLF	GOLM1	Golgi membrane protein 1	3	1;1;1;3	_PQEADLPQAEVPQVK_	_PQEADLPQAEVPQVK_	PQEADLPQAEVPQVK	2	824.931	3977332	31.4451	0.00227984	211015_HFX_Pet_Plasma_24fraction_No_10_E01	Canis lupus familiaris	uniprot-taxonomy_9615(canis_lupus_familiaris_220503_836sw_114891_tl)
A0A5F4C236;A0A5F4CUH8;A0A5F4DFI4;E2RLA5	tr	A0A5F4C236_CANLF;A0A5F4CUH8_CANLF;A0A5F4DFI4_CANLF;E2RLA5_CANLF	GOLM1	Golgi membrane protein 1	3	1;1;1;3	_GDIINLLAQR_	_GDIINLLAQR_	GDIINLLAQR	2	556.825	22621680	58.1609	0.000363284	211015_HFX_Pet_Plasma_24fraction_No_11_E01	Canis lupus familiaris	uniprot-taxonomy_9615(canis_lupus_familiaris_220503_836sw_114891_tl)
A0A5F4C236;A0A5F4CUH8;A0A5F4DFI4;E2RLA5	tr	A0A5F4C236_CANLF;A0A5F4CUH8_CANLF;A0A5F4DFI4_CANLF;E2RLA5_CANLF	GOLM1	Golgi membrane protein 1	3	1;1;1;3	_GETNEIQVTSEEEPQR_	_GETNEIQVTSEEEPQR_	GETNEIQVTSEEEPQR	2	923.427	10774900	0.719583	0.00133277	211015_HFX_Pet_Plasma_24fraction_No_20_E01	Canis lupus familiaris	uniprot-taxonomy_9615(canis_lupus_familiaris_220503_836sw_114891_tl)
A0A5F4C236;A0A5F4CUH8;A0A5F4DFI4;E2RLA5	tr	A0A5F4C236_CANLF;A0A5F4CUH8_CANLF;A0A5F4DFI4_CANLF;E2RLA5_CANLF	GOLM1	Golgi membrane protein 1	3	1;1;1;3	_FSYDLSQC[+57]INQM[+16]K_	_FSYDLSQC[Carbamidomethyl (C)]INQM[Oxidation (M)]K_	FSYDLSQCINQMK	2	825.369	2892997	42.1431	0	211015_HFX_Pet_Plasma_24fraction_No_24_E01	Canis lupus familiaris	uniprot-taxonomy_9615(canis_lupus_familiaris_220503_836sw_114891_tl)
A0A5F4C243;A0A8C0P811;A0A8C0P9N7;A0A8C0PN31;A0A8C0PQK7;A0A8C0Q069;A0A8C0RS42;A0A8C0TQR8;A0A8C0Z5G2;E2R0J6;F1PX98;J9P0L7;J9P487	tr	A0A5F4C243_CANLF;A0A8C0P811_CANLF;A0A8C0P9N7_CANLF;A0A8C0PN31_CANLF;A0A8C0PQK7_CANLF;A0A8C0Q069_CANLF;A0A8C0RS42_CANLF;A0A8C0TQR8_CANLF;A0A8C0Z5G2_CANLF;E2R0J6_CANLF;F1PX98_CANLF;J9P0L7_CANLF;J9P487_CANLF	PPP2R2D;PPP2R2A;PPP2R2A;;;;PPP2R2A;PPP2R2D;PPP2R2D;PPP2R2A;PPP2R2D;PPP2R2A;PPP2R2D	Serine/threonine-protein phosphatase 2A 55 kDa regulatory subunit B;Protein phosphatase 2 regulatory subunit Balpha;Protein phosphatase 2 regulatory subunit Balpha;Protein phosphatase 2 regulatory subunit Bdelta;Protein phosphatase 2 regulatory subunit Bdelta;Protein phosphatase 2 regulatory subunit Bdelta;Protein phosphatase 2 regulatory subunit Balpha;Protein phosphatase 2 regulatory subunit Bd…	3;4;4;4;4;4;4;4;4;3;3;3;3	1;1;1;1;1;1;1;1;1;2;3;1;2	_DEISVDSLDFNK_	_DEISVDSLDFNK_	DEISVDSLDFNK	2	691.328	569445	52.0609	0.000239578	211015_HFX_Pet_Plasma_24fraction_No_12_E01	Canis lupus familiaris	uniprot-taxonomy_9615(canis_lupus_familiaris_220503_836sw_114891_tl)
A0A5F4C262;A0A5F4CP54;A0A5F4D572	tr	A0A5F4C262_CANLF;A0A5F4CP54_CANLF;A0A5F4D572_CANLF		Ig-like domain-containing protein	4	1	_VTVSC[+57]TGSSSNVGYR_	_VTVSC[Carbamidomethyl (C)]TGSSSNVGYR_	VTVSCTGSSSNVGYR	2	787.367	287245	-40.3672	0.00036827	211015_HFX_Pet_Plasma_24fraction_No_10_E01	Canis lupus familiaris	uniprot-taxonomy_9615(canis_lupus_familiaris_220503_836sw_114891_tl)
A0A5F4C2A3;A0A5F4C7I2;A0A5F4CFS8;A0A5F4D649;A0A8C0MY31;A0A8C0RFE4;E2RN38	tr	A0A5F4C2A3_CANLF;A0A5F4C7I2_CANLF;A0A5F4CFS8_CANLF;A0A5F4D649_CANLF;A0A8C0MY31_CANLF;A0A8C0RFE4_CANLF;E2RN38_CANLF	FAM71F1;FAM71F1;FAM71F1;FAM71F1;CALU;CALU;FAM71F1	Calumenin	3;3;3;3;4;4;3	1;1;1;1;1;1;2	_DGFVTVDELK_	_DGFVTVDELK_	DGFVTVDELK	2	561.788	2324157	46.047	0.000603556	211015_HFX_Pet_Plasma_24fraction_No_10_E01	Canis lupus familiaris	uniprot-taxonomy_9615(canis_lupus_familiaris_220503_836sw_114891_tl)
A0A5F4C2A3;A0A5F4C7I2;A0A5F4CFS8;A0A5F4D649;A0A8C0MY31;A0A8C0RFE4;E2RN38	tr	A0A5F4C2A3_CANLF;A0A5F4C7I2_CANLF;A0A5F4CFS8_CANLF;A0A5F4D649_CANLF;A0A8C0MY31_CANLF;A0A8C0RFE4_CANLF;E2RN38_CANLF	FAM71F1;FAM71F1;FAM71F1;FAM71F1;CALU;CALU;FAM71F1	Calumenin	3;3;3;3;4;4;3	1;1;1;1;1;1;2	_IDGDKDGFVTVDELK_	_IDGDKDGFVTVDELK_	IDGDKDGFVTVDELK	3	550.946	1794242	55.3746	0.000239578	211015_HFX_Pet_Plasma_24fraction_No_10_E01	Canis lupus familiaris	uniprot-taxonomy_9615(canis_lupus_familiaris_220503_836sw_114891_tl)
A0A5F4C2A3;A0A5F4C7I2;A0A5F4CFS8;A0A5F4D649;A0A8C0MY31;A0A8C0RFE4;E2RN38	tr	A0A5F4C2A3_CANLF;A0A5F4C7I2_CANLF;A0A5F4CFS8_CANLF;A0A5F4D649_CANLF;A0A8C0MY31_CANLF;A0A8C0RFE4_CANLF;E2RN38_CANLF	FAM71F1;FAM71F1;FAM71F1;FAM71F1;CALU;CALU;FAM71F1	Calumenin	3;3;3;3;4;4;3	1;1;1;1;1;1;2	_GHDLNEDGLVSWEEYK_	_GHDLNEDGLVSWEEYK_	GHDLNEDGLVSWEEYK	3	630.955	2192449	54.4566	0.00036827	211015_HFX_Pet_Plasma_24fraction_No_10_E01	Canis lupus familiaris	uniprot-taxonomy_9615(canis_lupus_familiaris_220503_836sw_114891_tl)
A0A5F4C2A6;A0A5F4C8J6;A0A5F4CVA0;A0A5F4D3L4;A0A8C0NL24;A0A8C0NS40;A0A8C0PNC3;A0A8C0PSM1;A0A8C0PSQ0;A0A8C0PX31;A0A8C0RLN9;E2RPS0	tr	A0A5F4C2A6_CANLF;A0A5F4C8J6_CANLF;A0A5F4CVA0_CANLF;A0A5F4D3L4_CANLF;A0A8C0NL24_CANLF;A0A8C0NS40_CANLF;A0A8C0PNC3_CANLF;A0A8C0PSM1_CANLF;A0A8C0PSQ0_CANLF;A0A8C0PX31_CANLF;A0A8C0RLN9_CANLF;E2RPS0_CANLF	USP14;USP14;USP14;USP14;;;USP14;USP14;USP14;USP14;;USP14	Ubiquitin carboxyl-terminal hydrolase;Ubiquitin carboxyl-terminal hydrolase;Ubiquitin carboxyl-terminal hydrolase;Ubiquitin carboxyl-terminal hydrolase;Ubiquitin specific peptidase 14;Ubiquitin specific peptidase 14;Ubiquitin specific peptidase 14;Ubiquitin specific peptidase 14;Ubiquitin specific peptidase 14;Ubiquitin specific peptidase 14;Ubiquitin specific peptidase 14;Ubiquitin carboxyl-term…	3;3;3;3;4;4;4;4;4;4;4;3	1;1;1;1;1;1;1;1;1;1;1;2	_VSIVTPEDILR_	_VSIVTPEDILR_	VSIVTPEDILR	2	621.359	4625035	69.0366	0	211015_HFX_Pet_Plasma_24fraction_No_05_E01	Canis lupus familiaris	uniprot-taxonomy_9615(canis_lupus_familiaris_220503_836sw_114891_tl)
A0A5F4C2A6;A0A5F4C8J6;A0A5F4CVA0;A0A5F4D3L4;A0A8C0NL24;A0A8C0NS40;A0A8C0PNC3;A0A8C0PSM1;A0A8C0PSQ0;A0A8C0PX31;A0A8C0RLN9;E2RPS0	tr	A0A5F4C2A6_CANLF;A0A5F4C8J6_CANLF;A0A5F4CVA0_CANLF;A0A5F4D3L4_CANLF;A0A8C0NL24_CANLF;A0A8C0NS40_CANLF;A0A8C0PNC3_CANLF;A0A8C0PSM1_CANLF;A0A8C0PSQ0_CANLF;A0A8C0PX31_CANLF;A0A8C0RLN9_CANLF;E2RPS0_CANLF	USP14;USP14;USP14;USP14;;;USP14;USP14;USP14;USP14;;USP14	Ubiquitin carboxyl-terminal hydrolase;Ubiquitin carboxyl-terminal hydrolase;Ubiquitin carboxyl-terminal hydrolase;Ubiquitin carboxyl-terminal hydrolase;Ubiquitin specific peptidase 14;Ubiquitin specific peptidase 14;Ubiquitin specific peptidase 14;Ubiquitin specific peptidase 14;Ubiquitin specific peptidase 14;Ubiquitin specific peptidase 14;Ubiquitin specific peptidase 14;Ubiquitin carboxyl-term…	3;3;3;3;4;4;4;4;4;4;4;3	1;1;1;1;1;1;1;1;1;1;1;2	_FEGVELNTDEPPMVFK_	_FEGVELNTDEPPMVFK_	FEGVELNTDEPPMVFK	2	926.445	333964	77.3453	0	211015_HFX_Pet_Plasma_24fraction_No_21_E01	Canis lupus familiaris	uniprot-taxonomy_9615(canis_lupus_familiaris_220503_836sw_114891_tl)
A0A5F4C2H3;A0A5F4C7K4;A0A5F4CRE1;A0A5F4CWM9;A0A8C0MNE2;A0A8C0MNX1;A0A8C0Q7X4;F1P9J3;Q258K2	tr;tr;tr;tr;tr;tr;tr;tr;sp	A0A5F4C2H3_CANLF;A0A5F4C7K4_CANLF;A0A5F4CRE1_CANLF;A0A5F4CWM9_CANLF;A0A8C0MNE2_CANLF;A0A8C0MNX1_CANLF;A0A8C0Q7X4_CANLF;F1P9J3_CANLF;MYH9_CANLF	MYH9	Myosin-9	3;3;3;3;4;4;4;3;2	1;1;1;1;1;1;1;2;1	_LEEDQIIM[+16]EDQNC[+57]K_	_LEEDQIIM[Oxidation (M)]EDQNC[Carbamidomethyl (C)]K_	LEEDQIIMEDQNCK	2	890.89	735157	19.0764	0.000404004	211015_HFX_Pet_Plasma_24fraction_No_01_E01	Canis lupus familiaris	uniprot-taxonomy_9615(canis_lupus_familiaris_220503_836sw_114891_tl)
A0A5F4C2H3;A0A5F4C7K4;A0A5F4CRE1;A0A5F4CWM9;A0A8C0MNE2;A0A8C0MNX1;A0A8C0Q7X4;F1P9J3;Q258K2	tr;tr;tr;tr;tr;tr;tr;tr;sp	A0A5F4C2H3_CANLF;A0A5F4C7K4_CANLF;A0A5F4CRE1_CANLF;A0A5F4CWM9_CANLF;A0A8C0MNE2_CANLF;A0A8C0MNX1_CANLF;A0A8C0Q7X4_CANLF;F1P9J3_CANLF;MYH9_CANLF	MYH9	Myosin-9	3;3;3;3;4;4;4;3;2	1;1;1;1;1;1;1;2;1	_DELADEIANSSGK_	_DELADEIANSSGK_	DELADEIANSSGK	2	674.815	1452039	30.4673	0	211015_HFX_Pet_Plasma_24fraction_No_01_E01	Canis lupus familiaris	uniprot-taxonomy_9615(canis_lupus_familiaris_220503_836sw_114891_tl)
A0A5F4C2H3;A0A5F4C7K4;A0A5F4CRE1;A0A5F4CWM9;A0A8C0MNE2;A0A8C0MNX1;A0A8C0Q7X4;F1P9J3;Q258K2	tr;tr;tr;tr;tr;tr;tr;tr;sp	A0A5F4C2H3_CANLF;A0A5F4C7K4_CANLF;A0A5F4CRE1_CANLF;A0A5F4CWM9_CANLF;A0A8C0MNE2_CANLF;A0A8C0MNX1_CANLF;A0A8C0Q7X4_CANLF;F1P9J3_CANLF;MYH9_CANLF	MYH9	Myosin-9	3;3;3;3;4;4;4;3;2	1;1;1;1;1;1;1;2;1	_TQLEELEDELQATEDAK_	_TQLEELEDELQATEDAK_	TQLEELEDELQATEDAK	2	981.463	345308	74.9186	0.000522876	211015_HFX_Pet_Plasma_24fraction_No_02_E01	Canis lupus familiaris	uniprot-taxonomy_9615(canis_lupus_familiaris_220503_836sw_114891_tl)
A0A5F4C2H3;A0A5F4C7K4;A0A5F4CRE1;A0A5F4CWM9;A0A8C0MNE2;A0A8C0MNX1;A0A8C0Q7X4;F1P9J3;Q258K2	tr;tr;tr;tr;tr;tr;tr;tr;sp	A0A5F4C2H3_CANLF;A0A5F4C7K4_CANLF;A0A5F4CRE1_CANLF;A0A5F4CWM9_CANLF;A0A8C0MNE2_CANLF;A0A8C0MNX1_CANLF;A0A8C0Q7X4_CANLF;F1P9J3_CANLF;MYH9_CANLF	MYH9	Myosin-9	3;3;3;3;4;4;4;3;2	1;1;1;1;1;1;1;2;1	_ALEQQVEEMK_	_ALEQQVEEMK_	ALEQQVEEMK	2	602.798	10745790	14.0124	0.000330852	211015_HFX_Pet_Plasma_24fraction_No_03_E01	Canis lupus familiaris	uniprot-taxonomy_9615(canis_lupus_familiaris_220503_836sw_114891_tl)
A0A5F4C2H3;A0A5F4C7K4;A0A5F4CRE1;A0A5F4CWM9;A0A8C0MNE2;A0A8C0MNX1;A0A8C0Q7X4;F1P9J3;Q258K2	tr;tr;tr;tr;tr;tr;tr;tr;sp	A0A5F4C2H3_CANLF;A0A5F4C7K4_CANLF;A0A5F4CRE1_CANLF;A0A5F4CWM9_CANLF;A0A8C0MNE2_CANLF;A0A8C0MNX1_CANLF;A0A8C0Q7X4_CANLF;F1P9J3_CANLF;MYH9_CANLF	MYH9	Myosin-9	3;3;3;3;4;4;4;3;2	1;1;1;1;1;1;1;2;1	_EDQSILC[+57]TGESGAGK_	_EDQSILC[Carbamidomethyl (C)]TGESGAGK_	EDQSILCTGESGAGK	2	776.351	6593609	12.4808	0.00036827	211015_HFX_Pet_Plasma_24fraction_No_03_E01	Canis lupus familiaris	uniprot-taxonomy_9615(canis_lupus_familiaris_220503_836sw_114891_tl)
A0A5F4C2H3;A0A5F4C7K4;A0A5F4CRE1;A0A5F4CWM9;A0A8C0MNE2;A0A8C0MNX1;A0A8C0Q7X4;F1P9J3;Q258K2	tr;tr;tr;tr;tr;tr;tr;tr;sp	A0A5F4C2H3_CANLF;A0A5F4C7K4_CANLF;A0A5F4CRE1_CANLF;A0A5F4CWM9_CANLF;A0A8C0MNE2_CANLF;A0A8C0MNX1_CANLF;A0A8C0Q7X4_CANLF;F1P9J3_CANLF;MYH9_CANLF	MYH9	Myosin-9	3;3;3;3;4;4;4;3;2	1;1;1;1;1;1;1;2;1	_TEMEDLMSSK_	_TEMEDLMSSK_	TEMEDLMSSK	2	585.754	1581971	24.1911	6.93289e-05	211015_HFX_Pet_Plasma_24fraction_No_07_E01	Canis lupus familiaris	uniprot-taxonomy_9615(canis_lupus_familiaris_220503_836sw_114891_tl)
A0A5F4C2H3;A0A5F4C7K4;A0A5F4CRE1;A0A5F4CWM9;A0A8C0MNE2;A0A8C0MNX1;A0A8C0Q7X4;F1P9J3;Q258K2	tr;tr;tr;tr;tr;tr;tr;tr;sp	A0A5F4C2H3_CANLF;A0A5F4C7K4_CANLF;A0A5F4CRE1_CANLF;A0A5F4CWM9_CANLF;A0A8C0MNE2_CANLF;A0A8C0MNX1_CANLF;A0A8C0Q7X4_CANLF;F1P9J3_CANLF;MYH9_CANLF	MYH9	Myosin-9	3;3;3;3;4;4;4;3;2	1;1;1;1;1;1;1;2;1	_DLGEELEALK_	_DLGEELEALK_	DLGEELEALK	2	558.793	6696953	58.139	0.000330852	211015_HFX_Pet_Plasma_24fraction_No_08_E01	Canis lupus familiaris	uniprot-taxonomy_9615(canis_lupus_familiaris_220503_836sw_114891_tl)
A0A5F4C2H3;A0A5F4C7K4;A0A5F4CRE1;A0A5F4CWM9;A0A8C0MNE2;A0A8C0MNX1;A0A8C0Q7X4;F1P9J3;Q258K2	tr;tr;tr;tr;tr;tr;tr;tr;sp	A0A5F4C2H3_CANLF;A0A5F4C7K4_CANLF;A0A5F4CRE1_CANLF;A0A5F4CWM9_CANLF;A0A8C0MNE2_CANLF;A0A8C0MNX1_CANLF;A0A8C0Q7X4_CANLF;F1P9J3_CANLF;MYH9_CANLF	MYH9	Myosin-9	3;3;3;3;4;4;4;3;2	1;1;1;1;1;1;1;2;1	_IAQLEEQLDNETK_	_IAQLEEQLDNETK_	IAQLEEQLDNETK	2	765.886	2711395	26.387	0.000699643	211015_HFX_Pet_Plasma_24fraction_No_08_E01	Canis lupus familiaris	uniprot-taxonomy_9615(canis_lupus_familiaris_220503_836sw_114891_tl)
A0A5F4C2H3;A0A5F4C7K4;A0A5F4CRE1;A0A5F4CWM9;A0A8C0MNE2;A0A8C0MNX1;A0A8C0Q7X4;F1P9J3;Q258K2	tr;tr;tr;tr;tr;tr;tr;tr;sp	A0A5F4C2H3_CANLF;A0A5F4C7K4_CANLF;A0A5F4CRE1_CANLF;A0A5F4CWM9_CANLF;A0A8C0MNE2_CANLF;A0A8C0MNX1_CANLF;A0A8C0Q7X4_CANLF;F1P9J3_CANLF;MYH9_CANLF	MYH9	Myosin-9	3;3;3;3;4;4;4;3;2	1;1;1;1;1;1;1;2;1	_HSQAVEELAEQLEQTK_	_HSQAVEELAEQLEQTK_	HSQAVEELAEQLEQTK	3	613.974	510294	64.7689	0.000293284	211015_HFX_Pet_Plasma_24fraction_No_11_E01	Canis lupus familiaris	uniprot-taxonomy_9615(canis_lupus_familiaris_220503_836sw_114891_tl)
A0A5F4C2H3;A0A5F4C7K4;A0A5F4CRE1;A0A5F4CWM9;A0A8C0MNE2;A0A8C0MNX1;A0A8C0Q7X4;F1P9J3;Q258K2	tr;tr;tr;tr;tr;tr;tr;tr;sp	A0A5F4C2H3_CANLF;A0A5F4C7K4_CANLF;A0A5F4CRE1_CANLF;A0A5F4CWM9_CANLF;A0A8C0MNE2_CANLF;A0A8C0MNX1_CANLF;A0A8C0Q7X4_CANLF;F1P9J3_CANLF;MYH9_CANLF	MYH9	Myosin-9	3;3;3;3;4;4;4;3;2	1;1;1;1;1;1;1;2;1	_AGVLAHLEEER_	_AGVLAHLEEER_	AGVLAHLEEER	3	408.551	2419480	25.1257	0.000197746	211015_HFX_Pet_Plasma_24fraction_No_11_E01	Canis lupus familiaris	uniprot-taxonomy_9615(canis_lupus_familiaris_220503_836sw_114891_tl)
A0A5F4C2H3;A0A5F4C7K4;A0A5F4CRE1;A0A5F4CWM9;A0A8C0MNE2;A0A8C0MNX1;A0A8C0Q7X4;F1P9J3;Q258K2	tr;tr;tr;tr;tr;tr;tr;tr;sp	A0A5F4C2H3_CANLF;A0A5F4C7K4_CANLF;A0A5F4CRE1_CANLF;A0A5F4CWM9_CANLF;A0A8C0MNE2_CANLF;A0A8C0MNX1_CANLF;A0A8C0Q7X4_CANLF;F1P9J3_CANLF;MYH9_CANLF	MYH9	Myosin-9	3;3;3;3;4;4;4;3;2	1;1;1;1;1;1;1;2;1	_AGVLAHLEEER_	_AGVLAHLEEER_	AGVLAHLEEER	2	612.323	1403193	25.1257	0.00096596	211015_HFX_Pet_Plasma_24fraction_No_11_E01	Canis lupus familiaris	uniprot-taxonomy_9615(canis_lupus_familiaris_220503_836sw_114891_tl)
A0A5F4C2H3;A0A5F4C7K4;A0A5F4CRE1;A0A5F4CWM9;A0A8C0MNE2;A0A8C0MNX1;A0A8C0Q7X4;F1P9J3;Q258K2	tr;tr;tr;tr;tr;tr;tr;tr;sp	A0A5F4C2H3_CANLF;A0A5F4C7K4_CANLF;A0A5F4CRE1_CANLF;A0A5F4CWM9_CANLF;A0A8C0MNE2_CANLF;A0A8C0MNX1_CANLF;A0A8C0Q7X4_CANLF;F1P9J3_CANLF;MYH9_CANLF	MYH9	Myosin-9	3;3;3;3;4;4;4;3;2	1;1;1;1;1;1;1;2;1	_FDQLLAEEK_	_FDQLLAEEK_	FDQLLAEEK	2	546.782	13633200	23.3645	6.93289e-05	211015_HFX_Pet_Plasma_24fraction_No_15_E01	Canis lupus familiaris	uniprot-taxonomy_9615(canis_lupus_familiaris_220503_836sw_114891_tl)
A0A5F4C2H3;A0A5F4C7K4;A0A5F4CRE1;A0A5F4CWM9;A0A8C0MNE2;A0A8C0MNX1;A0A8C0Q7X4;F1P9J3;Q258K2	tr;tr;tr;tr;tr;tr;tr;tr;sp	A0A5F4C2H3_CANLF;A0A5F4C7K4_CANLF;A0A5F4CRE1_CANLF;A0A5F4CWM9_CANLF;A0A8C0MNE2_CANLF;A0A8C0MNX1_CANLF;A0A8C0Q7X4_CANLF;F1P9J3_CANLF;MYH9_CANLF	MYH9	Myosin-9	3;3;3;3;4;4;4;3;2	1;1;1;1;1;1;1;2;1	_LQQELDDLLVDLDHQR_	_LQQELDDLLVDLDHQR_	LQQELDDLLVDLDHQR	3	650.669	1048313	104.81	0.000522876	211015_HFX_Pet_Plasma_24fraction_No_18_E01	Canis lupus familiaris	uniprot-taxonomy_9615(canis_lupus_familiaris_220503_836sw_114891_tl)
A0A5F4C2H3;A0A5F4C7K4;A0A5F4CRE1;A0A5F4CWM9;A0A8C0MNE2;A0A8C0MNX1;A0A8C0Q7X4;F1P9J3;Q258K2	tr;tr;tr;tr;tr;tr;tr;tr;sp	A0A5F4C2H3_CANLF;A0A5F4C7K4_CANLF;A0A5F4CRE1_CANLF;A0A5F4CWM9_CANLF;A0A8C0MNE2_CANLF;A0A8C0MNX1_CANLF;A0A8C0Q7X4_CANLF;F1P9J3_CANLF;MYH9_CANLF	MYH9	Myosin-9	3;3;3;3;4;4;4;3;2	1;1;1;1;1;1;1;2;1	_IAEFTTNLMEEEEK_	_IAEFTTNLMEEEEK_	IAEFTTNLMEEEEK	2	842.393	4818942	52.0854	0	211015_HFX_Pet_Plasma_24fraction_No_18_E01	Canis lupus familiaris	uniprot-taxonomy_9615(canis_lupus_familiaris_220503_836sw_114891_tl)
A0A5F4C2H3;A0A5F4C7K4;A0A5F4CRE1;A0A5F4CWM9;A0A8C0MNE2;A0A8C0MNX1;A0A8C0Q7X4;F1P9J3;Q258K2	tr;tr;tr;tr;tr;tr;tr;tr;sp	A0A5F4C2H3_CANLF;A0A5F4C7K4_CANLF;A0A5F4CRE1_CANLF;A0A5F4CWM9_CANLF;A0A8C0MNE2_CANLF;A0A8C0MNX1_CANLF;A0A8C0Q7X4_CANLF;F1P9J3_CANLF;MYH9_CANLF	MYH9	Myosin-9	3;3;3;3;4;4;4;3;2	1;1;1;1;1;1;1;2;1	_IAEFTTNLM[+16]EEEEK_	_IAEFTTNLM[Oxidation (M)]EEEEK_	IAEFTTNLMEEEEK	2	850.39	2389742	33.6703	0	211015_HFX_Pet_Plasma_24fraction_No_18_E01	Canis lupus familiaris	uniprot-taxonomy_9615(canis_lupus_familiaris_220503_836sw_114891_tl)
A0A5F4C2H3;A0A5F4C7K4;A0A5F4CRE1;A0A5F4CWM9;A0A8C0MNE2;A0A8C0MNX1;A0A8C0Q7X4;F1P9J3;Q258K2	tr;tr;tr;tr;tr;tr;tr;tr;sp	A0A5F4C2H3_CANLF;A0A5F4C7K4_CANLF;A0A5F4CRE1_CANLF;A0A5F4CWM9_CANLF;A0A8C0MNE2_CANLF;A0A8C0MNX1_CANLF;A0A8C0Q7X4_CANLF;F1P9J3_CANLF;MYH9_CANLF	MYH9	Myosin-9	3;3;3;3;4;4;4;3;2	1;1;1;1;1;1;1;2;1	_ELEDATETADAMNR_	_ELEDATETADAMNR_	ELEDATETADAMNR	2	783.341	2526972	15.6834	0.000360023	211015_HFX_Pet_Plasma_24fraction_No_23_E01	Canis lupus familiaris	uniprot-taxonomy_9615(canis_lupus_familiaris_220503_836sw_114891_tl)
A0A5F4C2H3;A0A5F4C7K4;A0A5F4CRE1;A0A5F4CWM9;A0A8C0MNE2;A0A8C0MNX1;A0A8C0Q7X4;F1P9J3;Q258K2	tr;tr;tr;tr;tr;tr;tr;tr;sp	A0A5F4C2H3_CANLF;A0A5F4C7K4_CANLF;A0A5F4CRE1_CANLF;A0A5F4CWM9_CANLF;A0A8C0MNE2_CANLF;A0A8C0MNX1_CANLF;A0A8C0Q7X4_CANLF;F1P9J3_CANLF;MYH9_CANLF	MYH9	Myosin-9	3;3;3;3;4;4;4;3;2	1;1;1;1;1;1;1;2;1	_ELEDATETADAM[+16]NR_	_ELEDATETADAM[Oxidation (M)]NR_	ELEDATETADAMNR	2	791.338	3073041	6.83417	0.000938699	211015_HFX_Pet_Plasma_24fraction_No_23_E01	Canis lupus familiaris	uniprot-taxonomy_9615(canis_lupus_familiaris_220503_836sw_114891_tl)
A0A5F4C2N1;A0A5F4CSX5	tr	A0A5F4C2N1_CANLF;A0A5F4CSX5_CANLF	AFP	Alpha fetoprotein	4	1	_HINSQNYLQENLR_	_HINSQNYLQENLR_	HINSQNYLQENLR	3	543.609	4665309	14.4998	0	211015_HFX_Pet_Plasma_24fraction_No_15_E01	Canis lupus familiaris	uniprot-taxonomy_9615(canis_lupus_familiaris_220503_836sw_114891_tl)
A0A5F4C2N1;A0A5F4CSX5	tr	A0A5F4C2N1_CANLF;A0A5F4CSX5_CANLF	AFP	Alpha fetoprotein	4	1	_HINSQNYLQENLR_	_HINSQNYLQENLR_	HINSQNYLQENLR	2	814.911	1745556	14.4998	0.00144972	211015_HFX_Pet_Plasma_24fraction_No_15_E01	Canis lupus familiaris	uniprot-taxonomy_9615(canis_lupus_familiaris_220503_836sw_114891_tl)
A0A5F4C2P4;A0A5F4CJG0;A0A5F4DHZ8;A0A7D0NLT8;A0A7D0NPE4;A0A8C0TJD9;A0A8C0TKT0;A0A8C0TNQ6;A0A8C0TQ53;E2R5Q7;F1Q285	tr	A0A5F4C2P4_CANLF;A0A5F4CJG0_CANLF;A0A5F4DHZ8_CANLF;A0A7D0NLT8_CANLF;A0A7D0NPE4_CANLF;A0A8C0TJD9_CANLF;A0A8C0TKT0_CANLF;A0A8C0TNQ6_CANLF;A0A8C0TQ53_CANLF;E2R5Q7_CANLF;F1Q285_CANLF	ROBO2;ROBO2;ROBO2;ROBO2;ROBO2;;;;;ROBO2;ROBO2	Roundabout guidance receptor 2;Roundabout guidance receptor 2;Roundabout guidance receptor 2;Roundabout guidance receptor 2 transcript variant 1;Roundabout guidance receptor 2 transcript variant 2;Roundabout guidance receptor 2;Roundabout guidance receptor 2;Roundabout guidance receptor 2;Roundabout guidance receptor 2;Roundabout guidance receptor 2;Roundabout guidance receptor 2	4;4;4;2;2;4;4;4;4;4;4	1;1;1;1;1;1;1;1;1;3;3	_DSDPAELTVFER_	_DSDPAELTVFER_	DSDPAELTVFER	2	689.828	913639	50.3925	0.00036827	211015_HFX_Pet_Plasma_24fraction_No_08_E01	Canis lupus familiaris	uniprot-taxonomy_9615(canis_lupus_familiaris_220503_836sw_114891_tl)
A0A5F4C2Q2;A0A5F4CAA1;A0A5F4CKC0;A0A8C0NKY7;A0A8C0NRL4;A0A8C0RKS0;A0A8C0RKU8;A0A8C0SWD9;A0A8C0SXG3;J9P2T1	tr	A0A5F4C2Q2_CANLF;A0A5F4CAA1_CANLF;A0A5F4CKC0_CANLF;A0A8C0NKY7_CANLF;A0A8C0NRL4_CANLF;A0A8C0RKS0_CANLF;A0A8C0RKU8_CANLF;A0A8C0SWD9_CANLF;A0A8C0SXG3_CANLF;J9P2T1_CANLF	NEO1	Neogenin 1	3;3;3;4;4;4;4;4;4;3	1;1;1;1;1;1;1;1;1;2	_SDVTETLVPGTQLSQLIEGLDR_	_SDVTETLVPGTQLSQLIEGLDR_	SDVTETLVPGTQLSQLIEGLDR	2	1186.12	710129	129.154	0.00036827	211015_HFX_Pet_Plasma_24fraction_No_06_E01	Canis lupus familiaris	uniprot-taxonomy_9615(canis_lupus_familiaris_220503_836sw_114891_tl)
A0A5F4C2Q2;A0A5F4CAA1;A0A5F4CKC0;A0A8C0NKY7;A0A8C0NRL4;A0A8C0RKS0;A0A8C0RKU8;A0A8C0SWD9;A0A8C0SXG3;J9P2T1	tr	A0A5F4C2Q2_CANLF;A0A5F4CAA1_CANLF;A0A5F4CKC0_CANLF;A0A8C0NKY7_CANLF;A0A8C0NRL4_CANLF;A0A8C0RKS0_CANLF;A0A8C0RKU8_CANLF;A0A8C0SWD9_CANLF;A0A8C0SXG3_CANLF;J9P2T1_CANLF	NEO1	Neogenin 1	3;3;3;4;4;4;4;4;4;3	1;1;1;1;1;1;1;1;1;2	_VETQPEVQLPGPAPNIR_	_VETQPEVQLPGPAPNIR_	VETQPEVQLPGPAPNIR	2	922.997	1651932	48.4875	0.00040028	211015_HFX_Pet_Plasma_24fraction_No_18_E01	Canis lupus familiaris	uniprot-taxonomy_9615(canis_lupus_familiaris_220503_836sw_114891_tl)
A0A5F4C2Q2;A0A5F4CAA1;A0A5F4CKC0;A0A8C0NKY7;A0A8C0NRL4;A0A8C0RKS0;A0A8C0RKU8;A0A8C0SWD9;A0A8C0SXG3;J9P2T1	tr	A0A5F4C2Q2_CANLF;A0A5F4CAA1_CANLF;A0A5F4CKC0_CANLF;A0A8C0NKY7_CANLF;A0A8C0NRL4_CANLF;A0A8C0RKS0_CANLF;A0A8C0RKU8_CANLF;A0A8C0SWD9_CANLF;A0A8C0SXG3_CANLF;J9P2T1_CANLF	NEO1	Neogenin 1	3;3;3;4;4;4;4;4;4;3	1;1;1;1;1;1;1;1;1;2	_VPEVPSSLHVR_	_VPEVPSSLHVR_	VPEVPSSLHVR	3	407.231	4653641	17.6623	0.00073289	211015_HFX_Pet_Plasma_24fraction_No_20_E01	Canis lupus familiaris	uniprot-taxonomy_9615(canis_lupus_familiaris_220503_836sw_114891_tl)
A0A5F4C2Q2;A0A5F4CAA1;A0A5F4CKC0;A0A8C0NKY7;A0A8C0NRL4;A0A8C0RKS0;A0A8C0RKU8;A0A8C0SWD9;A0A8C0SXG3;J9P2T1	tr	A0A5F4C2Q2_CANLF;A0A5F4CAA1_CANLF;A0A5F4CKC0_CANLF;A0A8C0NKY7_CANLF;A0A8C0NRL4_CANLF;A0A8C0RKS0_CANLF;A0A8C0RKU8_CANLF;A0A8C0SWD9_CANLF;A0A8C0SXG3_CANLF;J9P2T1_CANLF	NEO1	Neogenin 1	3;3;3;4;4;4;4;4;4;3	1;1;1;1;1;1;1;1;1;2	_DGTFLNLVSDDR_	_DGTFLNLVSDDR_	DGTFLNLVSDDR	2	676.328	2566152	71.2109	0.00015083	211015_HFX_Pet_Plasma_24fraction_No_20_E01	Canis lupus familiaris	uniprot-taxonomy_9615(canis_lupus_familiaris_220503_836sw_114891_tl)
A0A5F4C2Q2;A0A5F4CAA1;A0A5F4CKC0;A0A8C0NKY7;A0A8C0NRL4;A0A8C0RKS0;A0A8C0RKU8;A0A8C0SWD9;A0A8C0SXG3;J9P2T1	tr	A0A5F4C2Q2_CANLF;A0A5F4CAA1_CANLF;A0A5F4CKC0_CANLF;A0A8C0NKY7_CANLF;A0A8C0NRL4_CANLF;A0A8C0RKS0_CANLF;A0A8C0RKU8_CANLF;A0A8C0SWD9_CANLF;A0A8C0SXG3_CANLF;J9P2T1_CANLF	NEO1	Neogenin 1	3;3;3;4;4;4;4;4;4;3	1;1;1;1;1;1;1;1;1;2	_KDGTFLNLVSDDR_	_KDGTFLNLVSDDR_	KDGTFLNLVSDDR	3	493.919	1200519	46.045	0.00015083	211015_HFX_Pet_Plasma_24fraction_No_22_E01	Canis lupus familiaris	uniprot-taxonomy_9615(canis_lupus_familiaris_220503_836sw_114891_tl)
A0A5F4C2R9;A0A5F4C8V1;A0A5F4CYN1;A0A5F4DAI4;A0A5F4DBI2;A0A5F4DFI6;A0A8C0MKB1;A0A8C0MN92;A0A8C0MNF6;A0A8C0MPT3;A0A8C0PK87;A0A8C0PLZ1;A0A8C0PPA9;A0A8C0PWP3;A0A8C0RUD7;A0A8C0RUE3;F1PQS3	tr	A0A5F4C2R9_CANLF;A0A5F4C8V1_CANLF;A0A5F4CYN1_CANLF;A0A5F4DAI4_CANLF;A0A5F4DBI2_CANLF;A0A5F4DFI6_CANLF;A0A8C0MKB1_CANLF;A0A8C0MN92_CANLF;A0A8C0MNF6_CANLF;A0A8C0MPT3_CANLF;A0A8C0PK87_CANLF;A0A8C0PLZ1_CANLF;A0A8C0PPA9_CANLF;A0A8C0PWP3_CANLF;A0A8C0RUD7_CANLF;A0A8C0RUE3_CANLF;F1PQS3_CANLF	CAPZB;CAPZB;CAPZB;CAPZB;CAPZB;CAPZB;CAPZB;CAPZB;CAPZB;CAPZB;;CAPZB;;;;;CAPZB	F-actin-capping protein subunit beta;F-actin-capping protein subunit beta;F-actin-capping protein subunit beta;F-actin-capping protein subunit beta;F-actin-capping protein subunit beta;CapZ beta;Capping actin protein of muscle Z-line subunit beta;Capping actin protein of muscle Z-line subunit beta;Capping actin protein of muscle Z-line subunit beta;Capping actin protein of muscle Z-line subunit b…	3;3;3;3;3;3;4;4;4;4;4;4;4;4;4;4;3	1;1;1;1;1;1;1;1;1;1;1;1;1;1;1;1;2	_DYLLC[+57]DYNR_	_DYLLC[Carbamidomethyl (C)]DYNR_	DYLLCDYNR	2	616.274	4025996	36.8321	0.000239578	211015_HFX_Pet_Plasma_24fraction_No_12_E01	Canis lupus familiaris	uniprot-taxonomy_9615(canis_lupus_familiaris_220503_836sw_114891_tl)
A0A5F4C2R9;A0A5F4C8V1;A0A5F4CYN1;A0A5F4DAI4;A0A5F4DBI2;A0A5F4DFI6;A0A8C0MKB1;A0A8C0MN92;A0A8C0MNF6;A0A8C0MPT3;A0A8C0PK87;A0A8C0PLZ1;A0A8C0PPA9;A0A8C0PWP3;A0A8C0RUD7;A0A8C0RUE3;F1PQS3	tr	A0A5F4C2R9_CANLF;A0A5F4C8V1_CANLF;A0A5F4CYN1_CANLF;A0A5F4DAI4_CANLF;A0A5F4DBI2_CANLF;A0A5F4DFI6_CANLF;A0A8C0MKB1_CANLF;A0A8C0MN92_CANLF;A0A8C0MNF6_CANLF;A0A8C0MPT3_CANLF;A0A8C0PK87_CANLF;A0A8C0PLZ1_CANLF;A0A8C0PPA9_CANLF;A0A8C0PWP3_CANLF;A0A8C0RUD7_CANLF;A0A8C0RUE3_CANLF;F1PQS3_CANLF	CAPZB;CAPZB;CAPZB;CAPZB;CAPZB;CAPZB;CAPZB;CAPZB;CAPZB;CAPZB;;CAPZB;;;;;CAPZB	F-actin-capping protein subunit beta;F-actin-capping protein subunit beta;F-actin-capping protein subunit beta;F-actin-capping protein subunit beta;F-actin-capping protein subunit beta;CapZ beta;Capping actin protein of muscle Z-line subunit beta;Capping actin protein of muscle Z-line subunit beta;Capping actin protein of muscle Z-line subunit beta;Capping actin protein of muscle Z-line subunit b…	3;3;3;3;3;3;4;4;4;4;4;4;4;4;4;4;3	1;1;1;1;1;1;1;1;1;1;1;1;1;1;1;1;2	_LEVEANNAFDQYR_	_LEVEANNAFDQYR_	LEVEANNAFDQYR	2	784.871	4257798	36.7813	0.000363284	211015_HFX_Pet_Plasma_24fraction_No_13_E01	Canis lupus familiaris	uniprot-taxonomy_9615(canis_lupus_familiaris_220503_836sw_114891_tl)
A0A5F4C2T2;A0A8C0M2X9;A0A8C0M9E1;A0A8C0S2K9;F1PGV4	tr	A0A5F4C2T2_CANLF;A0A8C0M2X9_CANLF;A0A8C0M9E1_CANLF;A0A8C0S2K9_CANLF;F1PGV4_CANLF	AXL;;;;AXL	Receptor protein-tyrosine kinase;AXL receptor tyrosine kinase;AXL receptor tyrosine kinase;AXL receptor tyrosine kinase;Receptor protein-tyrosine kinase	3;4;4;4;3	1;1;1;1;3	_GQDTPEVLMDIGLK_	_GQDTPEVLMDIGLK_	GQDTPEVLMDIGLK	2	758.39	1052403	77.6206	0.000239578	211015_HFX_Pet_Plasma_24fraction_No_20_E01	Canis lupus familiaris	uniprot-taxonomy_9615(canis_lupus_familiaris_220503_836sw_114891_tl)
A0A5F4C2T2;A0A8C0M2X9;A0A8C0M9E1;A0A8C0S2K9;F1PGV4	tr	A0A5F4C2T2_CANLF;A0A8C0M2X9_CANLF;A0A8C0M9E1_CANLF;A0A8C0S2K9_CANLF;F1PGV4_CANLF	AXL;;;;AXL	Receptor protein-tyrosine kinase;AXL receptor tyrosine kinase;AXL receptor tyrosine kinase;AXL receptor tyrosine kinase;Receptor protein-tyrosine kinase	3;4;4;4;3	1;1;1;1;3	_GQDTPEVLM[+16]DIGLK_	_GQDTPEVLM[Oxidation (M)]DIGLK_	GQDTPEVLMDIGLK	2	766.387	858527	64.4484	0.00856469	211015_HFX_Pet_Plasma_24fraction_No_20_E01	Canis lupus familiaris	uniprot-taxonomy_9615(canis_lupus_familiaris_220503_836sw_114891_tl)
A0A5F4C2T7;A0A8C0N9Z3;E2RD27	tr	A0A5F4C2T7_CANLF;A0A8C0N9Z3_CANLF;E2RD27_CANLF	OTC	Ornithine carbamoyltransferase, mitochondrial;Ornithine carbamoyltransferase;Ornithine carbamoyltransferase, mitochondrial	3;4;3	1	_KPEEVDDEVFYSPR_	_KPEEVDDEVFYSPR_	KPEEVDDEVFYSPR	3	570.605	3648208	23.3974	0.000293284	211015_HFX_Pet_Plasma_24fraction_No_05_E01	Canis lupus familiaris	uniprot-taxonomy_9615(canis_lupus_familiaris_220503_836sw_114891_tl)
A0A5F4C2T7;A0A8C0N9Z3;E2RD27	tr	A0A5F4C2T7_CANLF;A0A8C0N9Z3_CANLF;E2RD27_CANLF	OTC	Ornithine carbamoyltransferase, mitochondrial;Ornithine carbamoyltransferase;Ornithine carbamoyltransferase, mitochondrial	3;4;3	1	_KPEEVDDEVFYSPR_	_KPEEVDDEVFYSPR_	KPEEVDDEVFYSPR	2	855.404	2088620	23.3974	0.00427697	211015_HFX_Pet_Plasma_24fraction_No_05_E01	Canis lupus familiaris	uniprot-taxonomy_9615(canis_lupus_familiaris_220503_836sw_114891_tl)
A0A5F4C335;A0A5F4CPZ6;J9PAL2	tr	A0A5F4C335_CANLF;A0A5F4CPZ6_CANLF;J9PAL2_CANLF		Ig-like domain-containing protein	4	1;1;2	_PGQSPEGLIYK_	_PGQSPEGLIYK_	PGQSPEGLIYK	2	594.817	146018100	18.6078	0.000335909	211015_HFX_Pet_Plasma_24fraction_No_13_E01	Canis lupus familiaris	uniprot-taxonomy_9615(canis_lupus_familiaris_220503_836sw_114891_tl)
A0A5F4C361;A0A5F4CQJ1;A0A5F4CSN0;A0A5F4DN57;A0A8C0N6X4;A0A8C0S1M0;A0A8C0S1Z2;A0A8C0S289;A0A8C0YRR1;E2R186	tr	A0A5F4C361_CANLF;A0A5F4CQJ1_CANLF;A0A5F4CSN0_CANLF;A0A5F4DN57_CANLF;A0A8C0N6X4_CANLF;A0A8C0S1M0_CANLF;A0A8C0S1Z2_CANLF;A0A8C0S289_CANLF;A0A8C0YRR1_CANLF;E2R186_CANLF	FGFR1	Fibroblast growth factor receptor;Fibroblast growth factor receptor;Fibroblast growth factor receptor;Fibroblast growth factor receptor 1;Fibroblast growth factor receptor 1;Fibroblast growth factor receptor 1;Fibroblast growth factor receptor 1;Fibroblast growth factor receptor 1;Fibroblast growth factor receptor 1;Fibroblast growth factor receptor	3;3;3;4;4;4;4;4;4;3	1;1;1;1;1;1;1;1;1;3	_IGPDNLPYVQILK_	_IGPDNLPYVQILK_	IGPDNLPYVQILK	2	735.422	732509	75.3775	0.000239578	211015_HFX_Pet_Plasma_24fraction_No_11_E01	Canis lupus familiaris	uniprot-taxonomy_9615(canis_lupus_familiaris_220503_836sw_114891_tl)
A0A5F4C3A1;A0A5F4CLP4;A0A5F4CZ17;A0A5F4D6N4;A0A5F4DAX8;A0A8C0NL13;A0A8C0NLI2;A0A8C0NQ94;A0A8C0NTR5;A0A8C0SU15;A0A8C0SVM1;A0A8C0YZN5;F1PWC7	tr	A0A5F4C3A1_CANLF;A0A5F4CLP4_CANLF;A0A5F4CZ17_CANLF;A0A5F4D6N4_CANLF;A0A5F4DAX8_CANLF;A0A8C0NL13_CANLF;A0A8C0NLI2_CANLF;A0A8C0NQ94_CANLF;A0A8C0NTR5_CANLF;A0A8C0SU15_CANLF;A0A8C0SVM1_CANLF;A0A8C0YZN5_CANLF;F1PWC7_CANLF	LOC609365;LOC609365;LOC609365;LOC609365;LOC609365;;;;;LOC609365;LOC609365;LOC609365;LOC609365	Uncharacterized protein;Uncharacterized protein;Uncharacterized protein;Membrane cofactor protein;Membrane cofactor protein;Uncharacterized protein;Uncharacterized protein;Uncharacterized protein;Uncharacterized protein;CD46 molecule, complement regulatory protein-like;CD46 molecule, complement regulatory protein-like;CD46 molecule, complement regulatory protein-like;Membrane cofactor protein	4	1;1;1;1;1;1;1;1;1;1;1;1;2	_SQGTDEYSLIGDNK_	_SQGTDEYSLIGDNK_	SQGTDEYSLIGDNK	2	763.852	3607904	22.9899	0.000699643	211015_HFX_Pet_Plasma_24fraction_No_06_E01	Canis lupus familiaris	uniprot-taxonomy_9615(canis_lupus_familiaris_220503_836sw_114891_tl)
A0A5F4C3A1;A0A5F4CLP4;A0A5F4CZ17;A0A5F4D6N4;A0A5F4DAX8;A0A8C0NL13;A0A8C0NLI2;A0A8C0NQ94;A0A8C0NTR5;A0A8C0SU15;A0A8C0SVM1;A0A8C0YZN5;F1PWC7	tr	A0A5F4C3A1_CANLF;A0A5F4CLP4_CANLF;A0A5F4CZ17_CANLF;A0A5F4D6N4_CANLF;A0A5F4DAX8_CANLF;A0A8C0NL13_CANLF;A0A8C0NLI2_CANLF;A0A8C0NQ94_CANLF;A0A8C0NTR5_CANLF;A0A8C0SU15_CANLF;A0A8C0SVM1_CANLF;A0A8C0YZN5_CANLF;F1PWC7_CANLF	LOC609365;LOC609365;LOC609365;LOC609365;LOC609365;;;;;LOC609365;LOC609365;LOC609365;LOC609365	Uncharacterized protein;Uncharacterized protein;Uncharacterized protein;Membrane cofactor protein;Membrane cofactor protein;Uncharacterized protein;Uncharacterized protein;Uncharacterized protein;Uncharacterized protein;CD46 molecule, complement regulatory protein-like;CD46 molecule, complement regulatory protein-like;CD46 molecule, complement regulatory protein-like;Membrane cofactor protein	4	1;1;1;1;1;1;1;1;1;1;1;1;2	_NLYC[+57]EISSTDSNR_	_NLYC[Carbamidomethyl (C)]EISSTDSNR_	NLYCEISSTDSNR	2	779.844	2867676	20.1937	0	211015_HFX_Pet_Plasma_24fraction_No_09_E01	Canis lupus familiaris	uniprot-taxonomy_9615(canis_lupus_familiaris_220503_836sw_114891_tl)
A0A5F4C3A1;A0A5F4CLP4;A0A5F4CZ17;A0A5F4D6N4;A0A5F4DAX8;A0A8C0NL13;A0A8C0NLI2;A0A8C0NQ94;A0A8C0NTR5;A0A8C0SU15;A0A8C0SVM1;A0A8C0YZN5;F1PWC7	tr	A0A5F4C3A1_CANLF;A0A5F4CLP4_CANLF;A0A5F4CZ17_CANLF;A0A5F4D6N4_CANLF;A0A5F4DAX8_CANLF;A0A8C0NL13_CANLF;A0A8C0NLI2_CANLF;A0A8C0NQ94_CANLF;A0A8C0NTR5_CANLF;A0A8C0SU15_CANLF;A0A8C0SVM1_CANLF;A0A8C0YZN5_CANLF;F1PWC7_CANLF	LOC609365;LOC609365;LOC609365;LOC609365;LOC609365;;;;;LOC609365;LOC609365;LOC609365;LOC609365	Uncharacterized protein;Uncharacterized protein;Uncharacterized protein;Membrane cofactor protein;Membrane cofactor protein;Uncharacterized protein;Uncharacterized protein;Uncharacterized protein;Uncharacterized protein;CD46 molecule, complement regulatory protein-like;CD46 molecule, complement regulatory protein-like;CD46 molecule, complement regulatory protein-like;Membrane cofactor protein	4	1;1;1;1;1;1;1;1;1;1;1;1;2	_VVWSDDPPLC[+57]TK_	_VVWSDDPPLC[Carbamidomethyl (C)]TK_	VVWSDDPPLCTK	2	708.845	1052528	38.9333	0.000293284	211015_HFX_Pet_Plasma_24fraction_No_22_E01	Canis lupus familiaris	uniprot-taxonomy_9615(canis_lupus_familiaris_220503_836sw_114891_tl)
A0A5F4C3K5;A0A5F4C9U5;A0A5F4CGS2;A0A5F4D810;A0A5F4DAC8;A0A8C0NVB3;A0A8C0P1X5;A0A8C0P7Y0;A0A8C0PZH9;A0A8C0S5R9;A0A8C0S5S6;A0A8C0S631;A0A8C0S6P0;A0A8C0SDU5;A0A8C0SDY5;F1Q0I8;F1Q0J0;Q9TQQ6	tr	A0A5F4C3K5_CANLF;A0A5F4C9U5_CANLF;A0A5F4CGS2_CANLF;A0A5F4D810_CANLF;A0A5F4DAC8_CANLF;A0A8C0NVB3_CANLF;A0A8C0P1X5_CANLF;A0A8C0P7Y0_CANLF;A0A8C0PZH9_CANLF;A0A8C0S5R9_CANLF;A0A8C0S5S6_CANLF;A0A8C0S631_CANLF;A0A8C0S6P0_CANLF;A0A8C0SDU5_CANLF;A0A8C0SDY5_CANLF;F1Q0I8_CANLF;F1Q0J0_CANLF;Q9TQQ6_CANLF	;LOC476006;GSTP1;;LOC476006;;;;;GSTP1;GSTP1;LOC476006;LOC476006;;;LOC476006;GSTP1;	GST class-pi;Glutathione transferase;GST class-pi;GST N-terminal domain-containing protein;GST class-pi;Uncharacterized protein;Uncharacterized protein;Uncharacterized protein;Uncharacterized protein;Uncharacterized protein;Uncharacterized protein;Glutathione S-transferase P-like;Glutathione S-transferase P-like;Uncharacterized protein;Uncharacterized protein;Glutathione transferase;GST class-pi;…	3;4;3;4;3;4;4;4;4;4;4;4;4;4;4;4;3;1	1;1;1;1;1;1;1;1;1;1;1;1;1;1;1;3;2;1	_MLLADQGQSWK_	_MLLADQGQSWK_	MLLADQGQSWK	2	638.821	2381635	35.3126	0.000699643	211015_HFX_Pet_Plasma_24fraction_No_02_E01	Canis lupus familiaris	uniprot-taxonomy_9615(canis_lupus_familiaris_220503_836sw_114891_tl)
A0A5F4C3M6;A0A5F4D927;A0A8C0M3P0;A0A8C0M3R3;A0A8C0P4P5;A0A8C0T835;A0A8C0TKY2;F1PDG4;F1PEZ4;P63050	tr;tr;tr;tr;tr;tr;tr;tr;tr;sp	A0A5F4C3M6_CANLF;A0A5F4D927_CANLF;A0A8C0M3P0_CANLF;A0A8C0M3R3_CANLF;A0A8C0P4P5_CANLF;A0A8C0T835_CANLF;A0A8C0TKY2_CANLF;F1PDG4_CANLF;F1PEZ4_CANLF;RL40_CANLF	UBB;UBB;;;;RPS27A;;UBB;RPS27A;UBA52	Ubiquitin B;Ubiquitin B;Ubiquitin B;Ubiquitin B;Ubiquitin C;Uncharacterized protein;Ubiquitin C;Uncharacterized protein;Ubiquitin carboxyl extension protein 80;Ubiquitin-60S ribosomal protein L40	4;4;4;4;4;4;4;4;3;2	1;1;1;1;1;1;1;2;2;2	_TITLEVEPSDTIENVK_	_TITLEVEPSDTIENVK_	TITLEVEPSDTIENVK	2	894.467	2030326	54.6841	0	211015_HFX_Pet_Plasma_24fraction_No_13_E01	Canis lupus familiaris	uniprot-taxonomy_9615(canis_lupus_familiaris_220503_836sw_114891_tl)
A0A5F4C3M6;A0A5F4D927;A0A8C0M3P0;A0A8C0M3R3;A0A8C0P4P5;A0A8C0T835;A0A8C0TKY2;F1PDG4;F1PEZ4;P63050	tr;tr;tr;tr;tr;tr;tr;tr;tr;sp	A0A5F4C3M6_CANLF;A0A5F4D927_CANLF;A0A8C0M3P0_CANLF;A0A8C0M3R3_CANLF;A0A8C0P4P5_CANLF;A0A8C0T835_CANLF;A0A8C0TKY2_CANLF;F1PDG4_CANLF;F1PEZ4_CANLF;RL40_CANLF	UBB;UBB;;;;RPS27A;;UBB;RPS27A;UBA52	Ubiquitin B;Ubiquitin B;Ubiquitin B;Ubiquitin B;Ubiquitin C;Uncharacterized protein;Ubiquitin C;Uncharacterized protein;Ubiquitin carboxyl extension protein 80;Ubiquitin-60S ribosomal protein L40	4;4;4;4;4;4;4;4;3;2	1;1;1;1;1;1;1;2;2;2	_ESTLHLVLR_	_ESTLHLVLR_	ESTLHLVLR	2	534.314	7178767	24.8468	6.93289e-05	211015_HFX_Pet_Plasma_24fraction_No_24_E01	Canis lupus familiaris	uniprot-taxonomy_9615(canis_lupus_familiaris_220503_836sw_114891_tl)
A0A5F4C3M6;A0A5F4D927;A0A8C0M3P0;A0A8C0M3R3;A0A8C0P4P5;A0A8C0T835;A0A8C0TKY2;F1PDG4;F1PEZ4;P63050	tr;tr;tr;tr;tr;tr;tr;tr;tr;sp	A0A5F4C3M6_CANLF;A0A5F4D927_CANLF;A0A8C0M3P0_CANLF;A0A8C0M3R3_CANLF;A0A8C0P4P5_CANLF;A0A8C0T835_CANLF;A0A8C0TKY2_CANLF;F1PDG4_CANLF;F1PEZ4_CANLF;RL40_CANLF	UBB;UBB;;;;RPS27A;;UBB;RPS27A;UBA52	Ubiquitin B;Ubiquitin B;Ubiquitin B;Ubiquitin B;Ubiquitin C;Uncharacterized protein;Ubiquitin C;Uncharacterized protein;Ubiquitin carboxyl extension protein 80;Ubiquitin-60S ribosomal protein L40	4;4;4;4;4;4;4;4;3;2	1;1;1;1;1;1;1;2;2;2	_ESTLHLVLR_	_ESTLHLVLR_	ESTLHLVLR	3	356.545	2768518	24.8468	0.00129276	211015_HFX_Pet_Plasma_24fraction_No_24_E01	Canis lupus familiaris	uniprot-taxonomy_9615(canis_lupus_familiaris_220503_836sw_114891_tl)
A0A5F4C3Q3;A0A8C0PH91;E2QWF5	tr	A0A5F4C3Q3_CANLF;A0A8C0PH91_CANLF;E2QWF5_CANLF	FKBP4	Peptidylprolyl isomerase;FKBP prolyl isomerase 4;Peptidylprolyl isomerase	4;4;2	1;1;2	_GEDLTEEEDGGIIR_	_GEDLTEEEDGGIIR_	GEDLTEEEDGGIIR	2	766.857	5662835	32.9467	0.00035968	211015_HFX_Pet_Plasma_24fraction_No_23_E01	Canis lupus familiaris	uniprot-taxonomy_9615(canis_lupus_familiaris_220503_836sw_114891_tl)
A0A5F4C3X9;A0A8C0NCF4;A0A8C0SAI3;A0A8C0SCJ2;L7N071	tr	A0A5F4C3X9_CANLF;A0A8C0NCF4_CANLF;A0A8C0SAI3_CANLF;A0A8C0SCJ2_CANLF;L7N071_CANLF	ACTN4	Actinin alpha 4	3;4;4;4;3	1;1;1;1;2	_HEAFESDLAAHQDR_	_HEAFESDLAAHQDR_	HEAFESDLAAHQDR	3	542.582	188232	-18.2303	0.000522876	211015_HFX_Pet_Plasma_24fraction_No_03_E01	Canis lupus familiaris	uniprot-taxonomy_9615(canis_lupus_familiaris_220503_836sw_114891_tl)
A0A5F4C3X9;A0A8C0NCF4;A0A8C0SAI3;A0A8C0SCJ2;L7N071	tr	A0A5F4C3X9_CANLF;A0A8C0NCF4_CANLF;A0A8C0SAI3_CANLF;A0A8C0SCJ2_CANLF;L7N071_CANLF	ACTN4	Actinin alpha 4	3;4;4;4;3	1;1;1;1;2	_AGTQIENIDEDFR_	_AGTQIENIDEDFR_	AGTQIENIDEDFR	2	754.355	4213811	40.2724	0	211015_HFX_Pet_Plasma_24fraction_No_04_E01	Canis lupus familiaris	uniprot-taxonomy_9615(canis_lupus_familiaris_220503_836sw_114891_tl)
A0A5F4C3X9;A0A8C0NCF4;A0A8C0SAI3;A0A8C0SCJ2;L7N071	tr	A0A5F4C3X9_CANLF;A0A8C0NCF4_CANLF;A0A8C0SAI3_CANLF;A0A8C0SCJ2_CANLF;L7N071_CANLF	ACTN4	Actinin alpha 4	3;4;4;4;3	1;1;1;1;2	_DYETATLSDIK_	_DYETATLSDIK_	DYETATLSDIK	2	628.306	14593560	38.5378	0	211015_HFX_Pet_Plasma_24fraction_No_06_E01	Canis lupus familiaris	uniprot-taxonomy_9615(canis_lupus_familiaris_220503_836sw_114891_tl)
A0A5F4C3X9;A0A8C0NCF4;A0A8C0SAI3;A0A8C0SCJ2;L7N071	tr	A0A5F4C3X9_CANLF;A0A8C0NCF4_CANLF;A0A8C0SAI3_CANLF;A0A8C0SCJ2_CANLF;L7N071_CANLF	ACTN4	Actinin alpha 4	3;4;4;4;3	1;1;1;1;2	_ELPPDQAEYC[+57]IAR_	_ELPPDQAEYC[Carbamidomethyl (C)]IAR_	ELPPDQAEYCIAR	2	781.369	1023763	30.735	0.000231401	211015_HFX_Pet_Plasma_24fraction_No_06_E01	Canis lupus familiaris	uniprot-taxonomy_9615(canis_lupus_familiaris_220503_836sw_114891_tl)
A0A5F4C3X9;A0A8C0NCF4;A0A8C0SAI3;A0A8C0SCJ2;L7N071	tr	A0A5F4C3X9_CANLF;A0A8C0NCF4_CANLF;A0A8C0SAI3_CANLF;A0A8C0SCJ2_CANLF;L7N071_CANLF	ACTN4	Actinin alpha 4	3;4;4;4;3	1;1;1;1;2	_VLAVNQENEHLMEDYER_	_VLAVNQENEHLMEDYER_	VLAVNQENEHLMEDYER	3	696.993	3504074	35.9656	0	211015_HFX_Pet_Plasma_24fraction_No_12_E01	Canis lupus familiaris	uniprot-taxonomy_9615(canis_lupus_familiaris_220503_836sw_114891_tl)
A0A5F4C3X9;A0A8C0NCF4;A0A8C0SAI3;A0A8C0SCJ2;L7N071	tr	A0A5F4C3X9_CANLF;A0A8C0NCF4_CANLF;A0A8C0SAI3_CANLF;A0A8C0SCJ2_CANLF;L7N071_CANLF	ACTN4	Actinin alpha 4	3;4;4;4;3	1;1;1;1;2	_TINEVENQILTR_	_TINEVENQILTR_	TINEVENQILTR	2	715.386	2997721	38.4714	0.000363284	211015_HFX_Pet_Plasma_24fraction_No_14_E01	Canis lupus familiaris	uniprot-taxonomy_9615(canis_lupus_familiaris_220503_836sw_114891_tl)
A0A5F4C3X9;A0A8C0NCF4;A0A8C0SAI3;A0A8C0SCJ2;L7N071	tr	A0A5F4C3X9_CANLF;A0A8C0NCF4_CANLF;A0A8C0SAI3_CANLF;A0A8C0SCJ2_CANLF;L7N071_CANLF	ACTN4	Actinin alpha 4	3;4;4;4;3	1;1;1;1;2	_DDPVTNLNNAFEVAEK_	_DDPVTNLNNAFEVAEK_	DDPVTNLNNAFEVAEK	2	888.426	1459031	69.8866	0.00035968	211015_HFX_Pet_Plasma_24fraction_No_15_E01	Canis lupus familiaris	uniprot-taxonomy_9615(canis_lupus_familiaris_220503_836sw_114891_tl)
A0A5F4C3X9;A0A8C0NCF4;A0A8C0SAI3;A0A8C0SCJ2;L7N071	tr	A0A5F4C3X9_CANLF;A0A8C0NCF4_CANLF;A0A8C0SAI3_CANLF;A0A8C0SCJ2_CANLF;L7N071_CANLF	ACTN4	Actinin alpha 4	3;4;4;4;3	1;1;1;1;2	_DLLLDPAWEK_	_DLLLDPAWEK_	DLLLDPAWEK	2	600.319	3846878	75.8221	0.000699643	211015_HFX_Pet_Plasma_24fraction_No_18_E01	Canis lupus familiaris	uniprot-taxonomy_9615(canis_lupus_familiaris_220503_836sw_114891_tl)
A0A5F4C3X9;A0A8C0NCF4;A0A8C0SAI3;A0A8C0SCJ2;L7N071	tr	A0A5F4C3X9_CANLF;A0A8C0NCF4_CANLF;A0A8C0SAI3_CANLF;A0A8C0SCJ2_CANLF;L7N071_CANLF	ACTN4	Actinin alpha 4	3;4;4;4;3	1;1;1;1;2	_FAIQDISVEETSAK_	_FAIQDISVEETSAK_	FAIQDISVEETSAK	2	769.391	3593272	50.5083	0	211015_HFX_Pet_Plasma_24fraction_No_18_E01	Canis lupus familiaris	uniprot-taxonomy_9615(canis_lupus_familiaris_220503_836sw_114891_tl)
A0A5F4C3X9;A0A8C0NCF4;A0A8C0SAI3;A0A8C0SCJ2;L7N071	tr	A0A5F4C3X9_CANLF;A0A8C0NCF4_CANLF;A0A8C0SAI3_CANLF;A0A8C0SCJ2_CANLF;L7N071_CANLF	ACTN4	Actinin alpha 4	3;4;4;4;3	1;1;1;1;2	_GYEEWLLNEIR_	_GYEEWLLNEIR_	GYEEWLLNEIR	2	711.357	152567	93.1335	0.000964902	211015_HFX_Pet_Plasma_24fraction_No_22_E01	Canis lupus familiaris	uniprot-taxonomy_9615(canis_lupus_familiaris_220503_836sw_114891_tl)
A0A5F4C3Y4;A0A5F4C536;A0A8C0NG32;A0A8C0Q7C5;A0A8C0QJT7;E2R2F7	tr	A0A5F4C3Y4_CANLF;A0A5F4C536_CANLF;A0A8C0NG32_CANLF;A0A8C0Q7C5_CANLF;A0A8C0QJT7_CANLF;E2R2F7_CANLF	SHBG	Sex hormone binding globulin	4	1	_ILEDSLLLTVDGEEVLR_	_ILEDSLLLTVDGEEVLR_	ILEDSLLLTVDGEEVLR	2	957.525	539391	101.814	0.00146722	211015_HFX_Pet_Plasma_24fraction_No_04_E01	Canis lupus familiaris	uniprot-taxonomy_9615(canis_lupus_familiaris_220503_836sw_114891_tl)
A0A5F4C3Y4;A0A5F4C536;A0A8C0NG32;A0A8C0Q7C5;A0A8C0QJT7;E2R2F7	tr	A0A5F4C3Y4_CANLF;A0A5F4C536_CANLF;A0A8C0NG32_CANLF;A0A8C0Q7C5_CANLF;A0A8C0QJT7_CANLF;E2R2F7_CANLF	SHBG	Sex hormone binding globulin	4	1	_DDWFVLGLR_	_DDWFVLGLR_	DDWFVLGLR	2	560.793	577331	106.527	0	211015_HFX_Pet_Plasma_24fraction_No_07_E01	Canis lupus familiaris	uniprot-taxonomy_9615(canis_lupus_familiaris_220503_836sw_114891_tl)
A0A5F4C3Y4;A0A5F4C536;A0A8C0NG32;A0A8C0Q7C5;A0A8C0QJT7;E2R2F7	tr	A0A5F4C3Y4_CANLF;A0A5F4C536_CANLF;A0A8C0NG32_CANLF;A0A8C0Q7C5_CANLF;A0A8C0QJT7_CANLF;E2R2F7_CANLF	SHBG	Sex hormone binding globulin	4	1	_SSSSFELR_	_SSSSFELR_	SSSSFELR	2	456.725	2962906	-14.2929	0.000553686	211015_HFX_Pet_Plasma_24fraction_No_08_E01	Canis lupus familiaris	uniprot-taxonomy_9615(canis_lupus_familiaris_220503_836sw_114891_tl)
A0A5F4C3Y4;A0A5F4C536;A0A8C0NG32;A0A8C0Q7C5;A0A8C0QJT7;E2R2F7	tr	A0A5F4C3Y4_CANLF;A0A5F4C536_CANLF;A0A8C0NG32_CANLF;A0A8C0Q7C5_CANLF;A0A8C0QJT7_CANLF;E2R2F7_CANLF	SHBG	Sex hormone binding globulin	4	1	_LDDGTWHQVEVK_	_LDDGTWHQVEVK_	LDDGTWHQVEVK	3	476.237	101075000	16.0741	0.000293284	211015_HFX_Pet_Plasma_24fraction_No_11_E01	Canis lupus familiaris	uniprot-taxonomy_9615(canis_lupus_familiaris_220503_836sw_114891_tl)
A0A5F4C3Y4;A0A5F4C536;A0A8C0NG32;A0A8C0Q7C5;A0A8C0QJT7;E2R2F7	tr	A0A5F4C3Y4_CANLF;A0A5F4C536_CANLF;A0A8C0NG32_CANLF;A0A8C0Q7C5_CANLF;A0A8C0QJT7_CANLF;E2R2F7_CANLF	SHBG	Sex hormone binding globulin	4	1	_DGRPEIQLHNHLAQLTVGAGPR_	_DGRPEIQLHNHLAQLTVGAGPR_	DGRPEIQLHNHLAQLTVGAGPR	4	595.571	1720903	118.963	0.000813113	211015_HFX_Pet_Plasma_24fraction_No_11_E01	Canis lupus familiaris	uniprot-taxonomy_9615(canis_lupus_familiaris_220503_836sw_114891_tl)
A0A5F4C3Y4;A0A5F4C536;A0A8C0NG32;A0A8C0Q7C5;A0A8C0QJT7;E2R2F7	tr	A0A5F4C3Y4_CANLF;A0A5F4C536_CANLF;A0A8C0NG32_CANLF;A0A8C0Q7C5_CANLF;A0A8C0QJT7_CANLF;E2R2F7_CANLF	SHBG	Sex hormone binding globulin	4	1	_IALGGLLFPISNLR_	_IALGGLLFPISNLR_	IALGGLLFPISNLR	2	742.453	117400400	119.361	0.000522876	211015_HFX_Pet_Plasma_24fraction_No_12_E01	Canis lupus familiaris	uniprot-taxonomy_9615(canis_lupus_familiaris_220503_836sw_114891_tl)
A0A5F4C3Y4;A0A5F4C536;A0A8C0NG32;A0A8C0Q7C5;A0A8C0QJT7;E2R2F7	tr	A0A5F4C3Y4_CANLF;A0A5F4C536_CANLF;A0A8C0NG32_CANLF;A0A8C0Q7C5_CANLF;A0A8C0QJT7_CANLF;E2R2F7_CANLF	SHBG	Sex hormone binding globulin	4	1	_LDDGTWHQVEVK_	_LDDGTWHQVEVK_	LDDGTWHQVEVK	2	713.852	5708064	16.0741	0.000581226	211015_HFX_Pet_Plasma_24fraction_No_13_E01	Canis lupus familiaris	uniprot-taxonomy_9615(canis_lupus_familiaris_220503_836sw_114891_tl)
A0A5F4C3Y4;A0A5F4C536;A0A8C0NG32;A0A8C0Q7C5;A0A8C0QJT7;E2R2F7	tr	A0A5F4C3Y4_CANLF;A0A5F4C536_CANLF;A0A8C0NG32_CANLF;A0A8C0Q7C5_CANLF;A0A8C0QJT7_CANLF;E2R2F7_CANLF	SHBG	Sex hormone binding globulin	4	1	_LPLVPALDGC[+57]VR_	_LPLVPALDGC[Carbamidomethyl (C)]VR_	LPLVPALDGCVR	2	655.368	1800264	66.614	0.00032175	211015_HFX_Pet_Plasma_24fraction_No_14_E01	Canis lupus familiaris	uniprot-taxonomy_9615(canis_lupus_familiaris_220503_836sw_114891_tl)
A0A5F4C3Y4;A0A5F4C536;A0A8C0NG32;A0A8C0Q7C5;A0A8C0QJT7;E2R2F7	tr	A0A5F4C3Y4_CANLF;A0A5F4C536_CANLF;A0A8C0NG32_CANLF;A0A8C0Q7C5_CANLF;A0A8C0QJT7_CANLF;E2R2F7_CANLF	SHBG	Sex hormone binding globulin	4	1	_QGNWLDPQAQTSESTPASSLR_	_QGNWLDPQAQTSESTPASSLR_	QGNWLDPQAQTSESTPASSLR	2	1137.04	1391345	69.3274	0.000397219	211015_HFX_Pet_Plasma_24fraction_No_18_E01	Canis lupus familiaris	uniprot-taxonomy_9615(canis_lupus_familiaris_220503_836sw_114891_tl)
A0A5F4C3Y4;A0A5F4C536;A0A8C0NG32;A0A8C0Q7C5;A0A8C0QJT7;E2R2F7	tr	A0A5F4C3Y4_CANLF;A0A5F4C536_CANLF;A0A8C0NG32_CANLF;A0A8C0Q7C5_CANLF;A0A8C0QJT7_CANLF;E2R2F7_CANLF	SHBG	Sex hormone binding globulin	4	1	_TWDPEGVIFYGDTNSK_	_TWDPEGVIFYGDTNSK_	TWDPEGVIFYGDTNSK	2	914.923	3745054	75.0896	0	211015_HFX_Pet_Plasma_24fraction_No_21_E01	Canis lupus familiaris	uniprot-taxonomy_9615(canis_lupus_familiaris_220503_836sw_114891_tl)
A0A5F4C477;A0A5F4C4K3;A0A5F4D4I3;A0A5F4D9E0;A0A8C0MG04;A0A8C0MLX3;A0A8C0MMY9;A0A8C0REI4;A0A8C0YRW7;F1PLV6	tr	A0A5F4C477_CANLF;A0A5F4C4K3_CANLF;A0A5F4D4I3_CANLF;A0A5F4D9E0_CANLF;A0A8C0MG04_CANLF;A0A8C0MLX3_CANLF;A0A8C0MMY9_CANLF;A0A8C0REI4_CANLF;A0A8C0YRW7_CANLF;F1PLV6_CANLF	FBLN1	Fibulin-1;Fibulin-1;Fibulin-1;Fibulin-1;Fibulin 1;Fibulin 1;Fibulin 1;Fibulin 1;Fibulin 1;Fibulin-1	3;3;3;3;4;4;4;4;4;3	1;1;1;1;1;1;1;1;1;3	_TC[+57]VDINEC[+57]R_	_TC[Carbamidomethyl (C)]VDINEC[Carbamidomethyl (C)]R_	TCVDINECR	2	583.75	442195	-12.222	0	211015_HFX_Pet_Plasma_24fraction_No_01_E01	Canis lupus familiaris	uniprot-taxonomy_9615(canis_lupus_familiaris_220503_836sw_114891_tl)
A0A5F4C477;A0A5F4C4K3;A0A5F4D4I3;A0A5F4D9E0;A0A8C0MG04;A0A8C0MLX3;A0A8C0MMY9;A0A8C0REI4;A0A8C0YRW7;F1PLV6	tr	A0A5F4C477_CANLF;A0A5F4C4K3_CANLF;A0A5F4D4I3_CANLF;A0A5F4D9E0_CANLF;A0A8C0MG04_CANLF;A0A8C0MLX3_CANLF;A0A8C0MMY9_CANLF;A0A8C0REI4_CANLF;A0A8C0YRW7_CANLF;F1PLV6_CANLF	FBLN1	Fibulin-1;Fibulin-1;Fibulin-1;Fibulin-1;Fibulin 1;Fibulin 1;Fibulin 1;Fibulin 1;Fibulin 1;Fibulin-1	3;3;3;3;4;4;4;4;4;3	1;1;1;1;1;1;1;1;1;3	_DC[+57]SLPYTSESK_	_DC[Carbamidomethyl (C)]SLPYTSESK_	DCSLPYTSESK	2	643.782	2989764	18.474	0.000404004	211015_HFX_Pet_Plasma_24fraction_No_04_E01	Canis lupus familiaris	uniprot-taxonomy_9615(canis_lupus_familiaris_220503_836sw_114891_tl)
A0A5F4C477;A0A5F4C4K3;A0A5F4D4I3;A0A5F4D9E0;A0A8C0MG04;A0A8C0MLX3;A0A8C0MMY9;A0A8C0REI4;A0A8C0YRW7;F1PLV6	tr	A0A5F4C477_CANLF;A0A5F4C4K3_CANLF;A0A5F4D4I3_CANLF;A0A5F4D9E0_CANLF;A0A8C0MG04_CANLF;A0A8C0MLX3_CANLF;A0A8C0MMY9_CANLF;A0A8C0REI4_CANLF;A0A8C0YRW7_CANLF;F1PLV6_CANLF	FBLN1	Fibulin-1;Fibulin-1;Fibulin-1;Fibulin-1;Fibulin 1;Fibulin 1;Fibulin 1;Fibulin 1;Fibulin 1;Fibulin-1	3;3;3;3;4;4;4;4;4;3	1;1;1;1;1;1;1;1;1;3	_GQETADFAPGDIGDLQEAAK_	_GQETADFAPGDIGDLQEAAK_	GQETADFAPGDIGDLQEAAK	2	1016.98	2106829	50.6179	0.00291872	211015_HFX_Pet_Plasma_24fraction_No_10_E01	Canis lupus familiaris	uniprot-taxonomy_9615(canis_lupus_familiaris_220503_836sw_114891_tl)
A0A5F4C477;A0A5F4C4K3;A0A5F4D4I3;A0A5F4D9E0;A0A8C0MG04;A0A8C0MLX3;A0A8C0MMY9;A0A8C0REI4;A0A8C0YRW7;F1PLV6	tr	A0A5F4C477_CANLF;A0A5F4C4K3_CANLF;A0A5F4D4I3_CANLF;A0A5F4D9E0_CANLF;A0A8C0MG04_CANLF;A0A8C0MLX3_CANLF;A0A8C0MMY9_CANLF;A0A8C0REI4_CANLF;A0A8C0YRW7_CANLF;F1PLV6_CANLF	FBLN1	Fibulin-1;Fibulin-1;Fibulin-1;Fibulin-1;Fibulin 1;Fibulin 1;Fibulin 1;Fibulin 1;Fibulin 1;Fibulin-1	3;3;3;3;4;4;4;4;4;3	1;1;1;1;1;1;1;1;1;3	_DSFDIIK_	_DSFDIIK_	DSFDIIK	2	419.221	37370850	39.9586	0.000404004	211015_HFX_Pet_Plasma_24fraction_No_13_E01	Canis lupus familiaris	uniprot-taxonomy_9615(canis_lupus_familiaris_220503_836sw_114891_tl)
A0A5F4C477;A0A5F4C4K3;A0A5F4D4I3;A0A5F4D9E0;A0A8C0MG04;A0A8C0MLX3;A0A8C0MMY9;A0A8C0REI4;A0A8C0YRW7;F1PLV6	tr	A0A5F4C477_CANLF;A0A5F4C4K3_CANLF;A0A5F4D4I3_CANLF;A0A5F4D9E0_CANLF;A0A8C0MG04_CANLF;A0A8C0MLX3_CANLF;A0A8C0MMY9_CANLF;A0A8C0REI4_CANLF;A0A8C0YRW7_CANLF;F1PLV6_CANLF	FBLN1	Fibulin-1;Fibulin-1;Fibulin-1;Fibulin-1;Fibulin 1;Fibulin 1;Fibulin 1;Fibulin 1;Fibulin 1;Fibulin-1	3;3;3;3;4;4;4;4;4;3	1;1;1;1;1;1;1;1;1;3	_DSFDIIK_	_DSFDIIK_	DSFDIIK	1	837.435	6159297	39.9586	0.00168259	211015_HFX_Pet_Plasma_24fraction_No_13_E01	Canis lupus familiaris	uniprot-taxonomy_9615(canis_lupus_familiaris_220503_836sw_114891_tl)
A0A5F4C477;A0A5F4C4K3;A0A5F4D4I3;A0A5F4D9E0;A0A8C0MG04;A0A8C0MLX3;A0A8C0MMY9;A0A8C0REI4;A0A8C0YRW7;F1PLV6	tr	A0A5F4C477_CANLF;A0A5F4C4K3_CANLF;A0A5F4D4I3_CANLF;A0A5F4D9E0_CANLF;A0A8C0MG04_CANLF;A0A8C0MLX3_CANLF;A0A8C0MMY9_CANLF;A0A8C0REI4_CANLF;A0A8C0YRW7_CANLF;F1PLV6_CANLF	FBLN1	Fibulin-1;Fibulin-1;Fibulin-1;Fibulin-1;Fibulin 1;Fibulin 1;Fibulin 1;Fibulin 1;Fibulin 1;Fibulin-1	3;3;3;3;4;4;4;4;4;3	1;1;1;1;1;1;1;1;1;3	_AGYYFDGISR_	_AGYYFDGISR_	AGYYFDGISR	2	574.772	27910000	35.8916	0.00032175	211015_HFX_Pet_Plasma_24fraction_No_18_E01	Canis lupus familiaris	uniprot-taxonomy_9615(canis_lupus_familiaris_220503_836sw_114891_tl)
A0A5F4C477;A0A5F4C4K3;A0A5F4D4I3;A0A5F4D9E0;A0A8C0MG04;A0A8C0MLX3;A0A8C0MMY9;A0A8C0REI4;A0A8C0YRW7;F1PLV6	tr	A0A5F4C477_CANLF;A0A5F4C4K3_CANLF;A0A5F4D4I3_CANLF;A0A5F4D9E0_CANLF;A0A8C0MG04_CANLF;A0A8C0MLX3_CANLF;A0A8C0MMY9_CANLF;A0A8C0REI4_CANLF;A0A8C0YRW7_CANLF;F1PLV6_CANLF	FBLN1	Fibulin-1;Fibulin-1;Fibulin-1;Fibulin-1;Fibulin 1;Fibulin 1;Fibulin 1;Fibulin 1;Fibulin 1;Fibulin-1	3;3;3;3;4;4;4;4;4;3	1;1;1;1;1;1;1;1;1;3	_DSSC[+57]GTGYELTEDNDC[+57]K_	_DSSC[Carbamidomethyl (C)]GTGYELTEDNDC[Carbamidomethyl (C)]K_	DSSCGTGYELTEDNDCK	2	975.87	1427082	9.24684	0.000127137	211015_HFX_Pet_Plasma_24fraction_No_22_E01	Canis lupus familiaris	uniprot-taxonomy_9615(canis_lupus_familiaris_220503_836sw_114891_tl)
A0A5F4C493	tr	A0A5F4C493_CANLF		Ig-like domain-containing protein	4	1	_TLIYDNSNRPSGVPDR_	_TLIYDNSNRPSGVPDR_	TLIYDNSNRPSGVPDR	3	601.971	8238131	4.52218	0	211015_HFX_Pet_Plasma_24fraction_No_13_E01	Canis lupus familiaris	uniprot-taxonomy_9615(canis_lupus_familiaris_220503_836sw_114891_tl)
A0A5F4C493	tr	A0A5F4C493_CANLF		Ig-like domain-containing protein	4	1	_TLIYDNSNRPSGVPDR_	_TLIYDNSNRPSGVPDR_	TLIYDNSNRPSGVPDR	2	902.453	1495789	4.52218	0.000707578	211015_HFX_Pet_Plasma_24fraction_No_14_E01	Canis lupus familiaris	uniprot-taxonomy_9615(canis_lupus_familiaris_220503_836sw_114891_tl)
A0A5F4C4G4;A0A8C0PD38;A0A8C0PDD2;A0A8C0PGS7;A0A8C0YWX9;F1PCD8	tr	A0A5F4C4G4_CANLF;A0A8C0PD38_CANLF;A0A8C0PDD2_CANLF;A0A8C0PGS7_CANLF;A0A8C0YWX9_CANLF;F1PCD8_CANLF	LAMB1	Laminin subunit beta 1	4	1;1;1;1;1;3	_LHVEGEHC[+57]EIC[+57]K_	_LHVEGEHC[Carbamidomethyl (C)]EIC[Carbamidomethyl (C)]K_	LHVEGEHCEICK	3	504.231	3382144	-12.3923	0	211015_HFX_Pet_Plasma_24fraction_No_05_E01	Canis lupus familiaris	uniprot-taxonomy_9615(canis_lupus_familiaris_220503_836sw_114891_tl)
A0A5F4C4G4;A0A8C0PD38;A0A8C0PDD2;A0A8C0PGS7;A0A8C0YWX9;F1PCD8	tr	A0A5F4C4G4_CANLF;A0A8C0PD38_CANLF;A0A8C0PDD2_CANLF;A0A8C0PGS7_CANLF;A0A8C0YWX9_CANLF;F1PCD8_CANLF	LAMB1	Laminin subunit beta 1	4	1;1;1;1;1;3	_YSDIEPSTEGEVIFR_	_YSDIEPSTEGEVIFR_	YSDIEPSTEGEVIFR	2	871.418	3013174	48.4971	0	211015_HFX_Pet_Plasma_24fraction_No_10_E01	Canis lupus familiaris	uniprot-taxonomy_9615(canis_lupus_familiaris_220503_836sw_114891_tl)
A0A5F4C4G4;A0A8C0PD38;A0A8C0PDD2;A0A8C0PGS7;A0A8C0YWX9;F1PCD8	tr	A0A5F4C4G4_CANLF;A0A8C0PD38_CANLF;A0A8C0PDD2_CANLF;A0A8C0PGS7_CANLF;A0A8C0YWX9_CANLF;F1PCD8_CANLF	LAMB1	Laminin subunit beta 1	4	1;1;1;1;1;3	_C[+57]GNTIPDDDNQVVSLSPGSR_	_C[Carbamidomethyl (C)]GNTIPDDDNQVVSLSPGSR_	CGNTIPDDDNQVVSLSPGSR	2	1065.99	550714	60.839	0.000239578	211015_HFX_Pet_Plasma_24fraction_No_12_E01	Canis lupus familiaris	uniprot-taxonomy_9615(canis_lupus_familiaris_220503_836sw_114891_tl)
A0A5F4C4G4;A0A8C0PD38;A0A8C0PDD2;A0A8C0PGS7;A0A8C0YWX9;F1PCD8	tr	A0A5F4C4G4_CANLF;A0A8C0PD38_CANLF;A0A8C0PDD2_CANLF;A0A8C0PGS7_CANLF;A0A8C0YWX9_CANLF;F1PCD8_CANLF	LAMB1	Laminin subunit beta 1	4	1;1;1;1;1;3	_NIGDLFEEAEK_	_NIGDLFEEAEK_	NIGDLFEEAEK	2	632.806	5940703	53.6308	0	211015_HFX_Pet_Plasma_24fraction_No_13_E01	Canis lupus familiaris	uniprot-taxonomy_9615(canis_lupus_familiaris_220503_836sw_114891_tl)
A0A5F4C4G4;A0A8C0PD38;A0A8C0PDD2;A0A8C0PGS7;A0A8C0YWX9;F1PCD8	tr	A0A5F4C4G4_CANLF;A0A8C0PD38_CANLF;A0A8C0PDD2_CANLF;A0A8C0PGS7_CANLF;A0A8C0YWX9_CANLF;F1PCD8_CANLF	LAMB1	Laminin subunit beta 1	4	1;1;1;1;1;3	_DILAQSPAAEPLK_	_DILAQSPAAEPLK_	DILAQSPAAEPLK	2	676.875	2904017	41.9513	0.000878735	211015_HFX_Pet_Plasma_24fraction_No_15_E01	Canis lupus familiaris	uniprot-taxonomy_9615(canis_lupus_familiaris_220503_836sw_114891_tl)
[truncated: 6,693 more rows]
