# Supplementary material for: Generating Detailed Spectral Libraries for Canine Proteomes Obtained from Serum and Urine
Source: Sci Data. 2023 Apr 27;10:241. doi: 10.1038/s41597-023-02139-6 (PMC10140049; doi:10.1038/s41597-023-02139-6)
Supplement: Supplementary file 2 — Supplementary Table 2 [file 41597_2023_2139_MOESM2_ESM.xlsx]

## Sheet: Supplementary Table 1
Supplementary Table 2. Identification of canine urine proteins mapped to corresponding peptides including modifications.
Protein Groups (UniProt Ids)	UniProt Database Type	Protein Name	Genes	Protein Description	Protein Existence	Sequence Version	Int Modified Peptide	Modified Peptide	Stripped Peptide	PrecursorMz	Precursor Charge	MS1 Intensity	iRT (Min)	FDR (Q-value)	Reference-Run	Organisms	FASTA_Name
A0A059Q750;A0A059Q7G1;A0A059Q851;A0A059Q8X7;A0A060GTU0;A0A060GVW5;A0A060H147;A0A060H1A1;A0A060H380;A0A060H3S4;A0A068F7Q0;A0A068FCP2;A0A0B4LE31;A0A0C4UHV7;A0A0C4UM68;A0A0C4UN45;A0A0C4UPG4;A0A0C4UQ64;A0A0K0K7W0;A0A0K0K7W8;A0A0K0K7W9;A0A0K0K7X1;A0A0K0K7X2;A0A0K0K7X8;A0A0K0K7Y1;A0A0K0K7Y8;A0A0K0K802;A0A0K0K909;A0A0K0K919;A0A0R4X8N9;A0A0T7B452;A0A0T7B454;A0A0T7B5X3;A0A140G369;A0A172R401;A0A172R499;A0A…	tr;tr;tr;tr;tr;tr;tr;tr;tr;tr;tr;tr;tr;tr;tr;tr;tr;tr;tr;tr;tr;tr;tr;tr;tr;tr;tr;tr;tr;tr;tr;tr;tr;tr;tr;tr;tr;tr;tr;tr;tr;tr;tr;tr;tr;tr;tr;tr;tr;tr;tr;tr;tr;tr;tr;tr;tr;tr;tr;tr;tr;tr;tr;tr;tr;tr;tr;tr;tr;tr;tr;tr;tr;tr;tr;tr;tr;tr;tr;tr;tr;tr;tr;tr;tr;tr;tr;tr;tr;tr;tr;tr;tr;tr;tr;tr;tr;tr;tr;tr;tr;tr;tr;tr;tr;tr;tr;tr;tr;tr;tr;tr;tr;tr;tr;tr;tr;tr;tr;tr;tr;tr;tr;tr;tr;tr;tr;tr;tr;tr;tr;tr;tr;…	A0A059Q750_CANLF;A0A059Q7G1_CANLF;A0A059Q851_CANLF;A0A059Q8X7_CANLF;A0A060GTU0_CANLF;A0A060GVW5_CANLF;A0A060H147_CANLF;A0A060H1A1_CANLF;A0A060H380_CANLF;A0A060H3S4_CANLF;A0A068F7Q0_CANLF;A0A068FCP2_CANLF;A0A0B4LE31_CANLF;A0A0C4UHV7_CANLF;A0A0C4UM68_CANLF;A0A0C4UN45_CANLF;A0A0C4UPG4_CANLF;A0A0C4UQ64_CANLF;A0A0K0K7W0_CANLF;A0A0K0K7W8_CANLF;A0A0K0K7W9_CANLF;A0A0K0K7X1_CANLF;A0A0K0K7X2_CANLF;A0A0K0K7…	CYTB;CYTB;CYTB;CYTB;CYTB;CYTB;CYTB;CYTB;CYTB;CYTB;cytb;cytb;CYTB;CYTB;CYTB;CYTB;CYTB;CYTB;CYTB;CYTB;CYTB;CYTB;CYTB;CYTB;CYTB;CYTB;CYTB;CYTB;CYTB;CYTB;CYTB;CYTB;CYTB;CYTB;CYTB;CYTB;CYTB;CYTB;CYTB;CYTB;CYTB;CYTB;CYTB;CYTB;CYTB;CYTB;CYTB;CYTB;CYTB;CYTB;CYTB;CYTB;CYTB;CYTB;CYTB;CYTB;CYTB;CYTB;CYTB;CYTB;CYTB;CYTB;CYTB;CYTB;CYTB;CYTB;CYTB;CYTB;CYTB;CYTB;CYTB;CYTB;CYTB;CYTB;CYTB;CYTB;CYTB;CYTB;CYTB;CYTB…	Cytochrome b (Fragment);Cytochrome b (Fragment);Cytochrome b (Fragment);Cytochrome b (Fragment);Cytochrome b;Cytochrome b;Cytochrome b;Cytochrome b;Cytochrome b;Cytochrome b;Cytochrome b;Cytochrome b;Cytochrome b;Cytochrome b;Cytochrome b;Cytochrome b;Cytochrome b;Cytochrome b;Cytochrome b (Fragment);Cytochrome b (Fragment);Cytochrome b (Fragment);Cytochrome b (Fragment);Cytochrome b (Fragment);C…	3;3;3;3;3;3;3;3;3;3;3;3;3;3;3;3;3;3;3;3;3;3;3;3;3;3;3;3;3;3;3;3;3;3;3;3;3;3;3;3;3;3;3;3;3;3;3;3;3;3;3;3;3;3;3;3;3;3;3;3;3;3;3;3;3;3;3;3;3;3;3;3;3;3;3;3;3;3;3;3;3;3;3;3;3;3;3;3;3;3;3;3;3;3;3;3;3;3;3;3;3;3;3;3;3;3;4;3;3;3;4;4;3;3;3;3;3;3;3;3;3;3;3;3;3;3;3;4;4;4;3;3;3;3;3;3;3;3;3;3;3;3;3;3;3;3;3;3;3;3;3;3;3;3;3;3;3;3;3;3;3;3;3;3;3;4;4;3;3;3	1;1;1;1;1;1;1;1;1;1;1;1;1;1;1;1;1;1;1;1;1;1;1;1;1;1;1;1;1;1;1;1;1;1;1;1;1;1;1;1;1;1;1;1;1;1;1;1;1;1;1;1;1;1;1;1;1;1;1;1;1;1;1;1;1;1;1;1;1;1;1;1;1;1;1;1;1;1;1;1;1;1;1;1;1;1;1;1;1;1;1;1;1;1;1;1;1;1;1;1;1;1;1;1;1;1;1;1;1;1;1;1;1;1;1;1;1;1;1;1;1;1;1;1;1;1;1;1;1;1;1;1;1;1;1;1;1;1;1;1;1;1;1;1;1;1;1;1;1;1;1;1;1;1;1;1;1;1;1;1;1;2;1;1;1;1;1;1;1;1	_DVNYGWIIR_	_DVNYGWIIR_	DVNYGWIIR	568.298	2	619013	68.9894	0	211019_HFX_Pet_Urine_24fraction_No_03_E01	Canis lupus familiaris	uniprot-taxonomy_9615(canis_lupus_familiaris_220503_836sw_114891_tl)
A0A060H5U4;A0A0B4LE51;A0A0R4WFK2;A0A0T7B4N0;A0A140G348;A0A172R4L7;A0A172R529;A0A172R5G8;A0A172R8V1;A0A172R9F2;A0A172RB45;A0A172RB84;A0A172RHI4;A0A172RKQ8;A0A172RLX2;A0A172RPK6;A0A172RPN9;A0A172RQA7;A0A172RTU9;A0A289Y2F9;A0A289YDE6;A0A289ZC75;A0A344AKY5;A0A344AKZ9;A0A344AL25;A0A6H0DS75;A0A6H0DSL2;A0A6H0DT41;A0A6H0DT49;A0A6H0DTS0;A0A6H0DTT2;A0A6H0DTX2;A0A6H0DU61;A0A6H0DU63;A0A6H0DU72;A0A6H0DUB1;A0A…	tr;tr;tr;tr;tr;tr;tr;tr;tr;tr;tr;tr;tr;tr;tr;tr;tr;tr;tr;tr;tr;tr;tr;tr;tr;tr;tr;tr;tr;tr;tr;tr;tr;tr;tr;tr;tr;tr;tr;tr;tr;tr;tr;tr;tr;tr;tr;tr;tr;tr;tr;tr;tr;tr;tr;tr;sp;tr;tr;tr;tr;tr;tr	A0A060H5U4_CANLF;A0A0B4LE51_CANLF;A0A0R4WFK2_CANLF;A0A0T7B4N0_CANLF;A0A140G348_CANLF;A0A172R4L7_CANLF;A0A172R529_CANLF;A0A172R5G8_CANLF;A0A172R8V1_CANLF;A0A172R9F2_CANLF;A0A172RB45_CANLF;A0A172RB84_CANLF;A0A172RHI4_CANLF;A0A172RKQ8_CANLF;A0A172RLX2_CANLF;A0A172RPK6_CANLF;A0A172RPN9_CANLF;A0A172RQA7_CANLF;A0A172RTU9_CANLF;A0A289Y2F9_CANLF;A0A289YDE6_CANLF;A0A289ZC75_CANLF;A0A344AKY5_CANLF;A0A344AK…	COX2;COX2;COX2;COX2;COX2;COX2;COX2;COX2;COX2;COX2;COX2;COX2;COX2;COX2;COX2;COX2;COX2;COX2;COX2;COX2;COX2;COX2;COX2;COX2;COX2;COX2;COX2;COX2;COX2;COX2;COX2;COX2;COX2;COX2;COX2;COX2;COX2;COX2;COX2;COX2;COX2;COX2;COX2;COX2;COX2;COX2;COX2;COX2;COX2;COX2;COX2;COX2;COX2;COX2;COX2;COX2;MT-CO2;COX2;COX2;COX2;COX2;COX2;COX2	Cytochrome c oxidase subunit 2;Cytochrome c oxidase subunit 2;Cytochrome c oxidase subunit 2;Cytochrome c oxidase subunit 2;Cytochrome c oxidase subunit 2;Cytochrome c oxidase subunit 2;Cytochrome c oxidase subunit 2;Cytochrome c oxidase subunit 2;Cytochrome c oxidase subunit 2;Cytochrome c oxidase subunit 2;Cytochrome c oxidase subunit 2;Cytochrome c oxidase subunit 2;Cytochrome c oxidase subuni…	3;3;3;3;3;3;3;3;3;3;3;3;3;3;3;3;3;3;3;3;3;3;3;3;3;3;3;3;3;3;3;3;3;3;3;3;3;3;3;3;3;3;3;4;3;3;3;3;3;3;3;3;3;3;3;3;3;3;3;3;3;3;3	1	_ILYMM[+16]DEINNPSLTVK_	_ILYMM[Oxidation (M)]DEINNPSLTVK_	ILYMMDEINNPSLTVK	948.976	2	371481	62.9728	0.00164197	211019_HFX_Pet_Urine_24fraction_No_07_E01	Canis lupus familiaris	uniprot-taxonomy_9615(canis_lupus_familiaris_220503_836sw_114891_tl)
A0A060H5U4;A0A0B4LE51;A0A0R4WFK2;A0A0T7B4N0;A0A140G348;A0A172R4L7;A0A172R529;A0A172R5G8;A0A172R8V1;A0A172R9F2;A0A172RB45;A0A172RB84;A0A172RHI4;A0A172RKQ8;A0A172RLX2;A0A172RPK6;A0A172RPN9;A0A172RQA7;A0A172RTU9;A0A289Y2F9;A0A289YDE6;A0A289ZC75;A0A344AKY5;A0A344AKZ9;A0A344AL25;A0A6H0DS75;A0A6H0DSL2;A0A6H0DT41;A0A6H0DT49;A0A6H0DTS0;A0A6H0DTT2;A0A6H0DTX2;A0A6H0DU61;A0A6H0DU63;A0A6H0DU72;A0A6H0DUB1;A0A…	tr;tr;tr;tr;tr;tr;tr;tr;tr;tr;tr;tr;tr;tr;tr;tr;tr;tr;tr;tr;tr;tr;tr;tr;tr;tr;tr;tr;tr;tr;tr;tr;tr;tr;tr;tr;tr;tr;tr;tr;tr;tr;tr;tr;tr;tr;tr;tr;tr;tr;tr;tr;tr;tr;tr;tr;sp;tr;tr;tr;tr;tr;tr	A0A060H5U4_CANLF;A0A0B4LE51_CANLF;A0A0R4WFK2_CANLF;A0A0T7B4N0_CANLF;A0A140G348_CANLF;A0A172R4L7_CANLF;A0A172R529_CANLF;A0A172R5G8_CANLF;A0A172R8V1_CANLF;A0A172R9F2_CANLF;A0A172RB45_CANLF;A0A172RB84_CANLF;A0A172RHI4_CANLF;A0A172RKQ8_CANLF;A0A172RLX2_CANLF;A0A172RPK6_CANLF;A0A172RPN9_CANLF;A0A172RQA7_CANLF;A0A172RTU9_CANLF;A0A289Y2F9_CANLF;A0A289YDE6_CANLF;A0A289ZC75_CANLF;A0A344AKY5_CANLF;A0A344AK…	COX2;COX2;COX2;COX2;COX2;COX2;COX2;COX2;COX2;COX2;COX2;COX2;COX2;COX2;COX2;COX2;COX2;COX2;COX2;COX2;COX2;COX2;COX2;COX2;COX2;COX2;COX2;COX2;COX2;COX2;COX2;COX2;COX2;COX2;COX2;COX2;COX2;COX2;COX2;COX2;COX2;COX2;COX2;COX2;COX2;COX2;COX2;COX2;COX2;COX2;COX2;COX2;COX2;COX2;COX2;COX2;MT-CO2;COX2;COX2;COX2;COX2;COX2;COX2	Cytochrome c oxidase subunit 2;Cytochrome c oxidase subunit 2;Cytochrome c oxidase subunit 2;Cytochrome c oxidase subunit 2;Cytochrome c oxidase subunit 2;Cytochrome c oxidase subunit 2;Cytochrome c oxidase subunit 2;Cytochrome c oxidase subunit 2;Cytochrome c oxidase subunit 2;Cytochrome c oxidase subunit 2;Cytochrome c oxidase subunit 2;Cytochrome c oxidase subunit 2;Cytochrome c oxidase subuni…	3;3;3;3;3;3;3;3;3;3;3;3;3;3;3;3;3;3;3;3;3;3;3;3;3;3;3;3;3;3;3;3;3;3;3;3;3;3;3;3;3;3;3;4;3;3;3;3;3;3;3;3;3;3;3;3;3;3;3;3;3;3;3	1	_LNQTTLM[+16]AM[+16]R_	_LNQTTLM[Oxidation (M)]AM[Oxidation (M)]R_	LNQTTLMAMR	605.8	2	216688	-45.3644	0	211019_HFX_Pet_Urine_24fraction_No_19_E01	Canis lupus familiaris	uniprot-taxonomy_9615(canis_lupus_familiaris_220503_836sw_114891_tl)
A0A060KSW1;A0A8C0NNJ9;A0A8C0NRR1;A0A8C0Q8H5;F1PPT0;J9NRX4;J9P0V7	tr	A0A060KSW1_CANLF;A0A8C0NNJ9_CANLF;A0A8C0NRR1_CANLF;A0A8C0Q8H5_CANLF;F1PPT0_CANLF;J9NRX4_CANLF;J9P0V7_CANLF	GSTA3;;;LOC474938;LOC481841;LOC481841;LOC481841	Glutathione transferase;Uncharacterized protein;Uncharacterized protein;Glutathione S-transferase A2;Glutathione transferase;Glutathione transferase;Glutathione transferase	3;4;4;4;3;3;3	1;1;1;1;3;2;2	_FINTPEDLDKLK_	_FINTPEDLDKLK_	FINTPEDLDKLK	478.261	3	3091089	35.2566	0.000136579	211019_HFX_Pet_Urine_24fraction_No_01_E01	Canis lupus familiaris	uniprot-taxonomy_9615(canis_lupus_familiaris_220503_836sw_114891_tl)
A0A060KSW1;A0A8C0NNJ9;A0A8C0NRR1;A0A8C0Q8H5;F1PPT0;J9NRX4;J9P0V7	tr	A0A060KSW1_CANLF;A0A8C0NNJ9_CANLF;A0A8C0NRR1_CANLF;A0A8C0Q8H5_CANLF;F1PPT0_CANLF;J9NRX4_CANLF;J9P0V7_CANLF	GSTA3;;;LOC474938;LOC481841;LOC481841;LOC481841	Glutathione transferase;Uncharacterized protein;Uncharacterized protein;Glutathione S-transferase A2;Glutathione transferase;Glutathione transferase;Glutathione transferase	3;4;4;4;3;3;3	1;1;1;1;3;2;2	_YLPVFEK_	_YLPVFEK_	YLPVFEK	448.25	2	3529294	35.422	0.00127219	211019_HFX_Pet_Urine_24fraction_No_05_E01	Canis lupus familiaris	uniprot-taxonomy_9615(canis_lupus_familiaris_220503_836sw_114891_tl)
A0A060KSW1;A0A8C0NNJ9;A0A8C0NRR1;A0A8C0Q8H5;F1PPT0;J9NRX4;J9P0V7	tr	A0A060KSW1_CANLF;A0A8C0NNJ9_CANLF;A0A8C0NRR1_CANLF;A0A8C0Q8H5_CANLF;F1PPT0_CANLF;J9NRX4_CANLF;J9P0V7_CANLF	GSTA3;;;LOC474938;LOC481841;LOC481841;LOC481841	Glutathione transferase;Uncharacterized protein;Uncharacterized protein;Glutathione S-transferase A2;Glutathione transferase;Glutathione transferase;Glutathione transferase	3;4;4;4;3;3;3	1;1;1;1;3;2;2	_AILNYIATK_	_AILNYIATK_	AILNYIATK	503.8	2	14000240	36.6372	0	211019_HFX_Pet_Urine_24fraction_No_10_E01	Canis lupus familiaris	uniprot-taxonomy_9615(canis_lupus_familiaris_220503_836sw_114891_tl)
A0A060KSW1;A0A8C0NNJ9;A0A8C0NRR1;A0A8C0Q8H5;F1PPT0;J9NRX4;J9P0V7	tr	A0A060KSW1_CANLF;A0A8C0NNJ9_CANLF;A0A8C0NRR1_CANLF;A0A8C0Q8H5_CANLF;F1PPT0_CANLF;J9NRX4_CANLF;J9P0V7_CANLF	GSTA3;;;LOC474938;LOC481841;LOC481841;LOC481841	Glutathione transferase;Uncharacterized protein;Uncharacterized protein;Glutathione S-transferase A2;Glutathione transferase;Glutathione transferase;Glutathione transferase	3;4;4;4;3;3;3	1;1;1;1;3;2;2	_LHYFNGR_	_LHYFNGR_	LHYFNGR	453.733	2	573120	24.1761	0.000928936	211019_HFX_Pet_Urine_24fraction_No_21_E01	Canis lupus familiaris	uniprot-taxonomy_9615(canis_lupus_familiaris_220503_836sw_114891_tl)
A0A060KSW1;A0A8C0NNJ9;A0A8C0NRR1;A0A8C0Q8H5;F1PPT0;J9NRX4;J9P0V7	tr	A0A060KSW1_CANLF;A0A8C0NNJ9_CANLF;A0A8C0NRR1_CANLF;A0A8C0Q8H5_CANLF;F1PPT0_CANLF;J9NRX4_CANLF;J9P0V7_CANLF	GSTA3;;;LOC474938;LOC481841;LOC481841;LOC481841	Glutathione transferase;Uncharacterized protein;Uncharacterized protein;Glutathione S-transferase A2;Glutathione transferase;Glutathione transferase;Glutathione transferase	3;4;4;4;3;3;3	1;1;1;1;3;2;2	_FLQPGSPR_	_FLQPGSPR_	FLQPGSPR	451.248	2	8072100	-1066.36	0	211019_HFX_Pet_Urine_24fraction_No_24_E01	Canis lupus familiaris	uniprot-taxonomy_9615(canis_lupus_familiaris_220503_836sw_114891_tl)
A0A068EQ83;A0A5F4C3Q5;A0A8C0SKL4;A0A8C0YYA9;E2RN46;K4Q246;L7QHV4;L7QI26;L7QI60	tr	A0A068EQ83_CANLF;A0A5F4C3Q5_CANLF;A0A8C0SKL4_CANLF;A0A8C0YYA9_CANLF;E2RN46_CANLF;K4Q246_CANLF;L7QHV4_CANLF;L7QI26_CANLF;L7QI60_CANLF	;NECTIN4;NECTIN4;NECTIN4;NECTIN4;;PVRL4;;PVRL4	Nectin-4;Nectin cell adhesion molecule 4;Nectin cell adhesion molecule 4;Nectin cell adhesion molecule 4;Nectin cell adhesion molecule 4;Nectin 4;Nectin 4 splice variant 1;Nectin 4;Nectin 4 splice variant 2	2;4;4;4;4;2;2;2;2	1;1;1;1;3;1;1;1;1	_SMNGQPLTC[+57]VVSHPGLLQDQR_	_SMNGQPLTC[Carbamidomethyl (C)]VVSHPGLLQDQR_	SMNGQPLTCVVSHPGLLQDQR	779.719	3	523071	47.6228	0.000338581	211019_HFX_Pet_Urine_24fraction_No_04_E01	Canis lupus familiaris	uniprot-taxonomy_9615(canis_lupus_familiaris_220503_836sw_114891_tl)
A0A068EQ83;A0A5F4C3Q5;A0A8C0SKL4;A0A8C0YYA9;E2RN46;K4Q246;L7QHV4;L7QI26;L7QI60	tr	A0A068EQ83_CANLF;A0A5F4C3Q5_CANLF;A0A8C0SKL4_CANLF;A0A8C0YYA9_CANLF;E2RN46_CANLF;K4Q246_CANLF;L7QHV4_CANLF;L7QI26_CANLF;L7QI60_CANLF	;NECTIN4;NECTIN4;NECTIN4;NECTIN4;;PVRL4;;PVRL4	Nectin-4;Nectin cell adhesion molecule 4;Nectin cell adhesion molecule 4;Nectin cell adhesion molecule 4;Nectin cell adhesion molecule 4;Nectin 4;Nectin 4 splice variant 1;Nectin 4;Nectin 4 splice variant 2	2;4;4;4;4;2;2;2;2	1;1;1;1;3;1;1;1;1	_VQGDTLGFPPLTAEHSGTYVC[+57]HVSNELSSR_	_VQGDTLGFPPLTAEHSGTYVC[Carbamidomethyl (C)]HVSNELSSR_	VQGDTLGFPPLTAEHSGTYVCHVSNELSSR	815.393	4	705244	65.1327	0.000266021	211019_HFX_Pet_Urine_24fraction_No_05_E01	Canis lupus familiaris	uniprot-taxonomy_9615(canis_lupus_familiaris_220503_836sw_114891_tl)
A0A068EQ83;A0A5F4C3Q5;A0A8C0SKL4;A0A8C0YYA9;E2RN46;K4Q246;L7QHV4;L7QI26;L7QI60	tr	A0A068EQ83_CANLF;A0A5F4C3Q5_CANLF;A0A8C0SKL4_CANLF;A0A8C0YYA9_CANLF;E2RN46_CANLF;K4Q246_CANLF;L7QHV4_CANLF;L7QI26_CANLF;L7QI60_CANLF	;NECTIN4;NECTIN4;NECTIN4;NECTIN4;;PVRL4;;PVRL4	Nectin-4;Nectin cell adhesion molecule 4;Nectin cell adhesion molecule 4;Nectin cell adhesion molecule 4;Nectin cell adhesion molecule 4;Nectin 4;Nectin 4 splice variant 1;Nectin 4;Nectin 4 splice variant 2	2;4;4;4;4;2;2;2;2	1;1;1;1;3;1;1;1;1	_DSQVTVDVLDPEEAPGK_	_DSQVTVDVLDPEEAPGK_	DSQVTVDVLDPEEAPGK	899.939	2	1999796	55.7486	0.00015569	211019_HFX_Pet_Urine_24fraction_No_06_E01	Canis lupus familiaris	uniprot-taxonomy_9615(canis_lupus_familiaris_220503_836sw_114891_tl)
A0A068EQ83;A0A5F4C3Q5;A0A8C0SKL4;A0A8C0YYA9;E2RN46;K4Q246;L7QHV4;L7QI26;L7QI60	tr	A0A068EQ83_CANLF;A0A5F4C3Q5_CANLF;A0A8C0SKL4_CANLF;A0A8C0YYA9_CANLF;E2RN46_CANLF;K4Q246_CANLF;L7QHV4_CANLF;L7QI26_CANLF;L7QI60_CANLF	;NECTIN4;NECTIN4;NECTIN4;NECTIN4;;PVRL4;;PVRL4	Nectin-4;Nectin cell adhesion molecule 4;Nectin cell adhesion molecule 4;Nectin cell adhesion molecule 4;Nectin cell adhesion molecule 4;Nectin 4;Nectin 4 splice variant 1;Nectin 4;Nectin 4 splice variant 2	2;4;4;4;4;2;2;2;2	1;1;1;1;3;1;1;1;1	_GDPGEQVGQVAWAR_	_GDPGEQVGQVAWAR_	GDPGEQVGQVAWAR	735.36	2	8001913	29.5538	8.65651e-05	211019_HFX_Pet_Urine_24fraction_No_14_E01	Canis lupus familiaris	uniprot-taxonomy_9615(canis_lupus_familiaris_220503_836sw_114891_tl)
A0A068EQ83;A0A5F4C3Q5;A0A8C0SKL4;A0A8C0YYA9;E2RN46;K4Q246;L7QHV4;L7QI26;L7QI60	tr	A0A068EQ83_CANLF;A0A5F4C3Q5_CANLF;A0A8C0SKL4_CANLF;A0A8C0YYA9_CANLF;E2RN46_CANLF;K4Q246_CANLF;L7QHV4_CANLF;L7QI26_CANLF;L7QI60_CANLF	;NECTIN4;NECTIN4;NECTIN4;NECTIN4;;PVRL4;;PVRL4	Nectin-4;Nectin cell adhesion molecule 4;Nectin cell adhesion molecule 4;Nectin cell adhesion molecule 4;Nectin cell adhesion molecule 4;Nectin 4;Nectin 4 splice variant 1;Nectin 4;Nectin 4 splice variant 2	2;4;4;4;4;2;2;2;2	1;1;1;1;3;1;1;1;1	_LDGPLPSGVR_	_LDGPLPSGVR_	LDGPLPSGVR	505.785	2	21906100	-52.6794	0	211019_HFX_Pet_Urine_24fraction_No_16_E01	Canis lupus familiaris	uniprot-taxonomy_9615(canis_lupus_familiaris_220503_836sw_114891_tl)
A0A068EQ83;A0A5F4C3Q5;A0A8C0SKL4;A0A8C0YYA9;E2RN46;K4Q246;L7QHV4;L7QI26;L7QI60	tr	A0A068EQ83_CANLF;A0A5F4C3Q5_CANLF;A0A8C0SKL4_CANLF;A0A8C0YYA9_CANLF;E2RN46_CANLF;K4Q246_CANLF;L7QHV4_CANLF;L7QI26_CANLF;L7QI60_CANLF	;NECTIN4;NECTIN4;NECTIN4;NECTIN4;;PVRL4;;PVRL4	Nectin-4;Nectin cell adhesion molecule 4;Nectin cell adhesion molecule 4;Nectin cell adhesion molecule 4;Nectin cell adhesion molecule 4;Nectin 4;Nectin 4 splice variant 1;Nectin 4;Nectin 4 splice variant 2	2;4;4;4;4;2;2;2;2	1;1;1;1;3;1;1;1;1	_YGLHVSAAYEGR_	_YGLHVSAAYEGR_	YGLHVSAAYEGR	441.554	3	1087701	-41.6097	0.000612156	211019_HFX_Pet_Urine_24fraction_No_17_E01	Canis lupus familiaris	uniprot-taxonomy_9615(canis_lupus_familiaris_220503_836sw_114891_tl)
A0A068EQ83;A0A5F4C3Q5;A0A8C0SKL4;A0A8C0YYA9;E2RN46;K4Q246;L7QHV4;L7QI26;L7QI60	tr	A0A068EQ83_CANLF;A0A5F4C3Q5_CANLF;A0A8C0SKL4_CANLF;A0A8C0YYA9_CANLF;E2RN46_CANLF;K4Q246_CANLF;L7QHV4_CANLF;L7QI26_CANLF;L7QI60_CANLF	;NECTIN4;NECTIN4;NECTIN4;NECTIN4;;PVRL4;;PVRL4	Nectin-4;Nectin cell adhesion molecule 4;Nectin cell adhesion molecule 4;Nectin cell adhesion molecule 4;Nectin cell adhesion molecule 4;Nectin 4;Nectin 4 splice variant 1;Nectin 4;Nectin 4 splice variant 2	2;4;4;4;4;2;2;2;2	1;1;1;1;3;1;1;1;1	_YGLHVSAAYEGR_	_YGLHVSAAYEGR_	YGLHVSAAYEGR	661.828	2	1156259	-41.6097	0	211019_HFX_Pet_Urine_24fraction_No_18_E01	Canis lupus familiaris	uniprot-taxonomy_9615(canis_lupus_familiaris_220503_836sw_114891_tl)
A0A068EQ83;A0A5F4C3Q5;A0A8C0SKL4;A0A8C0YYA9;E2RN46;K4Q246;L7QHV4;L7QI26;L7QI60	tr	A0A068EQ83_CANLF;A0A5F4C3Q5_CANLF;A0A8C0SKL4_CANLF;A0A8C0YYA9_CANLF;E2RN46_CANLF;K4Q246_CANLF;L7QHV4_CANLF;L7QI26_CANLF;L7QI60_CANLF	;NECTIN4;NECTIN4;NECTIN4;NECTIN4;;PVRL4;;PVRL4	Nectin-4;Nectin cell adhesion molecule 4;Nectin cell adhesion molecule 4;Nectin cell adhesion molecule 4;Nectin cell adhesion molecule 4;Nectin 4;Nectin 4 splice variant 1;Nectin 4;Nectin 4 splice variant 2	2;4;4;4;4;2;2;2;2	1;1;1;1;3;1;1;1;1	_ELALLHSK_	_ELALLHSK_	ELALLHSK	455.771	2	6408387	38.5387	0	211019_HFX_Pet_Urine_24fraction_No_20_E01	Canis lupus familiaris	uniprot-taxonomy_9615(canis_lupus_familiaris_220503_836sw_114891_tl)
A0A068EQ83;A0A5F4C3Q5;A0A8C0SKL4;A0A8C0YYA9;E2RN46;K4Q246;L7QHV4;L7QI26;L7QI60	tr	A0A068EQ83_CANLF;A0A5F4C3Q5_CANLF;A0A8C0SKL4_CANLF;A0A8C0YYA9_CANLF;E2RN46_CANLF;K4Q246_CANLF;L7QHV4_CANLF;L7QI26_CANLF;L7QI60_CANLF	;NECTIN4;NECTIN4;NECTIN4;NECTIN4;;PVRL4;;PVRL4	Nectin-4;Nectin cell adhesion molecule 4;Nectin cell adhesion molecule 4;Nectin cell adhesion molecule 4;Nectin cell adhesion molecule 4;Nectin 4;Nectin 4 splice variant 1;Nectin 4;Nectin 4 splice variant 2	2;4;4;4;4;2;2;2;2	1;1;1;1;3;1;1;1;1	_NAVQADEGEYEC[+57]R_	_NAVQADEGEYEC[Carbamidomethyl (C)]R_	NAVQADEGEYECR	770.82	2	322343	-86.6895	0	211019_HFX_Pet_Urine_24fraction_No_20_E01	Canis lupus familiaris	uniprot-taxonomy_9615(canis_lupus_familiaris_220503_836sw_114891_tl)
A0A068EQ83;A0A5F4C3Q5;A0A8C0SKL4;A0A8C0YYA9;E2RN46;K4Q246;L7QHV4;L7QI26;L7QI60	tr	A0A068EQ83_CANLF;A0A5F4C3Q5_CANLF;A0A8C0SKL4_CANLF;A0A8C0YYA9_CANLF;E2RN46_CANLF;K4Q246_CANLF;L7QHV4_CANLF;L7QI26_CANLF;L7QI60_CANLF	;NECTIN4;NECTIN4;NECTIN4;NECTIN4;;PVRL4;;PVRL4	Nectin-4;Nectin cell adhesion molecule 4;Nectin cell adhesion molecule 4;Nectin cell adhesion molecule 4;Nectin cell adhesion molecule 4;Nectin 4;Nectin 4 splice variant 1;Nectin 4;Nectin 4 splice variant 2	2;4;4;4;4;2;2;2;2	1;1;1;1;3;1;1;1;1	_SAAVTSEFHLVPSR_	_SAAVTSEFHLVPSR_	SAAVTSEFHLVPSR	750.894	2	481443	56.4766	8.65651e-05	211019_HFX_Pet_Urine_24fraction_No_22_E01	Canis lupus familiaris	uniprot-taxonomy_9615(canis_lupus_familiaris_220503_836sw_114891_tl)
A0A068EQ83;A0A5F4C3Q5;A0A8C0SKL4;A0A8C0YYA9;E2RN46;K4Q246;L7QHV4;L7QI26;L7QI60	tr	A0A068EQ83_CANLF;A0A5F4C3Q5_CANLF;A0A8C0SKL4_CANLF;A0A8C0YYA9_CANLF;E2RN46_CANLF;K4Q246_CANLF;L7QHV4_CANLF;L7QI26_CANLF;L7QI60_CANLF	;NECTIN4;NECTIN4;NECTIN4;NECTIN4;;PVRL4;;PVRL4	Nectin-4;Nectin cell adhesion molecule 4;Nectin cell adhesion molecule 4;Nectin cell adhesion molecule 4;Nectin cell adhesion molecule 4;Nectin 4;Nectin 4 splice variant 1;Nectin 4;Nectin 4 splice variant 2	2;4;4;4;4;2;2;2;2	1;1;1;1;3;1;1;1;1	_SPLDGAVLLR_	_SPLDGAVLLR_	SPLDGAVLLR	520.809	2	4925174	54.3108	0	211019_HFX_Pet_Urine_24fraction_No_22_E01	Canis lupus familiaris	uniprot-taxonomy_9615(canis_lupus_familiaris_220503_836sw_114891_tl)
A0A068EQ83;A0A5F4C3Q5;A0A8C0SKL4;A0A8C0YYA9;E2RN46;K4Q246;L7QHV4;L7QI26;L7QI60	tr	A0A068EQ83_CANLF;A0A5F4C3Q5_CANLF;A0A8C0SKL4_CANLF;A0A8C0YYA9_CANLF;E2RN46_CANLF;K4Q246_CANLF;L7QHV4_CANLF;L7QI26_CANLF;L7QI60_CANLF	;NECTIN4;NECTIN4;NECTIN4;NECTIN4;;PVRL4;;PVRL4	Nectin-4;Nectin cell adhesion molecule 4;Nectin cell adhesion molecule 4;Nectin cell adhesion molecule 4;Nectin cell adhesion molecule 4;Nectin 4;Nectin 4 splice variant 1;Nectin 4;Nectin 4 splice variant 2	2;4;4;4;4;2;2;2;2	1;1;1;1;3;1;1;1;1	_SAAVTSEFHLVPSR_	_SAAVTSEFHLVPSR_	SAAVTSEFHLVPSR	500.932	3	578950	56.4766	0	211019_HFX_Pet_Urine_24fraction_No_23_E01	Canis lupus familiaris	uniprot-taxonomy_9615(canis_lupus_familiaris_220503_836sw_114891_tl)
A0A068EQ83;A0A5F4C3Q5;A0A8C0SKL4;A0A8C0YYA9;E2RN46;K4Q246;L7QHV4;L7QI26;L7QI60	tr	A0A068EQ83_CANLF;A0A5F4C3Q5_CANLF;A0A8C0SKL4_CANLF;A0A8C0YYA9_CANLF;E2RN46_CANLF;K4Q246_CANLF;L7QHV4_CANLF;L7QI26_CANLF;L7QI60_CANLF	;NECTIN4;NECTIN4;NECTIN4;NECTIN4;;PVRL4;;PVRL4	Nectin-4;Nectin cell adhesion molecule 4;Nectin cell adhesion molecule 4;Nectin cell adhesion molecule 4;Nectin cell adhesion molecule 4;Nectin 4;Nectin 4 splice variant 1;Nectin 4;Nectin 4 splice variant 2	2;4;4;4;4;2;2;2;2	1;1;1;1;3;1;1;1;1	_VSTFPAGSFQAR_	_VSTFPAGSFQAR_	VSTFPAGSFQAR	634.325	2	8551615	26.7585	0	211019_HFX_Pet_Urine_24fraction_No_23_E01	Canis lupus familiaris	uniprot-taxonomy_9615(canis_lupus_familiaris_220503_836sw_114891_tl)
A0A075EAM8;A0A8C0RQI3;F1PSP2	tr	A0A075EAM8_CANLF;A0A8C0RQI3_CANLF;F1PSP2_CANLF	EPOR	Erythropoietin receptor (Fragment);Erythropoietin receptor;Erythropoietin receptor	2;4;3	1	_VTAVSSGALLYR_	_VTAVSSGALLYR_	VTAVSSGALLYR	618.851	2	1216579	33.0499	0	211019_HFX_Pet_Urine_24fraction_No_03_E01	Canis lupus familiaris	uniprot-taxonomy_9615(canis_lupus_familiaris_220503_836sw_114891_tl)
A0A075EAM8;A0A8C0RQI3;F1PSP2	tr	A0A075EAM8_CANLF;A0A8C0RQI3_CANLF;F1PSP2_CANLF	EPOR	Erythropoietin receptor (Fragment);Erythropoietin receptor;Erythropoietin receptor	2;4;3	1	_TEC[+57]VLSNLR_	_TEC[Carbamidomethyl (C)]VLSNLR_	TECVLSNLR	546.279	2	10071440	19.9373	0.000124673	211019_HFX_Pet_Urine_24fraction_No_15_E01	Canis lupus familiaris	uniprot-taxonomy_9615(canis_lupus_familiaris_220503_836sw_114891_tl)
A0A075EAM8;A0A8C0RQI3;F1PSP2	tr	A0A075EAM8_CANLF;A0A8C0RQI3_CANLF;F1PSP2_CANLF	EPOR	Erythropoietin receptor (Fragment);Erythropoietin receptor;Erythropoietin receptor	2;4;3	1	_WLPPPGAPVASLIR_	_WLPPPGAPVASLIR_	WLPPPGAPVASLIR	737.432	2	598284	80.9244	0.000987189	211019_HFX_Pet_Urine_24fraction_No_21_E01	Canis lupus familiaris	uniprot-taxonomy_9615(canis_lupus_familiaris_220503_836sw_114891_tl)
A0A075EAM8;A0A8C0RQI3;F1PSP2	tr	A0A075EAM8_CANLF;A0A8C0RQI3_CANLF;F1PSP2_CANLF	EPOR	Erythropoietin receptor (Fragment);Erythropoietin receptor;Erythropoietin receptor	2;4;3	1	_IIHINEVVLLDPPAGLLAR_	_IIHINEVVLLDPPAGLLAR_	IIHINEVVLLDPPAGLLAR	685.077	3	125949	107.608	0	211019_HFX_Pet_Urine_24fraction_No_24_E01	Canis lupus familiaris	uniprot-taxonomy_9615(canis_lupus_familiaris_220503_836sw_114891_tl)
A0A077S9R2;A0A8C0P8H7;P81708	tr;tr;sp	A0A077S9R2_CANLF;A0A8C0P8H7_CANLF;LYSC1_CANLF	LYZF2;LYZF2;	Lysozyme;Uncharacterized protein;Lysozyme C, milk isozyme	3;4;1	1	_FLDDNIDDDIAC[+57]AK_	_FLDDNIDDDIAC[Carbamidomethyl (C)]AK_	FLDDNIDDDIACAK	812.862	2	1345231	53.9426	3.68514e-05	211019_HFX_Pet_Urine_24fraction_No_06_E01	Canis lupus familiaris	uniprot-taxonomy_9615(canis_lupus_familiaris_220503_836sw_114891_tl)
A0A077S9R2;A0A8C0P8H7;P81708	tr;tr;sp	A0A077S9R2_CANLF;A0A8C0P8H7_CANLF;LYSC1_CANLF	LYZF2;LYZF2;	Lysozyme;Uncharacterized protein;Lysozyme C, milk isozyme	3;4;1	1	_DPNGMSAWVAWVK_	_DPNGMSAWVAWVK_	DPNGMSAWVAWVK	730.853	2	382130	91.7156	9.67087e-05	211019_HFX_Pet_Urine_24fraction_No_11_E01	Canis lupus familiaris	uniprot-taxonomy_9615(canis_lupus_familiaris_220503_836sw_114891_tl)
A0A077S9R2;A0A8C0P8H7;P81708	tr;tr;sp	A0A077S9R2_CANLF;A0A8C0P8H7_CANLF;LYSC1_CANLF	LYZF2;LYZF2;	Lysozyme;Uncharacterized protein;Lysozyme C, milk isozyme	3;4;1	1	_YLASC[+57]NL_	_YLASC[Carbamidomethyl (C)]NL_	YLASCNL	840.392	1	5377079	40.3213	0.00137881	211019_HFX_Pet_Urine_24fraction_No_15_E01	Canis lupus familiaris	uniprot-taxonomy_9615(canis_lupus_familiaris_220503_836sw_114891_tl)
A0A077S9R2;A0A8C0P8H7;P81708	tr;tr;sp	A0A077S9R2_CANLF;A0A8C0P8H7_CANLF;LYSC1_CANLF	LYZF2;LYZF2;	Lysozyme;Uncharacterized protein;Lysozyme C, milk isozyme	3;4;1	1	_NSNGSSDYGIFQLNSK_	_NSNGSSDYGIFQLNSK_	NSNGSSDYGIFQLNSK	865.903	2	1683381	48.5352	0	211019_HFX_Pet_Urine_24fraction_No_22_E01	Canis lupus familiaris	uniprot-taxonomy_9615(canis_lupus_familiaris_220503_836sw_114891_tl)
A0A0A0MPC0;A0A5F4C1N1;A0A5F4C2X6;A0A5F4CFI0;A0A5F4CUG3;A0A5F4D980;A0A8C0N8X4;A0A8C0NDE4;A0A8C0NDP5;A0A8C0SIJ6;A0A8C0YXQ7;A0A8C0YXZ4;A0A8C0YY05;P16967	tr;tr;tr;tr;tr;tr;tr;tr;tr;tr;tr;tr;tr;sp	A0A0A0MPC0_CANLF;A0A5F4C1N1_CANLF;A0A5F4C2X6_CANLF;A0A5F4CFI0_CANLF;A0A5F4CUG3_CANLF;A0A5F4D980_CANLF;A0A8C0N8X4_CANLF;A0A8C0NDE4_CANLF;A0A8C0NDP5_CANLF;A0A8C0SIJ6_CANLF;A0A8C0YXQ7_CANLF;A0A8C0YXZ4_CANLF;A0A8C0YY05_CANLF;SSRA_CANLF	SSR1;SSR1;SSR1;SSR1;SSR1;SSR1;;;;;;;;SSR1	Translocon-associated protein subunit alpha;Translocon-associated protein subunit alpha;Translocon-associated protein subunit alpha;Translocon-associated protein subunit alpha;Translocon-associated protein subunit alpha;Translocon-associated protein subunit alpha;Signal sequence receptor subunit 1;Signal sequence receptor subunit 1;Signal sequence receptor subunit 1;Signal sequence receptor subun…	3;3;3;3;3;3;4;4;4;4;4;4;4;1	1	_GTEDFIVESLDASFR_	_GTEDFIVESLDASFR_	GTEDFIVESLDASFR	843.404	2	3338109	113.284	3.99904e-05	211019_HFX_Pet_Urine_24fraction_No_19_E01	Canis lupus familiaris	uniprot-taxonomy_9615(canis_lupus_familiaris_220503_836sw_114891_tl)
A0A0A0MPD0;A0A346M2B2;A0A8C0RQN7;P54714	tr;tr;tr;sp	A0A0A0MPD0_CANLF;A0A346M2B2_CANLF;A0A8C0RQN7_CANLF;TPIS_CANLF	TPI1	Triosephosphate isomerase	3;2;4;1	2;1;1;3	_VTNGAFTGEISPGM[+16]IK_	_VTNGAFTGEISPGM[Oxidation (M)]IK_	VTNGAFTGEISPGMIK	819.414	2	224982	35.6442	3.99904e-05	211019_HFX_Pet_Urine_24fraction_No_01_E01	Canis lupus familiaris	uniprot-taxonomy_9615(canis_lupus_familiaris_220503_836sw_114891_tl)
A0A0A0MPD0;A0A346M2B2;A0A8C0RQN7;P54714	tr;tr;tr;sp	A0A0A0MPD0_CANLF;A0A346M2B2_CANLF;A0A8C0RQN7_CANLF;TPIS_CANLF	TPI1	Triosephosphate isomerase	3;2;4;1	2;1;1;3	_VTNGAFTGEISPGMIK_	_VTNGAFTGEISPGMIK_	VTNGAFTGEISPGMIK	811.416	2	278887	50.2338	0.00038981	211019_HFX_Pet_Urine_24fraction_No_01_E01	Canis lupus familiaris	uniprot-taxonomy_9615(canis_lupus_familiaris_220503_836sw_114891_tl)
A0A0A0MPD0;A0A346M2B2;A0A8C0RQN7;P54714	tr;tr;tr;sp	A0A0A0MPD0_CANLF;A0A346M2B2_CANLF;A0A8C0RQN7_CANLF;TPIS_CANLF	TPI1	Triosephosphate isomerase	3;2;4;1	2;1;1;3	_IIYGGSVTGATC[+57]K_	_IIYGGSVTGATC[Carbamidomethyl (C)]K_	IIYGGSVTGATCK	663.84	2	2265478	9.61752	3.99904e-05	211019_HFX_Pet_Urine_24fraction_No_05_E01	Canis lupus familiaris	uniprot-taxonomy_9615(canis_lupus_familiaris_220503_836sw_114891_tl)
A0A0A0MPD0;A0A346M2B2;A0A8C0RQN7;P54714	tr;tr;tr;sp	A0A0A0MPD0_CANLF;A0A346M2B2_CANLF;A0A8C0RQN7_CANLF;TPIS_CANLF	TPI1	Triosephosphate isomerase	3;2;4;1	2;1;1;3	_SNVSDAVAQSTR_	_SNVSDAVAQSTR_	SNVSDAVAQSTR	617.805	2	162496	-22.7893	0	211019_HFX_Pet_Urine_24fraction_No_05_E01	Canis lupus familiaris	uniprot-taxonomy_9615(canis_lupus_familiaris_220503_836sw_114891_tl)
A0A0A0MPD0;A0A346M2B2;A0A8C0RQN7;P54714	tr;tr;tr;sp	A0A0A0MPD0_CANLF;A0A346M2B2_CANLF;A0A8C0RQN7_CANLF;TPIS_CANLF	TPI1	Triosephosphate isomerase	3;2;4;1	2;1;1;3	_ELASQPDVDGFLVGGASLKPEFVDIINAK_	_ELASQPDVDGFLVGGASLKPEFVDIINAK_	ELASQPDVDGFLVGGASLKPEFVDIINAK	1010.53	3	174979	112.511	0.000113225	211019_HFX_Pet_Urine_24fraction_No_09_E01	Canis lupus familiaris	uniprot-taxonomy_9615(canis_lupus_familiaris_220503_836sw_114891_tl)
A0A0A0MPD0;A0A346M2B2;A0A8C0RQN7;P54714	tr;tr;tr;sp	A0A0A0MPD0_CANLF;A0A346M2B2_CANLF;A0A8C0RQN7_CANLF;TPIS_CANLF	TPI1	Triosephosphate isomerase	3;2;4;1	2;1;1;3	_HVFGESDELIGQK_	_HVFGESDELIGQK_	HVFGESDELIGQK	486.912	3	2451703	29.8263	0	211019_HFX_Pet_Urine_24fraction_No_14_E01	Canis lupus familiaris	uniprot-taxonomy_9615(canis_lupus_familiaris_220503_836sw_114891_tl)
A0A0A0MPD0;A0A346M2B2;A0A8C0RQN7;P54714	tr;tr;tr;sp	A0A0A0MPD0_CANLF;A0A346M2B2_CANLF;A0A8C0RQN7_CANLF;TPIS_CANLF	TPI1	Triosephosphate isomerase	3;2;4;1	2;1;1;3	_HVFGESDELIGQK_	_HVFGESDELIGQK_	HVFGESDELIGQK	729.865	2	1428111	29.8263	3.68514e-05	211019_HFX_Pet_Urine_24fraction_No_14_E01	Canis lupus familiaris	uniprot-taxonomy_9615(canis_lupus_familiaris_220503_836sw_114891_tl)
A0A0A0MPD0;A0A346M2B2;A0A8C0RQN7;P54714	tr;tr;tr;sp	A0A0A0MPD0_CANLF;A0A346M2B2_CANLF;A0A8C0RQN7_CANLF;TPIS_CANLF	TPI1	Triosephosphate isomerase	3;2;4;1	2;1;1;3	_NLGELITTLNAAK_	_NLGELITTLNAAK_	NLGELITTLNAAK	679.388	2	546383	72.1298	3.99904e-05	211019_HFX_Pet_Urine_24fraction_No_14_E01	Canis lupus familiaris	uniprot-taxonomy_9615(canis_lupus_familiaris_220503_836sw_114891_tl)
A0A0A0MPD0;A0A346M2B2;A0A8C0RQN7;P54714	tr;tr;tr;sp	A0A0A0MPD0_CANLF;A0A346M2B2_CANLF;A0A8C0RQN7_CANLF;TPIS_CANLF	TPI1	Triosephosphate isomerase	3;2;4;1	2;1;1;3	_RHVFGESDELIGQK_	_RHVFGESDELIGQK_	RHVFGESDELIGQK	538.946	3	1538924	47.9622	0	211019_HFX_Pet_Urine_24fraction_No_14_E01	Canis lupus familiaris	uniprot-taxonomy_9615(canis_lupus_familiaris_220503_836sw_114891_tl)
A0A0A0MPD0;A0A346M2B2;A0A8C0RQN7;P54714	tr;tr;tr;sp	A0A0A0MPD0_CANLF;A0A346M2B2_CANLF;A0A8C0RQN7_CANLF;TPIS_CANLF	TPI1	Triosephosphate isomerase	3;2;4;1	2;1;1;3	_VAHALAEGLGVIAC[+57]IGEK_	_VAHALAEGLGVIAC[Carbamidomethyl (C)]IGEK_	VAHALAEGLGVIACIGEK	603.329	3	143142	108.223	3.99904e-05	211019_HFX_Pet_Urine_24fraction_No_16_E01	Canis lupus familiaris	uniprot-taxonomy_9615(canis_lupus_familiaris_220503_836sw_114891_tl)
A0A0A0MPD0;A0A346M2B2;A0A8C0RQN7;P54714	tr;tr;tr;sp	A0A0A0MPD0_CANLF;A0A346M2B2_CANLF;A0A8C0RQN7_CANLF;TPIS_CANLF	TPI1	Triosephosphate isomerase	3;2;4;1	2;1;1;3	_FFVGGNWK_	_FFVGGNWK_	FFVGGNWK	477.745	2	2351799	59.3796	0.000406835	211019_HFX_Pet_Urine_24fraction_No_16_E01	Canis lupus familiaris	uniprot-taxonomy_9615(canis_lupus_familiaris_220503_836sw_114891_tl)
A0A0A0MPD0;A0A346M2B2;A0A8C0RQN7;P54714	tr;tr;tr;sp	A0A0A0MPD0_CANLF;A0A346M2B2_CANLF;A0A8C0RQN7_CANLF;TPIS_CANLF	TPI1	Triosephosphate isomerase	3;2;4;1	2;1;1;3	_VVFEQTK_	_VVFEQTK_	VVFEQTK	425.737	2	7705978	-58.8882	0.00100218	211019_HFX_Pet_Urine_24fraction_No_17_E01	Canis lupus familiaris	uniprot-taxonomy_9615(canis_lupus_familiaris_220503_836sw_114891_tl)
A0A0A0MPD0;A0A346M2B2;A0A8C0RQN7;P54714	tr;tr;tr;sp	A0A0A0MPD0_CANLF;A0A346M2B2_CANLF;A0A8C0RQN7_CANLF;TPIS_CANLF	TPI1	Triosephosphate isomerase	3;2;4;1	2;1;1;3	_VVFEQTK_	_VVFEQTK_	VVFEQTK	850.467	1	153645	-58.8882	0.00819972	211019_HFX_Pet_Urine_24fraction_No_17_E01	Canis lupus familiaris	uniprot-taxonomy_9615(canis_lupus_familiaris_220503_836sw_114891_tl)
A0A0A0MPD0;A0A346M2B2;A0A8C0RQN7;P54714	tr;tr;tr;sp	A0A0A0MPD0_CANLF;A0A346M2B2_CANLF;A0A8C0RQN7_CANLF;TPIS_CANLF	TPI1	Triosephosphate isomerase	3;2;4;1	2;1;1;3	_VVLAYEPVWAIGTGK_	_VVLAYEPVWAIGTGK_	VVLAYEPVWAIGTGK	801.948	2	16462220	-46.9992	0.00015569	211019_HFX_Pet_Urine_24fraction_No_17_E01	Canis lupus familiaris	uniprot-taxonomy_9615(canis_lupus_familiaris_220503_836sw_114891_tl)
A0A0A0MPD0;A0A346M2B2;A0A8C0RQN7;P54714	tr;tr;tr;sp	A0A0A0MPD0_CANLF;A0A346M2B2_CANLF;A0A8C0RQN7_CANLF;TPIS_CANLF	TPI1	Triosephosphate isomerase	3;2;4;1	2;1;1;3	_IAVAAQNC[+57]YK_	_IAVAAQNC[Carbamidomethyl (C)]YK_	IAVAAQNCYK	569.29	2	253583	-56.878	0.00166653	211019_HFX_Pet_Urine_24fraction_No_19_E01	Canis lupus familiaris	uniprot-taxonomy_9615(canis_lupus_familiaris_220503_836sw_114891_tl)
A0A0A0MPD0;A0A346M2B2;A0A8C0RQN7;P54714	tr;tr;tr;sp	A0A0A0MPD0_CANLF;A0A346M2B2_CANLF;A0A8C0RQN7_CANLF;TPIS_CANLF	TPI1	Triosephosphate isomerase	3;2;4;1	2;1;1;3	_TATPQQAQEVHEK_	_TATPQQAQEVHEK_	TATPQQAQEVHEK	489.579	3	268450	-701.912	9.67087e-05	211019_HFX_Pet_Urine_24fraction_No_20_E01	Canis lupus familiaris	uniprot-taxonomy_9615(canis_lupus_familiaris_220503_836sw_114891_tl)
A0A0A0MPD0;A0A346M2B2;A0A8C0RQN7;P54714	tr;tr;tr;sp	A0A0A0MPD0_CANLF;A0A346M2B2_CANLF;A0A8C0RQN7_CANLF;TPIS_CANLF	TPI1	Triosephosphate isomerase	3;2;4;1	2;1;1;3	_VIADNVKDWSK_	_VIADNVKDWSK_	VIADNVKDWSK	425.563	3	1976232	28.9153	3.99904e-05	211019_HFX_Pet_Urine_24fraction_No_20_E01	Canis lupus familiaris	uniprot-taxonomy_9615(canis_lupus_familiaris_220503_836sw_114891_tl)
A0A0A0MPD0;A0A346M2B2;A0A8C0RQN7;P54714	tr;tr;tr;sp	A0A0A0MPD0_CANLF;A0A346M2B2_CANLF;A0A8C0RQN7_CANLF;TPIS_CANLF	TPI1	Triosephosphate isomerase	3;2;4;1	2;1;1;3	_DC[+57]GATWVVLGHSER_	_DC[Carbamidomethyl (C)]GATWVVLGHSER_	DCGATWVVLGHSER	793.873	2	1335198	46.0726	0.000207571	211019_HFX_Pet_Urine_24fraction_No_22_E01	Canis lupus familiaris	uniprot-taxonomy_9615(canis_lupus_familiaris_220503_836sw_114891_tl)
A0A0A0MPD0;A0A346M2B2;A0A8C0RQN7;P54714	tr;tr;tr;sp	A0A0A0MPD0_CANLF;A0A346M2B2_CANLF;A0A8C0RQN7_CANLF;TPIS_CANLF	TPI1	Triosephosphate isomerase	3;2;4;1	2;1;1;3	_DC[+57]GATWVVLGHSER_	_DC[Carbamidomethyl (C)]GATWVVLGHSER_	DCGATWVVLGHSER	529.584	3	821244	46.0726	0.000200206	211019_HFX_Pet_Urine_24fraction_No_22_E01	Canis lupus familiaris	uniprot-taxonomy_9615(canis_lupus_familiaris_220503_836sw_114891_tl)
A0A0A0MPD0;A0A346M2B2;A0A8C0RQN7;P54714	tr;tr;tr;sp	A0A0A0MPD0_CANLF;A0A346M2B2_CANLF;A0A8C0RQN7_CANLF;TPIS_CANLF	TPI1	Triosephosphate isomerase	3;2;4;1	2;1;1;3	_VPADTEVVC[+57]APPTAYIDFAR_	_VPADTEVVC[Carbamidomethyl (C)]APPTAYIDFAR_	VPADTEVVCAPPTAYIDFAR	1096.54	2	608697	73.3705	0.000525246	211019_HFX_Pet_Urine_24fraction_No_23_E01	Canis lupus familiaris	uniprot-taxonomy_9615(canis_lupus_familiaris_220503_836sw_114891_tl)
A0A0A0MPD0;A0A346M2B2;A0A8C0RQN7;P54714	tr;tr;tr;sp	A0A0A0MPD0_CANLF;A0A346M2B2_CANLF;A0A8C0RQN7_CANLF;TPIS_CANLF	TPI1	Triosephosphate isomerase	3;2;4;1	2;1;1;3	_PEFVDIINAK_	_PEFVDIINAK_	PEFVDIINAK	573.314	2	1561445	52.0573	0	211019_HFX_Pet_Urine_24fraction_No_24_E01	Canis lupus familiaris	uniprot-taxonomy_9615(canis_lupus_familiaris_220503_836sw_114891_tl)
A0A0A0MPD3;A0A8C0LZE2;A0A8C0T924;E2QRY6	tr;tr;tr;sp	A0A0A0MPD3_CANLF;A0A8C0LZE2_CANLF;A0A8C0T924_CANLF;NNRE_CANLF	NAXE	NAD(P)H-hydrate epimerase	3;4;4;3	1	_YQLNLPPYPDTEC[+57]VYR_	_YQLNLPPYPDTEC[Carbamidomethyl (C)]VYR_	YQLNLPPYPDTECVYR	1014.48	2	146010	67.611	0.000266021	211019_HFX_Pet_Urine_24fraction_No_01_E01	Canis lupus familiaris	uniprot-taxonomy_9615(canis_lupus_familiaris_220503_836sw_114891_tl)
A0A0A0MPD3;A0A8C0LZE2;A0A8C0T924;E2QRY6	tr;tr;tr;sp	A0A0A0MPD3_CANLF;A0A8C0LZE2_CANLF;A0A8C0T924_CANLF;NNRE_CANLF	NAXE	NAD(P)H-hydrate epimerase	3;4;4;3	1	_GNSGGIQPDLLISLTAPK_	_GNSGGIQPDLLISLTAPK_	GNSGGIQPDLLISLTAPK	890.994	2	356587	85.9085	0.000338581	211019_HFX_Pet_Urine_24fraction_No_12_E01	Canis lupus familiaris	uniprot-taxonomy_9615(canis_lupus_familiaris_220503_836sw_114891_tl)
A0A0A0MPD5;A0A5F4C7H3;A0A8C0PT66;A0A8C0Q4R5;A0A8C0RBN5;P54804	tr;tr;tr;tr;tr;sp	A0A0A0MPD5_CANLF;A0A5F4C7H3_CANLF;A0A8C0PT66_CANLF;A0A8C0Q4R5_CANLF;A0A8C0RBN5_CANLF;GALC_CANLF	GALC	Galactocerebrosidase	3;3;4;4;4;1	1	_EFDGVGAVSGGGATSR_	_EFDGVGAVSGGGATSR_	EFDGVGAVSGGGATSR	733.847	2	437802	16.9757	0	211019_HFX_Pet_Urine_24fraction_No_09_E01	Canis lupus familiaris	uniprot-taxonomy_9615(canis_lupus_familiaris_220503_836sw_114891_tl)
A0A0A0MPD5;A0A5F4C7H3;A0A8C0PT66;A0A8C0Q4R5;A0A8C0RBN5;P54804	tr;tr;tr;tr;tr;sp	A0A0A0MPD5_CANLF;A0A5F4C7H3_CANLF;A0A8C0PT66_CANLF;A0A8C0Q4R5_CANLF;A0A8C0RBN5_CANLF;GALC_CANLF	GALC	Galactocerebrosidase	3;3;4;4;4;1	1	_GYEWWLMK_	_GYEWWLMK_	GYEWWLMK	556.765	2	63579.1	72.3375	0.000406835	211019_HFX_Pet_Urine_24fraction_No_09_E01	Canis lupus familiaris	uniprot-taxonomy_9615(canis_lupus_familiaris_220503_836sw_114891_tl)
A0A0A0MPD5;A0A5F4C7H3;A0A8C0PT66;A0A8C0Q4R5;A0A8C0RBN5;P54804	tr;tr;tr;tr;tr;sp	A0A0A0MPD5_CANLF;A0A5F4C7H3_CANLF;A0A8C0PT66_CANLF;A0A8C0Q4R5_CANLF;A0A8C0RBN5_CANLF;GALC_CANLF	GALC	Galactocerebrosidase	3;3;4;4;4;1	1	_MLNYQGLDR_	_MLNYQGLDR_	MLNYQGLDR	555.274	2	311814	15.0334	3.99904e-05	211019_HFX_Pet_Urine_24fraction_No_20_E01	Canis lupus familiaris	uniprot-taxonomy_9615(canis_lupus_familiaris_220503_836sw_114891_tl)
A0A0A0MPE1;A0A8C0LZY0;A0A8C0Q2R4;A0A8C0Q3X0;F1PAJ4;P63273	tr;tr;tr;tr;tr;sp	A0A0A0MPE1_CANLF;A0A8C0LZY0_CANLF;A0A8C0Q2R4_CANLF;A0A8C0Q3X0_CANLF;F1PAJ4_CANLF;RS17_CANLF	RPS17;;;;RPS17;RPS17	40S ribosomal protein S17	3;4;4;4;3;2	2;1;1;1;3;2	_IAGYVTHLMK_	_IAGYVTHLMK_	IAGYVTHLMK	378.211	3	535618	40.0962	0.000819448	211019_HFX_Pet_Urine_24fraction_No_14_E01	Canis lupus familiaris	uniprot-taxonomy_9615(canis_lupus_familiaris_220503_836sw_114891_tl)
A0A0A0MPE1;A0A8C0LZY0;A0A8C0Q2R4;A0A8C0Q3X0;F1PAJ4;P63273	tr;tr;tr;tr;tr;sp	A0A0A0MPE1_CANLF;A0A8C0LZY0_CANLF;A0A8C0Q2R4_CANLF;A0A8C0Q3X0_CANLF;F1PAJ4_CANLF;RS17_CANLF	RPS17;;;;RPS17;RPS17	40S ribosomal protein S17	3;4;4;4;3;2	2;1;1;1;3;2	_VC[+57]EEIAIIPSK_	_VC[Carbamidomethyl (C)]EEIAIIPSK_	VCEEIAIIPSK	629.839	2	1265609	39.897	3.99904e-05	211019_HFX_Pet_Urine_24fraction_No_18_E01	Canis lupus familiaris	uniprot-taxonomy_9615(canis_lupus_familiaris_220503_836sw_114891_tl)
A0A0A0Q942;A0A5F4D7G9;A0A5F4DKX9;A0A8C0PGI3;A0A8C0RRF0;A0A8C0T974;E2RQR6;J9NVC0	tr	A0A0A0Q942_CANLF;A0A5F4D7G9_CANLF;A0A5F4DKX9_CANLF;A0A8C0PGI3_CANLF;A0A8C0RRF0_CANLF;A0A8C0T974_CANLF;E2RQR6_CANLF;J9NVC0_CANLF	GSTT1;LOC100856518;LOC100856518;LOC100856518;LOC477556;LOC100856518;LOC100856518;LOC100856518	Glutathione transferase;Glutathione transferase;Glutathione transferase;Glutathione S-transferase theta-3-like;Glutathione S-transferase theta-1;Glutathione S-transferase theta-3-like;Glutathione transferase;Glutathione transferase	2;3;3;4;4;4;3;3	1;1;1;1;1;1;3;1	_VDEYLAWQHTTLR_	_VDEYLAWQHTTLR_	VDEYLAWQHTTLR	544.611	3	444411	39.9029	0	211019_HFX_Pet_Urine_24fraction_No_01_E01	Canis lupus familiaris	uniprot-taxonomy_9615(canis_lupus_familiaris_220503_836sw_114891_tl)
A0A0A0RBT6;A0A8C0P2W6;A0A8C0P6V2;A0A8C0TWP3;F1PEN6	tr	A0A0A0RBT6_CANLF;A0A8C0P2W6_CANLF;A0A8C0P6V2_CANLF;A0A8C0TWP3_CANLF;F1PEN6_CANLF	;;;;TFRC	Transferrin receptor protein 1;Transferrin receptor;Transferrin receptor;Transferrin receptor;Transferrin receptor protein 1	2;4;4;4;3	1;1;1;1;2	_AILGTSNFK_	_AILGTSNFK_	AILGTSNFK	475.769	2	9050853	20.2645	3.99904e-05	211019_HFX_Pet_Urine_24fraction_No_01_E01	Canis lupus familiaris	uniprot-taxonomy_9615(canis_lupus_familiaris_220503_836sw_114891_tl)
A0A0A0RBT6;A0A8C0P2W6;A0A8C0P6V2;A0A8C0TWP3;F1PEN6	tr	A0A0A0RBT6_CANLF;A0A8C0P2W6_CANLF;A0A8C0P6V2_CANLF;A0A8C0TWP3_CANLF;F1PEN6_CANLF	;;;;TFRC	Transferrin receptor protein 1;Transferrin receptor;Transferrin receptor;Transferrin receptor;Transferrin receptor protein 1	2;4;4;4;3	1;1;1;1;2	_AFTYINLDK_	_AFTYINLDK_	AFTYINLDK	542.787	2	6417138	43.6186	0	211019_HFX_Pet_Urine_24fraction_No_03_E01	Canis lupus familiaris	uniprot-taxonomy_9615(canis_lupus_familiaris_220503_836sw_114891_tl)
A0A0A0RBT6;A0A8C0P2W6;A0A8C0P6V2;A0A8C0TWP3;F1PEN6	tr	A0A0A0RBT6_CANLF;A0A8C0P2W6_CANLF;A0A8C0P6V2_CANLF;A0A8C0TWP3_CANLF;F1PEN6_CANLF	;;;;TFRC	Transferrin receptor protein 1;Transferrin receptor;Transferrin receptor;Transferrin receptor;Transferrin receptor protein 1	2;4;4;4;3	1;1;1;1;2	_VEHNFLSPYVSPR_	_VEHNFLSPYVSPR_	VEHNFLSPYVSPR	515.6	3	5512491	35.0723	0	211019_HFX_Pet_Urine_24fraction_No_05_E01	Canis lupus familiaris	uniprot-taxonomy_9615(canis_lupus_familiaris_220503_836sw_114891_tl)
A0A0A0RBT6;A0A8C0P2W6;A0A8C0P6V2;A0A8C0TWP3;F1PEN6	tr	A0A0A0RBT6_CANLF;A0A8C0P2W6_CANLF;A0A8C0P6V2_CANLF;A0A8C0TWP3_CANLF;F1PEN6_CANLF	;;;;TFRC	Transferrin receptor protein 1;Transferrin receptor;Transferrin receptor;Transferrin receptor;Transferrin receptor protein 1	2;4;4;4;3	1;1;1;1;2	_IFNVFGVIK_	_IFNVFGVIK_	IFNVFGVIK	518.813	2	836409	85.3226	0	211019_HFX_Pet_Urine_24fraction_No_08_E01	Canis lupus familiaris	uniprot-taxonomy_9615(canis_lupus_familiaris_220503_836sw_114891_tl)
A0A0A0RBT6;A0A8C0P2W6;A0A8C0P6V2;A0A8C0TWP3;F1PEN6	tr	A0A0A0RBT6_CANLF;A0A8C0P2W6_CANLF;A0A8C0P6V2_CANLF;A0A8C0TWP3_CANLF;F1PEN6_CANLF	;;;;TFRC	Transferrin receptor protein 1;Transferrin receptor;Transferrin receptor;Transferrin receptor;Transferrin receptor protein 1	2;4;4;4;3	1;1;1;1;2	_LVHVNFGTK_	_LVHVNFGTK_	LVHVNFGTK	507.79	2	479252	7.52068	0.00088549	211019_HFX_Pet_Urine_24fraction_No_10_E01	Canis lupus familiaris	uniprot-taxonomy_9615(canis_lupus_familiaris_220503_836sw_114891_tl)
A0A0A0RBT6;A0A8C0P2W6;A0A8C0P6V2;A0A8C0TWP3;F1PEN6	tr	A0A0A0RBT6_CANLF;A0A8C0P2W6_CANLF;A0A8C0P6V2_CANLF;A0A8C0TWP3_CANLF;F1PEN6_CANLF	;;;;TFRC	Transferrin receptor protein 1;Transferrin receptor;Transferrin receptor;Transferrin receptor;Transferrin receptor protein 1	2;4;4;4;3	1;1;1;1;2	_SWRDEHFVK_	_SWRDEHFVK_	SWRDEHFVK	401.868	3	456243	7.00443	0	211019_HFX_Pet_Urine_24fraction_No_10_E01	Canis lupus familiaris	uniprot-taxonomy_9615(canis_lupus_familiaris_220503_836sw_114891_tl)
A0A0A0RBT6;A0A8C0P2W6;A0A8C0P6V2;A0A8C0TWP3;F1PEN6	tr	A0A0A0RBT6_CANLF;A0A8C0P2W6_CANLF;A0A8C0P6V2_CANLF;A0A8C0TWP3_CANLF;F1PEN6_CANLF	;;;;TFRC	Transferrin receptor protein 1;Transferrin receptor;Transferrin receptor;Transferrin receptor;Transferrin receptor protein 1	2;4;4;4;3	1;1;1;1;2	_IFSDMVLK_	_IFSDMVLK_	IFSDMVLK	476.762	2	919326	46.5087	0.00739344	211019_HFX_Pet_Urine_24fraction_No_12_E01	Canis lupus familiaris	uniprot-taxonomy_9615(canis_lupus_familiaris_220503_836sw_114891_tl)
A0A0A0RBT6;A0A8C0P2W6;A0A8C0P6V2;A0A8C0TWP3;F1PEN6	tr	A0A0A0RBT6_CANLF;A0A8C0P2W6_CANLF;A0A8C0P6V2_CANLF;A0A8C0TWP3_CANLF;F1PEN6_CANLF	;;;;TFRC	Transferrin receptor protein 1;Transferrin receptor;Transferrin receptor;Transferrin receptor;Transferrin receptor protein 1	2;4;4;4;3	1;1;1;1;2	_IFSDM[+16]VLK_	_IFSDM[Oxidation (M)]VLK_	IFSDMVLK	484.76	2	5075447	26.5412	0.00167826	211019_HFX_Pet_Urine_24fraction_No_12_E01	Canis lupus familiaris	uniprot-taxonomy_9615(canis_lupus_familiaris_220503_836sw_114891_tl)
A0A0A0RBT6;A0A8C0P2W6;A0A8C0P6V2;A0A8C0TWP3;F1PEN6	tr	A0A0A0RBT6_CANLF;A0A8C0P2W6_CANLF;A0A8C0P6V2_CANLF;A0A8C0TWP3_CANLF;F1PEN6_CANLF	;;;;TFRC	Transferrin receptor protein 1;Transferrin receptor;Transferrin receptor;Transferrin receptor;Transferrin receptor protein 1	2;4;4;4;3	1;1;1;1;2	_SSVGTALLLELAR_	_SSVGTALLLELAR_	SSVGTALLLELAR	665.39	2	86216.8	90.2415	0.000474523	211019_HFX_Pet_Urine_24fraction_No_13_E01	Canis lupus familiaris	uniprot-taxonomy_9615(canis_lupus_familiaris_220503_836sw_114891_tl)
A0A0A0RBT6;A0A8C0P2W6;A0A8C0P6V2;A0A8C0TWP3;F1PEN6	tr	A0A0A0RBT6_CANLF;A0A8C0P2W6_CANLF;A0A8C0P6V2_CANLF;A0A8C0TWP3_CANLF;F1PEN6_CANLF	;;;;TFRC	Transferrin receptor protein 1;Transferrin receptor;Transferrin receptor;Transferrin receptor;Transferrin receptor protein 1	2;4;4;4;3	1;1;1;1;2	_VSASPLLYSLLEK_	_VSASPLLYSLLEK_	VSASPLLYSLLEK	710.408	2	418850	90.4483	0	211019_HFX_Pet_Urine_24fraction_No_15_E01	Canis lupus familiaris	uniprot-taxonomy_9615(canis_lupus_familiaris_220503_836sw_114891_tl)
A0A0A0RBT6;A0A8C0P2W6;A0A8C0P6V2;A0A8C0TWP3;F1PEN6	tr	A0A0A0RBT6_CANLF;A0A8C0P2W6_CANLF;A0A8C0P6V2_CANLF;A0A8C0TWP3_CANLF;F1PEN6_CANLF	;;;;TFRC	Transferrin receptor protein 1;Transferrin receptor;Transferrin receptor;Transferrin receptor;Transferrin receptor protein 1	2;4;4;4;3	1;1;1;1;2	_DESLALLIENR_	_DESLALLIENR_	DESLALLIENR	636.843	2	846235	70.3625	3.99904e-05	211019_HFX_Pet_Urine_24fraction_No_16_E01	Canis lupus familiaris	uniprot-taxonomy_9615(canis_lupus_familiaris_220503_836sw_114891_tl)
A0A0A0RBT6;A0A8C0P2W6;A0A8C0P6V2;A0A8C0TWP3;F1PEN6	tr	A0A0A0RBT6_CANLF;A0A8C0P2W6_CANLF;A0A8C0P6V2_CANLF;A0A8C0TWP3_CANLF;F1PEN6_CANLF	;;;;TFRC	Transferrin receptor protein 1;Transferrin receptor;Transferrin receptor;Transferrin receptor;Transferrin receptor protein 1	2;4;4;4;3	1;1;1;1;2	_HPITGQSLYR_	_HPITGQSLYR_	HPITGQSLYR	586.315	2	1474726	-113.422	9.28333e-05	211019_HFX_Pet_Urine_24fraction_No_18_E01	Canis lupus familiaris	uniprot-taxonomy_9615(canis_lupus_familiaris_220503_836sw_114891_tl)
A0A0A0RBT6;A0A8C0P2W6;A0A8C0P6V2;A0A8C0TWP3;F1PEN6	tr	A0A0A0RBT6_CANLF;A0A8C0P2W6_CANLF;A0A8C0P6V2_CANLF;A0A8C0TWP3_CANLF;F1PEN6_CANLF	;;;;TFRC	Transferrin receptor protein 1;Transferrin receptor;Transferrin receptor;Transferrin receptor;Transferrin receptor protein 1	2;4;4;4;3	1;1;1;1;2	_GFEEPDRYVVIGAQR_	_GFEEPDRYVVIGAQR_	GFEEPDRYVVIGAQR	579.297	3	2684371	49.1891	0	211019_HFX_Pet_Urine_24fraction_No_18_E01	Canis lupus familiaris	uniprot-taxonomy_9615(canis_lupus_familiaris_220503_836sw_114891_tl)
A0A0A0RBT6;A0A8C0P2W6;A0A8C0P6V2;A0A8C0TWP3;F1PEN6	tr	A0A0A0RBT6_CANLF;A0A8C0P2W6_CANLF;A0A8C0P6V2_CANLF;A0A8C0TWP3_CANLF;F1PEN6_CANLF	;;;;TFRC	Transferrin receptor protein 1;Transferrin receptor;Transferrin receptor;Transferrin receptor;Transferrin receptor protein 1	2;4;4;4;3	1;1;1;1;2	_LFWTDLK_	_LFWTDLK_	LFWTDLK	461.755	2	2532801	62.4777	0.000615176	211019_HFX_Pet_Urine_24fraction_No_19_E01	Canis lupus familiaris	uniprot-taxonomy_9615(canis_lupus_familiaris_220503_836sw_114891_tl)
A0A0A0RBT6;A0A8C0P2W6;A0A8C0P6V2;A0A8C0TWP3;F1PEN6	tr	A0A0A0RBT6_CANLF;A0A8C0P2W6_CANLF;A0A8C0P6V2_CANLF;A0A8C0TWP3_CANLF;F1PEN6_CANLF	;;;;TFRC	Transferrin receptor protein 1;Transferrin receptor;Transferrin receptor;Transferrin receptor;Transferrin receptor protein 1	2;4;4;4;3	1;1;1;1;2	_LSNTDFTNTMR_	_LSNTDFTNTMR_	LSNTDFTNTMR	650.304	2	1118563	-3334.29	0	211019_HFX_Pet_Urine_24fraction_No_19_E01	Canis lupus familiaris	uniprot-taxonomy_9615(canis_lupus_familiaris_220503_836sw_114891_tl)
A0A0A0RBT6;A0A8C0P2W6;A0A8C0P6V2;A0A8C0TWP3;F1PEN6	tr	A0A0A0RBT6_CANLF;A0A8C0P2W6_CANLF;A0A8C0P6V2_CANLF;A0A8C0TWP3_CANLF;F1PEN6_CANLF	;;;;TFRC	Transferrin receptor protein 1;Transferrin receptor;Transferrin receptor;Transferrin receptor;Transferrin receptor protein 1	2;4;4;4;3	1;1;1;1;2	_LSNTDFTNTM[+16]R_	_LSNTDFTNTM[Oxidation (M)]R_	LSNTDFTNTMR	658.301	2	1033845	-16.6679	0	211019_HFX_Pet_Urine_24fraction_No_19_E01	Canis lupus familiaris	uniprot-taxonomy_9615(canis_lupus_familiaris_220503_836sw_114891_tl)
A0A0A0RBT6;A0A8C0P2W6;A0A8C0P6V2;A0A8C0TWP3;F1PEN6	tr	A0A0A0RBT6_CANLF;A0A8C0P2W6_CANLF;A0A8C0P6V2_CANLF;A0A8C0TWP3_CANLF;F1PEN6_CANLF	;;;;TFRC	Transferrin receptor protein 1;Transferrin receptor;Transferrin receptor;Transferrin receptor;Transferrin receptor protein 1	2;4;4;4;3	1;1;1;1;2	_YVVIGAQR_	_YVVIGAQR_	YVVIGAQR	453.264	2	13998250	-316.506	8.65651e-05	211019_HFX_Pet_Urine_24fraction_No_21_E01	Canis lupus familiaris	uniprot-taxonomy_9615(canis_lupus_familiaris_220503_836sw_114891_tl)
A0A0A0RBT6;A0A8C0P2W6;A0A8C0P6V2;A0A8C0TWP3;F1PEN6	tr	A0A0A0RBT6_CANLF;A0A8C0P2W6_CANLF;A0A8C0P6V2_CANLF;A0A8C0TWP3_CANLF;F1PEN6_CANLF	;;;;TFRC	Transferrin receptor protein 1;Transferrin receptor;Transferrin receptor;Transferrin receptor;Transferrin receptor protein 1	2;4;4;4;3	1;1;1;1;2	_GAAEVAGQLIM[+16]K_	_GAAEVAGQLIM[Oxidation (M)]K_	GAAEVAGQLIMK	602.324	2	2614433	38.53	0	211019_HFX_Pet_Urine_24fraction_No_22_E01	Canis lupus familiaris	uniprot-taxonomy_9615(canis_lupus_familiaris_220503_836sw_114891_tl)
A0A0A0RBT6;A0A8C0P2W6;A0A8C0P6V2;A0A8C0TWP3;F1PEN6	tr	A0A0A0RBT6_CANLF;A0A8C0P2W6_CANLF;A0A8C0P6V2_CANLF;A0A8C0TWP3_CANLF;F1PEN6_CANLF	;;;;TFRC	Transferrin receptor protein 1;Transferrin receptor;Transferrin receptor;Transferrin receptor;Transferrin receptor protein 1	2;4;4;4;3	1;1;1;1;2	_GAAEVAGQLIMK_	_GAAEVAGQLIMK_	GAAEVAGQLIMK	594.326	2	6741620	38.5214	0	211019_HFX_Pet_Urine_24fraction_No_22_E01	Canis lupus familiaris	uniprot-taxonomy_9615(canis_lupus_familiaris_220503_836sw_114891_tl)
A0A0A0RBT6;A0A8C0P2W6;A0A8C0P6V2;A0A8C0TWP3;F1PEN6	tr	A0A0A0RBT6_CANLF;A0A8C0P2W6_CANLF;A0A8C0P6V2_CANLF;A0A8C0TWP3_CANLF;F1PEN6_CANLF	;;;;TFRC	Transferrin receptor protein 1;Transferrin receptor;Transferrin receptor;Transferrin receptor;Transferrin receptor protein 1	2;4;4;4;3	1;1;1;1;2	_WLNENSYVPR_	_WLNENSYVPR_	WLNENSYVPR	639.317	2	1196739	25.3938	0	211019_HFX_Pet_Urine_24fraction_No_23_E01	Canis lupus familiaris	uniprot-taxonomy_9615(canis_lupus_familiaris_220503_836sw_114891_tl)
A0A0B4J194;A0A8C0LW07;A0A8C0Z653	tr	A0A0B4J194_CANLF;A0A8C0LW07_CANLF;A0A8C0Z653_CANLF	GOT2	Aspartate aminotransferase;Uncharacterized protein;Uncharacterized protein	3;4;4	1	_VGAFTVVC[+57]K_	_VGAFTVVC[Carbamidomethyl (C)]K_	VGAFTVVCK	490.765	2	3346750	19.6515	0	211019_HFX_Pet_Urine_24fraction_No_01_E01	Canis lupus familiaris	uniprot-taxonomy_9615(canis_lupus_familiaris_220503_836sw_114891_tl)
A0A0B4J194;A0A8C0LW07;A0A8C0Z653	tr	A0A0B4J194_CANLF;A0A8C0LW07_CANLF;A0A8C0Z653_CANLF	GOT2	Aspartate aminotransferase;Uncharacterized protein;Uncharacterized protein	3;4;4	1	_YVTVQTISGTGALR_	_YVTVQTISGTGALR_	YVTVQTISGTGALR	733.404	2	3913437	38.5317	3.99904e-05	211019_HFX_Pet_Urine_24fraction_No_03_E01	Canis lupus familiaris	uniprot-taxonomy_9615(canis_lupus_familiaris_220503_836sw_114891_tl)
A0A0B4J194;A0A8C0LW07;A0A8C0Z653	tr	A0A0B4J194_CANLF;A0A8C0LW07_CANLF;A0A8C0Z653_CANLF	GOT2	Aspartate aminotransferase;Uncharacterized protein;Uncharacterized protein	3;4;4	1	_PYVLPSVR_	_PYVLPSVR_	PYVLPSVR	465.774	2	1384823	31.1527	0.00108881	211019_HFX_Pet_Urine_24fraction_No_03_E01	Canis lupus familiaris	uniprot-taxonomy_9615(canis_lupus_familiaris_220503_836sw_114891_tl)
A0A0B4J194;A0A8C0LW07;A0A8C0Z653	tr	A0A0B4J194_CANLF;A0A8C0LW07_CANLF;A0A8C0Z653_CANLF	GOT2	Aspartate aminotransferase;Uncharacterized protein;Uncharacterized protein	3;4;4	1	_FSQDVFLPK_	_FSQDVFLPK_	FSQDVFLPK	540.79	2	7019820	46.1839	0	211019_HFX_Pet_Urine_24fraction_No_04_E01	Canis lupus familiaris	uniprot-taxonomy_9615(canis_lupus_familiaris_220503_836sw_114891_tl)
A0A0B4J194;A0A8C0LW07;A0A8C0Z653	tr	A0A0B4J194_CANLF;A0A8C0LW07_CANLF;A0A8C0Z653_CANLF	GOT2	Aspartate aminotransferase;Uncharacterized protein;Uncharacterized protein	3;4;4	1	_IGASFLQR_	_IGASFLQR_	IGASFLQR	446.256	2	2980125	25.0635	0.000580508	211019_HFX_Pet_Urine_24fraction_No_04_E01	Canis lupus familiaris	uniprot-taxonomy_9615(canis_lupus_familiaris_220503_836sw_114891_tl)
A0A0B4J194;A0A8C0LW07;A0A8C0Z653	tr	A0A0B4J194_CANLF;A0A8C0LW07_CANLF;A0A8C0Z653_CANLF	GOT2	Aspartate aminotransferase;Uncharacterized protein;Uncharacterized protein	3;4;4	1	_PSWGNHTPIFR_	_PSWGNHTPIFR_	PSWGNHTPIFR	437.891	3	589888	24.4477	0	211019_HFX_Pet_Urine_24fraction_No_05_E01	Canis lupus familiaris	uniprot-taxonomy_9615(canis_lupus_familiaris_220503_836sw_114891_tl)
A0A0B4J194;A0A8C0LW07;A0A8C0Z653	tr	A0A0B4J194_CANLF;A0A8C0LW07_CANLF;A0A8C0Z653_CANLF	GOT2	Aspartate aminotransferase;Uncharacterized protein;Uncharacterized protein	3;4;4	1	_EYLPIAGLAEFC[+57]K_	_EYLPIAGLAEFC[Carbamidomethyl (C)]K_	EYLPIAGLAEFCK	755.884	2	178501	88.5583	0	211019_HFX_Pet_Urine_24fraction_No_08_E01	Canis lupus familiaris	uniprot-taxonomy_9615(canis_lupus_familiaris_220503_836sw_114891_tl)
A0A0B4J194;A0A8C0LW07;A0A8C0Z653	tr	A0A0B4J194_CANLF;A0A8C0LW07_CANLF;A0A8C0Z653_CANLF	GOT2	Aspartate aminotransferase;Uncharacterized protein;Uncharacterized protein	3;4;4	1	_IASTILTSPDLR_	_IASTILTSPDLR_	IASTILTSPDLR	643.869	2	1520155	46.0986	0	211019_HFX_Pet_Urine_24fraction_No_08_E01	Canis lupus familiaris	uniprot-taxonomy_9615(canis_lupus_familiaris_220503_836sw_114891_tl)
A0A0B4J194;A0A8C0LW07;A0A8C0Z653	tr	A0A0B4J194_CANLF;A0A8C0LW07_CANLF;A0A8C0Z653_CANLF	GOT2	Aspartate aminotransferase;Uncharacterized protein;Uncharacterized protein	3;4;4	1	_ASAELALGENNEVLK_	_ASAELALGENNEVLK_	ASAELALGENNEVLK	779.41	2	2446399	39.7519	0.000113225	211019_HFX_Pet_Urine_24fraction_No_12_E01	Canis lupus familiaris	uniprot-taxonomy_9615(canis_lupus_familiaris_220503_836sw_114891_tl)
A0A0B4J194;A0A8C0LW07;A0A8C0Z653	tr	A0A0B4J194_CANLF;A0A8C0LW07_CANLF;A0A8C0Z653_CANLF	GOT2	Aspartate aminotransferase;Uncharacterized protein;Uncharacterized protein	3;4;4	1	_EFSIYMTK_	_EFSIYMTK_	EFSIYMTK	509.749	2	776741	34.6909	0.00123566	211019_HFX_Pet_Urine_24fraction_No_21_E01	Canis lupus familiaris	uniprot-taxonomy_9615(canis_lupus_familiaris_220503_836sw_114891_tl)
A0A0B4J194;A0A8C0LW07;A0A8C0Z653	tr	A0A0B4J194_CANLF;A0A8C0LW07_CANLF;A0A8C0Z653_CANLF	GOT2	Aspartate aminotransferase;Uncharacterized protein;Uncharacterized protein	3;4;4	1	_MNLGVGAYR_	_MNLGVGAYR_	MNLGVGAYR	490.753	2	1058121	18.0978	8.65651e-05	211019_HFX_Pet_Urine_24fraction_No_21_E01	Canis lupus familiaris	uniprot-taxonomy_9615(canis_lupus_familiaris_220503_836sw_114891_tl)
A0A0B4J194;A0A8C0LW07;A0A8C0Z653	tr	A0A0B4J194_CANLF;A0A8C0LW07_CANLF;A0A8C0Z653_CANLF	GOT2	Aspartate aminotransferase;Uncharacterized protein;Uncharacterized protein	3;4;4	1	_M[+16]NLGVGAYR_	_M[Oxidation (M)]NLGVGAYR_	MNLGVGAYR	498.75	2	564705	0.754993	0.000810077	211019_HFX_Pet_Urine_24fraction_No_21_E01	Canis lupus familiaris	uniprot-taxonomy_9615(canis_lupus_familiaris_220503_836sw_114891_tl)
A0A0B4J194;A0A8C0LW07;A0A8C0Z653	tr	A0A0B4J194_CANLF;A0A8C0LW07_CANLF;A0A8C0Z653_CANLF	GOT2	Aspartate aminotransferase;Uncharacterized protein;Uncharacterized protein	3;4;4	1	_TC[+57]GFDFTGAIEDISK_	_TC[Carbamidomethyl (C)]GFDFTGAIEDISK_	TCGFDFTGAIEDISK	830.88	2	313807	79.5676	0	211019_HFX_Pet_Urine_24fraction_No_23_E01	Canis lupus familiaris	uniprot-taxonomy_9615(canis_lupus_familiaris_220503_836sw_114891_tl)
A0A0B4J195;A0A8C0TYI7	tr	A0A0B4J195_CANLF;A0A8C0TYI7_CANLF	GOT1	Aspartate aminotransferase;Uncharacterized protein	3;4	1	_IGAEFLAR_	_IGAEFLAR_	IGAEFLAR	438.751	2	29791760	30.2113	0.00072223	211019_HFX_Pet_Urine_24fraction_No_01_E01	Canis lupus familiaris	uniprot-taxonomy_9615(canis_lupus_familiaris_220503_836sw_114891_tl)
A0A0B4J195;A0A8C0TYI7	tr	A0A0B4J195_CANLF;A0A8C0TYI7_CANLF	GOT1	Aspartate aminotransferase;Uncharacterized protein	3;4	1	_NLEYVATSIHEAVTK_	_NLEYVATSIHEAVTK_	NLEYVATSIHEAVTK	558.961	3	3677335	44.9282	8.65651e-05	211019_HFX_Pet_Urine_24fraction_No_05_E01	Canis lupus familiaris	uniprot-taxonomy_9615(canis_lupus_familiaris_220503_836sw_114891_tl)
A0A0B4J195;A0A8C0TYI7	tr	A0A0B4J195_CANLF;A0A8C0TYI7_CANLF	GOT1	Aspartate aminotransferase;Uncharacterized protein	3;4	1	_NLEYVATSIHEAVTK_	_NLEYVATSIHEAVTK_	NLEYVATSIHEAVTK	837.939	2	1895124	44.9282	0.000207571	211019_HFX_Pet_Urine_24fraction_No_05_E01	Canis lupus familiaris	uniprot-taxonomy_9615(canis_lupus_familiaris_220503_836sw_114891_tl)
A0A0B4J195;A0A8C0TYI7	tr	A0A0B4J195_CANLF;A0A8C0TYI7_CANLF	GOT1	Aspartate aminotransferase;Uncharacterized protein	3;4	1	_TDDC[+57]QPWVLPVVR_	_TDDC[Carbamidomethyl (C)]QPWVLPVVR_	TDDCQPWVLPVVR	792.896	2	1102619	74.1353	0	211019_HFX_Pet_Urine_24fraction_No_05_E01	Canis lupus familiaris	uniprot-taxonomy_9615(canis_lupus_familiaris_220503_836sw_114891_tl)
A0A0B4J195;A0A8C0TYI7	tr	A0A0B4J195_CANLF;A0A8C0TYI7_CANLF	GOT1	Aspartate aminotransferase;Uncharacterized protein	3;4	1	_HIYLLPSGR_	_HIYLLPSGR_	HIYLLPSGR	352.538	3	505328	21.6026	0.000227192	211019_HFX_Pet_Urine_24fraction_No_07_E01	Canis lupus familiaris	uniprot-taxonomy_9615(canis_lupus_familiaris_220503_836sw_114891_tl)
A0A0B4J195;A0A8C0TYI7	tr	A0A0B4J195_CANLF;A0A8C0TYI7_CANLF	GOT1	Aspartate aminotransferase;Uncharacterized protein	3;4	1	_HIYLLPSGR_	_HIYLLPSGR_	HIYLLPSGR	528.303	2	1041765	21.6026	3.99904e-05	211019_HFX_Pet_Urine_24fraction_No_07_E01	Canis lupus familiaris	uniprot-taxonomy_9615(canis_lupus_familiaris_220503_836sw_114891_tl)
A0A0B4J195;A0A8C0TYI7	tr	A0A0B4J195_CANLF;A0A8C0TYI7_CANLF	GOT1	Aspartate aminotransferase;Uncharacterized protein	3;4	1	_SYHYWDEAK_	_SYHYWDEAK_	SYHYWDEAK	599.762	2	1877660	0.83355	0	211019_HFX_Pet_Urine_24fraction_No_09_E01	Canis lupus familiaris	uniprot-taxonomy_9615(canis_lupus_familiaris_220503_836sw_114891_tl)
A0A0B4J195;A0A8C0TYI7	tr	A0A0B4J195_CANLF;A0A8C0TYI7_CANLF	GOT1	Aspartate aminotransferase;Uncharacterized protein	3;4	1	_SYHYWDEAK_	_SYHYWDEAK_	SYHYWDEAK	400.177	3	634135	0.83355	3.99904e-05	211019_HFX_Pet_Urine_24fraction_No_09_E01	Canis lupus familiaris	uniprot-taxonomy_9615(canis_lupus_familiaris_220503_836sw_114891_tl)
A0A0B4J195;A0A8C0TYI7	tr	A0A0B4J195_CANLF;A0A8C0TYI7_CANLF	GOT1	Aspartate aminotransferase;Uncharacterized protein	3;4	1	_IVASTLSNPELFK_	_IVASTLSNPELFK_	IVASTLSNPELFK	709.898	2	970880	51.1199	0	211019_HFX_Pet_Urine_24fraction_No_11_E01	Canis lupus familiaris	uniprot-taxonomy_9615(canis_lupus_familiaris_220503_836sw_114891_tl)
A0A0B4J195;A0A8C0TYI7	tr	A0A0B4J195_CANLF;A0A8C0TYI7_CANLF	GOT1	Aspartate aminotransferase;Uncharacterized protein	3;4	1	_APPSVFAEVPQAQPVLVFK_	_APPSVFAEVPQAQPVLVFK_	APPSVFAEVPQAQPVLVFK	1012.56	2	326000	91.6535	0	211019_HFX_Pet_Urine_24fraction_No_12_E01	Canis lupus familiaris	uniprot-taxonomy_9615(canis_lupus_familiaris_220503_836sw_114891_tl)
A0A0B4J195;A0A8C0TYI7	tr	A0A0B4J195_CANLF;A0A8C0TYI7_CANLF	GOT1	Aspartate aminotransferase;Uncharacterized protein	3;4	1	_IANDHSLNHEYLPILGLAEFR_	_IANDHSLNHEYLPILGLAEFR_	IANDHSLNHEYLPILGLAEFR	606.318	4	86804.6	154.176	0.000124673	211019_HFX_Pet_Urine_24fraction_No_14_E01	Canis lupus familiaris	uniprot-taxonomy_9615(canis_lupus_familiaris_220503_836sw_114891_tl)
A0A0B4J195;A0A8C0TYI7	tr	A0A0B4J195_CANLF;A0A8C0TYI7_CANLF	GOT1	Aspartate aminotransferase;Uncharacterized protein	3;4	1	_NFGLYNER_	_NFGLYNER_	NFGLYNER	506.746	2	890629	16.317	0	211019_HFX_Pet_Urine_24fraction_No_16_E01	Canis lupus familiaris	uniprot-taxonomy_9615(canis_lupus_familiaris_220503_836sw_114891_tl)
A0A0B4J195;A0A8C0TYI7	tr	A0A0B4J195_CANLF;A0A8C0TYI7_CANLF	GOT1	Aspartate aminotransferase;Uncharacterized protein	3;4	1	_LVLGDDSPALQEK_	_LVLGDDSPALQEK_	LVLGDDSPALQEK	692.87	2	1140984	-51.2204	0	211019_HFX_Pet_Urine_24fraction_No_17_E01	Canis lupus familiaris	uniprot-taxonomy_9615(canis_lupus_familiaris_220503_836sw_114891_tl)
A0A0B4J195;A0A8C0TYI7	tr	A0A0B4J195_CANLF;A0A8C0TYI7_CANLF	GOT1	Aspartate aminotransferase;Uncharacterized protein	3;4	1	_VGGVQSLGGTGALR_	_VGGVQSLGGTGALR_	VGGVQSLGGTGALR	636.357	2	976259	15.5168	9.67087e-05	211019_HFX_Pet_Urine_24fraction_No_20_E01	Canis lupus familiaris	uniprot-taxonomy_9615(canis_lupus_familiaris_220503_836sw_114891_tl)
A0A0B4J195;A0A8C0TYI7	tr	A0A0B4J195_CANLF;A0A8C0TYI7_CANLF	GOT1	Aspartate aminotransferase;Uncharacterized protein	3;4	1	_VNLGVGAYR_	_VNLGVGAYR_	VNLGVGAYR	474.767	2	7303781	14.2242	7.75795e-05	211019_HFX_Pet_Urine_24fraction_No_20_E01	Canis lupus familiaris	uniprot-taxonomy_9615(canis_lupus_familiaris_220503_836sw_114891_tl)
A0A0B4J195;A0A8C0TYI7	tr	A0A0B4J195_CANLF;A0A8C0TYI7_CANLF	GOT1	Aspartate aminotransferase;Uncharacterized protein	3;4	1	_VGNLTVVAK_	_VGNLTVVAK_	VGNLTVVAK	450.779	2	54080180	-249.079	0	211019_HFX_Pet_Urine_24fraction_No_20_E01	Canis lupus familiaris	uniprot-taxonomy_9615(canis_lupus_familiaris_220503_836sw_114891_tl)
A0A0B4J195;A0A8C0TYI7	tr	A0A0B4J195_CANLF;A0A8C0TYI7_CANLF	GOT1	Aspartate aminotransferase;Uncharacterized protein	3;4	1	_ITWSNPPAQGAR_	_ITWSNPPAQGAR_	ITWSNPPAQGAR	649.336	2	14934620	-233.115	0	211019_HFX_Pet_Urine_24fraction_No_21_E01	Canis lupus familiaris	uniprot-taxonomy_9615(canis_lupus_familiaris_220503_836sw_114891_tl)
A0A0B4J195;A0A8C0TYI7	tr	A0A0B4J195_CANLF;A0A8C0TYI7_CANLF	GOT1	Aspartate aminotransferase;Uncharacterized protein	3;4	1	_INMC[+57]GLTTK_	_INMC[Carbamidomethyl (C)]GLTTK_	INMCGLTTK	519.26	2	555924	8.86474	0.00794671	211019_HFX_Pet_Urine_24fraction_No_23_E01	Canis lupus familiaris	uniprot-taxonomy_9615(canis_lupus_familiaris_220503_836sw_114891_tl)
A0A0B4J195;A0A8C0TYI7	tr	A0A0B4J195_CANLF;A0A8C0TYI7_CANLF	GOT1	Aspartate aminotransferase;Uncharacterized protein	3;4	1	_INM[+16]C[+57]GLTTK_	_INM[Oxidation (M)]C[Carbamidomethyl (C)]GLTTK_	INMCGLTTK	527.257	2	954894	8.92549	0.00057404	211019_HFX_Pet_Urine_24fraction_No_23_E01	Canis lupus familiaris	uniprot-taxonomy_9615(canis_lupus_familiaris_220503_836sw_114891_tl)
A0A0B4J196;A0A8C0TKU5;A0A8C0TRL1	tr	A0A0B4J196_CANLF;A0A8C0TKU5_CANLF;A0A8C0TRL1_CANLF	BDH2	3-hydroxybutyrate dehydrogenase 2;Uncharacterized protein;Uncharacterized protein	4	1	_PNTEEALNYFLK_	_PNTEEALNYFLK_	PNTEEALNYFLK	719.864	2	356211	71.6756	0.000131242	211019_HFX_Pet_Urine_24fraction_No_02_E01	Canis lupus familiaris	uniprot-taxonomy_9615(canis_lupus_familiaris_220503_836sw_114891_tl)
A0A0B4J196;A0A8C0TKU5;A0A8C0TRL1	tr	A0A0B4J196_CANLF;A0A8C0TKU5_CANLF;A0A8C0TRL1_CANLF	BDH2	3-hydroxybutyrate dehydrogenase 2;Uncharacterized protein;Uncharacterized protein	4	1	_SGNIINMSSVASSIK_	_SGNIINMSSVASSIK_	SGNIINMSSVASSIK	754.393	2	374371	54.7344	3.99904e-05	211019_HFX_Pet_Urine_24fraction_No_03_E01	Canis lupus familiaris	uniprot-taxonomy_9615(canis_lupus_familiaris_220503_836sw_114891_tl)
A0A0B4J196;A0A8C0TKU5;A0A8C0TRL1	tr	A0A0B4J196_CANLF;A0A8C0TKU5_CANLF;A0A8C0TRL1_CANLF	BDH2	3-hydroxybutyrate dehydrogenase 2;Uncharacterized protein;Uncharacterized protein	4	1	_SGNIINM[+16]SSVASSIK_	_SGNIINM[Oxidation (M)]SSVASSIK_	SGNIINMSSVASSIK	762.39	2	236155	55.0693	0.00141131	211019_HFX_Pet_Urine_24fraction_No_03_E01	Canis lupus familiaris	uniprot-taxonomy_9615(canis_lupus_familiaris_220503_836sw_114891_tl)
A0A0B4J196;A0A8C0TKU5;A0A8C0TRL1	tr	A0A0B4J196_CANLF;A0A8C0TKU5_CANLF;A0A8C0TRL1_CANLF	BDH2	3-hydroxybutyrate dehydrogenase 2;Uncharacterized protein;Uncharacterized protein	4	1	_SLATDFIQQGIR_	_SLATDFIQQGIR_	SLATDFIQQGIR	674.865	2	2063350	65.7064	0	211019_HFX_Pet_Urine_24fraction_No_04_E01	Canis lupus familiaris	uniprot-taxonomy_9615(canis_lupus_familiaris_220503_836sw_114891_tl)
A0A0B4J196;A0A8C0TKU5;A0A8C0TRL1	tr	A0A0B4J196_CANLF;A0A8C0TKU5_CANLF;A0A8C0TRL1_CANLF	BDH2	3-hydroxybutyrate dehydrogenase 2;Uncharacterized protein;Uncharacterized protein	4	1	_AAVIGLTK_	_AAVIGLTK_	AAVIGLTK	386.75	2	3750063	-41.1963	0.00021116	211019_HFX_Pet_Urine_24fraction_No_20_E01	Canis lupus familiaris	uniprot-taxonomy_9615(canis_lupus_familiaris_220503_836sw_114891_tl)
A0A0B4J197;A0A8C0PSI8	tr	A0A0B4J197_CANLF;A0A8C0PSI8_CANLF	SLC7A8	Solute carrier family 7 member 8;Uncharacterized protein	3;4	1	_TEETNEDTEEQRQPIYQPTASK_	_TEETNEDTEEQRQPIYQPTASK_	TEETNEDTEEQRQPIYQPTASK	865.4	3	237563	-7.25683	0.000166917	211019_HFX_Pet_Urine_24fraction_No_03_E01	Canis lupus familiaris	uniprot-taxonomy_9615(canis_lupus_familiaris_220503_836sw_114891_tl)
A0A0B4J197;A0A8C0PSI8	tr	A0A0B4J197_CANLF;A0A8C0PSI8_CANLF	SLC7A8	Solute carrier family 7 member 8;Uncharacterized protein	3;4	1	_LFFAGAR_	_LFFAGAR_	LFFAGAR	391.221	2	644041	32.0853	0.00038981	211019_HFX_Pet_Urine_24fraction_No_18_E01	Canis lupus familiaris	uniprot-taxonomy_9615(canis_lupus_familiaris_220503_836sw_114891_tl)
A0A0B4J197;A0A8C0PSI8	tr	A0A0B4J197_CANLF;A0A8C0PSI8_CANLF	SLC7A8	Solute carrier family 7 member 8;Uncharacterized protein	3;4	1	_VQDIFTAGK_	_VQDIFTAGK_	VQDIFTAGK	489.766	2	699992	13.5427	0.00154048	211019_HFX_Pet_Urine_24fraction_No_22_E01	Canis lupus familiaris	uniprot-taxonomy_9615(canis_lupus_familiaris_220503_836sw_114891_tl)
A0A0B4J198;A0A5F4DM93;A0A8C0SXA1;Q76C76;Q95J95	tr	A0A0B4J198_CANLF;A0A5F4DM93_CANLF;A0A8C0SXA1_CANLF;Q76C76_CANLF;Q95J95_CANLF	EIF4A2;EIF4A2;ADIPOQ;apM1;APM1	Adiponectin D;Eukaryotic translation initiation factor 4A2;Adiponectin, C1Q and collagen domain containing;Adiponectin;Adiponectin (Fragment)	4;4;4;2;2	2;1;1;1;1	_ITVPNVPIR_	_ITVPNVPIR_	ITVPNVPIR	504.814	2	498985400	43.4212	0.000329022	211019_HFX_Pet_Urine_24fraction_No_04_E01	Canis lupus familiaris	uniprot-taxonomy_9615(canis_lupus_familiaris_220503_836sw_114891_tl)
A0A0B4J198;A0A5F4DM93;A0A8C0SXA1;Q76C76;Q95J95	tr	A0A0B4J198_CANLF;A0A5F4DM93_CANLF;A0A8C0SXA1_CANLF;Q76C76_CANLF;Q95J95_CANLF	EIF4A2;EIF4A2;ADIPOQ;apM1;APM1	Adiponectin D;Eukaryotic translation initiation factor 4A2;Adiponectin, C1Q and collagen domain containing;Adiponectin;Adiponectin (Fragment)	4;4;4;2;2	2;1;1;1;1	_IFYNLQNHYDGTTGK_	_IFYNLQNHYDGTTGK_	IFYNLQNHYDGTTGK	590.953	3	4042177	25.4781	0	211019_HFX_Pet_Urine_24fraction_No_11_E01	Canis lupus familiaris	uniprot-taxonomy_9615(canis_lupus_familiaris_220503_836sw_114891_tl)
A0A0B4J198;A0A5F4DM93;A0A8C0SXA1;Q76C76;Q95J95	tr	A0A0B4J198_CANLF;A0A5F4DM93_CANLF;A0A8C0SXA1_CANLF;Q76C76_CANLF;Q95J95_CANLF	EIF4A2;EIF4A2;ADIPOQ;apM1;APM1	Adiponectin D;Eukaryotic translation initiation factor 4A2;Adiponectin, C1Q and collagen domain containing;Adiponectin;Adiponectin (Fragment)	4;4;4;2;2	2;1;1;1;1	_IFYNLQNHYDGTTGK_	_IFYNLQNHYDGTTGK_	IFYNLQNHYDGTTGK	885.926	2	865012	25.4781	3.99904e-05	211019_HFX_Pet_Urine_24fraction_No_11_E01	Canis lupus familiaris	uniprot-taxonomy_9615(canis_lupus_familiaris_220503_836sw_114891_tl)
A0A0B4J198;A0A5F4DM93;A0A8C0SXA1;Q76C76;Q95J95	tr	A0A0B4J198_CANLF;A0A5F4DM93_CANLF;A0A8C0SXA1_CANLF;Q76C76_CANLF;Q95J95_CANLF	EIF4A2;EIF4A2;ADIPOQ;apM1;APM1	Adiponectin D;Eukaryotic translation initiation factor 4A2;Adiponectin, C1Q and collagen domain containing;Adiponectin;Adiponectin (Fragment)	4;4;4;2;2	2;1;1;1;1	_SAFSVGLESR_	_SAFSVGLESR_	SAFSVGLESR	526.772	2	42145740	-47.7154	0	211019_HFX_Pet_Urine_24fraction_No_18_E01	Canis lupus familiaris	uniprot-taxonomy_9615(canis_lupus_familiaris_220503_836sw_114891_tl)
A0A0B4J198;A0A5F4DM93;A0A8C0SXA1;Q76C76;Q95J95	tr	A0A0B4J198_CANLF;A0A5F4DM93_CANLF;A0A8C0SXA1_CANLF;Q76C76_CANLF;Q95J95_CANLF	EIF4A2;EIF4A2;ADIPOQ;apM1;APM1	Adiponectin D;Eukaryotic translation initiation factor 4A2;Adiponectin, C1Q and collagen domain containing;Adiponectin;Adiponectin (Fragment)	4;4;4;2;2	2;1;1;1;1	_AM[+16]LFTYDQYQEK_	_AM[Oxidation (M)]LFTYDQYQEK_	AMLFTYDQYQEK	776.853	2	3294931	33.2874	0	211019_HFX_Pet_Urine_24fraction_No_18_E01	Canis lupus familiaris	uniprot-taxonomy_9615(canis_lupus_familiaris_220503_836sw_114891_tl)
A0A0B4J198;A0A5F4DM93;A0A8C0SXA1;Q76C76;Q95J95	tr	A0A0B4J198_CANLF;A0A5F4DM93_CANLF;A0A8C0SXA1_CANLF;Q76C76_CANLF;Q95J95_CANLF	EIF4A2;EIF4A2;ADIPOQ;apM1;APM1	Adiponectin D;Eukaryotic translation initiation factor 4A2;Adiponectin, C1Q and collagen domain containing;Adiponectin;Adiponectin (Fragment)	4;4;4;2;2	2;1;1;1;1	_GEPGESAYVHR_	_GEPGESAYVHR_	GEPGESAYVHR	401.191	3	246336	-722.871	0.000266021	211019_HFX_Pet_Urine_24fraction_No_21_E01	Canis lupus familiaris	uniprot-taxonomy_9615(canis_lupus_familiaris_220503_836sw_114891_tl)
A0A0B4J198;A0A5F4DM93;A0A8C0SXA1;Q76C76;Q95J95	tr	A0A0B4J198_CANLF;A0A5F4DM93_CANLF;A0A8C0SXA1_CANLF;Q76C76_CANLF;Q95J95_CANLF	EIF4A2;EIF4A2;ADIPOQ;apM1;APM1	Adiponectin D;Eukaryotic translation initiation factor 4A2;Adiponectin, C1Q and collagen domain containing;Adiponectin;Adiponectin (Fragment)	4;4;4;2;2	2;1;1;1;1	_AMLFTYDQYQEK_	_AMLFTYDQYQEK_	AMLFTYDQYQEK	768.856	2	5066086	47.587	0	211019_HFX_Pet_Urine_24fraction_No_24_E01	Canis lupus familiaris	uniprot-taxonomy_9615(canis_lupus_familiaris_220503_836sw_114891_tl)
A0A0B4J198;A0A5F4DM93;A0A8C0SXA1;Q76C76;Q95J95	tr	A0A0B4J198_CANLF;A0A5F4DM93_CANLF;A0A8C0SXA1_CANLF;Q76C76_CANLF;Q95J95_CANLF	EIF4A2;EIF4A2;ADIPOQ;apM1;APM1	Adiponectin D;Eukaryotic translation initiation factor 4A2;Adiponectin, C1Q and collagen domain containing;Adiponectin;Adiponectin (Fragment)	4;4;4;2;2	2;1;1;1;1	_GDTGETGVTGVEGPR_	_GDTGETGVTGVEGPR_	GDTGETGVTGVEGPR	716.339	2	1275647	-305.774	0	211019_HFX_Pet_Urine_24fraction_No_24_E01	Canis lupus familiaris	uniprot-taxonomy_9615(canis_lupus_familiaris_220503_836sw_114891_tl)
A0A0B4J1A1;A0A0B4J1A2;A0A5F4C413;A0A5F4CEA8;A0A5F4CY80;A0A5F4D1N2;A0A8C0Q631	tr	A0A0B4J1A1_CANLF;A0A0B4J1A2_CANLF;A0A5F4C413_CANLF;A0A5F4CEA8_CANLF;A0A5F4CY80_CANLF;A0A5F4D1N2_CANLF;A0A8C0Q631_CANLF	PKP1;LOC100855871;LOC100855871;PKP1;PKP1;LOC100855871;	Plakophilin 1 (ectodermal dysplasia/skin fragility syndrome);Uncharacterized protein;Uncharacterized protein;Plakophilin 1 (ectodermal dysplasia/skin fragility syndrome);Plakophilin 1 (ectodermal dysplasia/skin fragility syndrome);Uncharacterized protein;Plakophilin 1	3;3;3;3;3;3;4	1;2;1;1;1;1;1	_SEPDLYC[+57]DPR_	_SEPDLYC[Carbamidomethyl (C)]DPR_	SEPDLYCDPR	626.269	2	632920	-0.0123383	0.000373655	211019_HFX_Pet_Urine_24fraction_No_01_E01	Canis lupus familiaris	uniprot-taxonomy_9615(canis_lupus_familiaris_220503_836sw_114891_tl)
A0A0B4J1A1;A0A0B4J1A2;A0A5F4C413;A0A5F4CEA8;A0A5F4CY80;A0A5F4D1N2;A0A8C0Q631	tr	A0A0B4J1A1_CANLF;A0A0B4J1A2_CANLF;A0A5F4C413_CANLF;A0A5F4CEA8_CANLF;A0A5F4CY80_CANLF;A0A5F4D1N2_CANLF;A0A8C0Q631_CANLF	PKP1;LOC100855871;LOC100855871;PKP1;PKP1;LOC100855871;	Plakophilin 1 (ectodermal dysplasia/skin fragility syndrome);Uncharacterized protein;Uncharacterized protein;Plakophilin 1 (ectodermal dysplasia/skin fragility syndrome);Plakophilin 1 (ectodermal dysplasia/skin fragility syndrome);Uncharacterized protein;Plakophilin 1	3;3;3;3;3;3;4	1;2;1;1;1;1;1	_LLLSDM[+16]WSSK_	_LLLSDM[Oxidation (M)]WSSK_	LLLSDMWSSK	598.305	2	2645093	44.6488	0.000309748	211019_HFX_Pet_Urine_24fraction_No_10_E01	Canis lupus familiaris	uniprot-taxonomy_9615(canis_lupus_familiaris_220503_836sw_114891_tl)
A0A0B4J1A1;A0A0B4J1A2;A0A5F4C413;A0A5F4CEA8;A0A5F4CY80;A0A5F4D1N2;A0A8C0Q631	tr	A0A0B4J1A1_CANLF;A0A0B4J1A2_CANLF;A0A5F4C413_CANLF;A0A5F4CEA8_CANLF;A0A5F4CY80_CANLF;A0A5F4D1N2_CANLF;A0A8C0Q631_CANLF	PKP1;LOC100855871;LOC100855871;PKP1;PKP1;LOC100855871;	Plakophilin 1 (ectodermal dysplasia/skin fragility syndrome);Uncharacterized protein;Uncharacterized protein;Plakophilin 1 (ectodermal dysplasia/skin fragility syndrome);Plakophilin 1 (ectodermal dysplasia/skin fragility syndrome);Uncharacterized protein;Plakophilin 1	3;3;3;3;3;3;4	1;2;1;1;1;1;1	_SPNQNVQQAAAGALR_	_SPNQNVQQAAAGALR_	SPNQNVQQAAAGALR	762.898	2	6321965	11.6767	0	211019_HFX_Pet_Urine_24fraction_No_11_E01	Canis lupus familiaris	uniprot-taxonomy_9615(canis_lupus_familiaris_220503_836sw_114891_tl)
A0A0B4J1A1;A0A0B4J1A2;A0A5F4C413;A0A5F4CEA8;A0A5F4CY80;A0A5F4D1N2;A0A8C0Q631	tr	A0A0B4J1A1_CANLF;A0A0B4J1A2_CANLF;A0A5F4C413_CANLF;A0A5F4CEA8_CANLF;A0A5F4CY80_CANLF;A0A5F4D1N2_CANLF;A0A8C0Q631_CANLF	PKP1;LOC100855871;LOC100855871;PKP1;PKP1;LOC100855871;	Plakophilin 1 (ectodermal dysplasia/skin fragility syndrome);Uncharacterized protein;Uncharacterized protein;Plakophilin 1 (ectodermal dysplasia/skin fragility syndrome);Plakophilin 1 (ectodermal dysplasia/skin fragility syndrome);Uncharacterized protein;Plakophilin 1	3;3;3;3;3;3;4	1;2;1;1;1;1;1	_AM[+16]GNQVFPEVTR_	_AM[Oxidation (M)]GNQVFPEVTR_	AMGNQVFPEVTR	682.835	2	1345051	22.0249	0	211019_HFX_Pet_Urine_24fraction_No_14_E01	Canis lupus familiaris	uniprot-taxonomy_9615(canis_lupus_familiaris_220503_836sw_114891_tl)
A0A0B4J1A1;A0A0B4J1A2;A0A5F4C413;A0A5F4CEA8;A0A5F4CY80;A0A5F4D1N2;A0A8C0Q631	tr	A0A0B4J1A1_CANLF;A0A0B4J1A2_CANLF;A0A5F4C413_CANLF;A0A5F4CEA8_CANLF;A0A5F4CY80_CANLF;A0A5F4D1N2_CANLF;A0A8C0Q631_CANLF	PKP1;LOC100855871;LOC100855871;PKP1;PKP1;LOC100855871;	Plakophilin 1 (ectodermal dysplasia/skin fragility syndrome);Uncharacterized protein;Uncharacterized protein;Plakophilin 1 (ectodermal dysplasia/skin fragility syndrome);Plakophilin 1 (ectodermal dysplasia/skin fragility syndrome);Uncharacterized protein;Plakophilin 1	3;3;3;3;3;3;4	1;2;1;1;1;1;1	_IC[+57]SEDIEC[+57]SGLTIPK_	_IC[Carbamidomethyl (C)]SEDIEC[Carbamidomethyl (C)]SGLTIPK_	ICSEDIECSGLTIPK	861.408	2	855770	45.5617	0	211019_HFX_Pet_Urine_24fraction_No_16_E01	Canis lupus familiaris	uniprot-taxonomy_9615(canis_lupus_familiaris_220503_836sw_114891_tl)
A0A0B4J1A1;A0A0B4J1A2;A0A5F4C413;A0A5F4CEA8;A0A5F4CY80;A0A5F4D1N2;A0A8C0Q631	tr	A0A0B4J1A1_CANLF;A0A0B4J1A2_CANLF;A0A5F4C413_CANLF;A0A5F4CEA8_CANLF;A0A5F4CY80_CANLF;A0A5F4D1N2_CANLF;A0A8C0Q631_CANLF	PKP1;LOC100855871;LOC100855871;PKP1;PKP1;LOC100855871;	Plakophilin 1 (ectodermal dysplasia/skin fragility syndrome);Uncharacterized protein;Uncharacterized protein;Plakophilin 1 (ectodermal dysplasia/skin fragility syndrome);Plakophilin 1 (ectodermal dysplasia/skin fragility syndrome);Uncharacterized protein;Plakophilin 1	3;3;3;3;3;3;4	1;2;1;1;1;1;1	_EELIADALPVLADR_	_EELIADALPVLADR_	EELIADALPVLADR	762.917	2	428975	85.686	0	211019_HFX_Pet_Urine_24fraction_No_18_E01	Canis lupus familiaris	uniprot-taxonomy_9615(canis_lupus_familiaris_220503_836sw_114891_tl)
A0A0B4J1A1;A0A0B4J1A2;A0A5F4C413;A0A5F4CEA8;A0A5F4CY80;A0A5F4D1N2;A0A8C0Q631	tr	A0A0B4J1A1_CANLF;A0A0B4J1A2_CANLF;A0A5F4C413_CANLF;A0A5F4CEA8_CANLF;A0A5F4CY80_CANLF;A0A5F4D1N2_CANLF;A0A8C0Q631_CANLF	PKP1;LOC100855871;LOC100855871;PKP1;PKP1;LOC100855871;	Plakophilin 1 (ectodermal dysplasia/skin fragility syndrome);Uncharacterized protein;Uncharacterized protein;Plakophilin 1 (ectodermal dysplasia/skin fragility syndrome);Plakophilin 1 (ectodermal dysplasia/skin fragility syndrome);Uncharacterized protein;Plakophilin 1	3;3;3;3;3;3;4	1;2;1;1;1;1;1	_TYLNLM[+16]GK_	_TYLNLM[Oxidation (M)]GK_	TYLNLMGK	478.25	2	590876	12.5142	0.00116094	211019_HFX_Pet_Urine_24fraction_No_19_E01	Canis lupus familiaris	uniprot-taxonomy_9615(canis_lupus_familiaris_220503_836sw_114891_tl)
A0A0B4J1A1;A0A0B4J1A2;A0A5F4C413;A0A5F4CEA8;A0A5F4CY80;A0A5F4D1N2;A0A8C0Q631	tr	A0A0B4J1A1_CANLF;A0A0B4J1A2_CANLF;A0A5F4C413_CANLF;A0A5F4CEA8_CANLF;A0A5F4CY80_CANLF;A0A5F4D1N2_CANLF;A0A8C0Q631_CANLF	PKP1;LOC100855871;LOC100855871;PKP1;PKP1;LOC100855871;	Plakophilin 1 (ectodermal dysplasia/skin fragility syndrome);Uncharacterized protein;Uncharacterized protein;Plakophilin 1 (ectodermal dysplasia/skin fragility syndrome);Plakophilin 1 (ectodermal dysplasia/skin fragility syndrome);Uncharacterized protein;Plakophilin 1	3;3;3;3;3;3;4	1;2;1;1;1;1;1	_GLM[+16]SSGM[+16]SQLIGLK_	_GLM[Oxidation (M)]SSGM[Oxidation (M)]SQLIGLK_	GLMSSGMSQLIGLK	727.373	2	804922	28.3149	0.000200206	211019_HFX_Pet_Urine_24fraction_No_23_E01	Canis lupus familiaris	uniprot-taxonomy_9615(canis_lupus_familiaris_220503_836sw_114891_tl)
A0A0B6VKP2;A0A5F4CN27;A0A5F4CU77;A0A5F4DBH8;A0A5F4DDV1;A0A5F4DKC3;A0A8C0NHN7;A0A8C0NJI6;A0A8C0NMH4;A0A8C0QGY5;A0A8C0QIV2;A0A8C0QMN3;A0A8C0QRT5;A0A8C0RLU2;E2QUG4;E2QYG1	tr	A0A0B6VKP2_CANLF;A0A5F4CN27_CANLF;A0A5F4CU77_CANLF;A0A5F4DBH8_CANLF;A0A5F4DDV1_CANLF;A0A5F4DKC3_CANLF;A0A8C0NHN7_CANLF;A0A8C0NJI6_CANLF;A0A8C0NMH4_CANLF;A0A8C0QGY5_CANLF;A0A8C0QIV2_CANLF;A0A8C0QMN3_CANLF;A0A8C0QRT5_CANLF;A0A8C0RLU2_CANLF;E2QUG4_CANLF;E2QYG1_CANLF	POSTN;POSTN;POSTN;POSTN;POSTN;POSTN;POSTN;POSTN;POSTN;;;;;POSTN;POSTN;POSTN	Periostin (Fragment);Periostin;Periostin;Periostin;Periostin;Periostin;Periostin;Periostin;Periostin;Periostin;Periostin;Periostin;Periostin;Periostin;Periostin;Periostin	2;4;4;4;4;4;4;4;4;4;4;4;4;4;4;4	1;1;1;1;1;1;1;1;1;1;1;1;1;1;2;3	_AAAITSDILESLGR_	_AAAITSDILESLGR_	AAAITSDILESLGR	708.888	2	598540	80.1339	9.67087e-05	211019_HFX_Pet_Urine_24fraction_No_06_E01	Canis lupus familiaris	uniprot-taxonomy_9615(canis_lupus_familiaris_220503_836sw_114891_tl)
A0A0B6VKP2;A0A5F4CN27;A0A5F4CU77;A0A5F4DBH8;A0A5F4DDV1;A0A5F4DKC3;A0A8C0NHN7;A0A8C0NJI6;A0A8C0NMH4;A0A8C0QGY5;A0A8C0QIV2;A0A8C0QMN3;A0A8C0QRT5;A0A8C0RLU2;E2QUG4;E2QYG1	tr	A0A0B6VKP2_CANLF;A0A5F4CN27_CANLF;A0A5F4CU77_CANLF;A0A5F4DBH8_CANLF;A0A5F4DDV1_CANLF;A0A5F4DKC3_CANLF;A0A8C0NHN7_CANLF;A0A8C0NJI6_CANLF;A0A8C0NMH4_CANLF;A0A8C0QGY5_CANLF;A0A8C0QIV2_CANLF;A0A8C0QMN3_CANLF;A0A8C0QRT5_CANLF;A0A8C0RLU2_CANLF;E2QUG4_CANLF;E2QYG1_CANLF	POSTN;POSTN;POSTN;POSTN;POSTN;POSTN;POSTN;POSTN;POSTN;;;;;POSTN;POSTN;POSTN	Periostin (Fragment);Periostin;Periostin;Periostin;Periostin;Periostin;Periostin;Periostin;Periostin;Periostin;Periostin;Periostin;Periostin;Periostin;Periostin;Periostin	2;4;4;4;4;4;4;4;4;4;4;4;4;4;4;4	1;1;1;1;1;1;1;1;1;1;1;1;1;1;2;3	_IIDGVPVEITEK_	_IIDGVPVEITEK_	IIDGVPVEITEK	656.872	2	1251009	35.4264	3.99904e-05	211019_HFX_Pet_Urine_24fraction_No_21_E01	Canis lupus familiaris	uniprot-taxonomy_9615(canis_lupus_familiaris_220503_836sw_114891_tl)
A0A0B6VKP2;A0A5F4CN27;A0A5F4CU77;A0A5F4DBH8;A0A5F4DDV1;A0A5F4DKC3;A0A8C0NHN7;A0A8C0NJI6;A0A8C0NMH4;A0A8C0QGY5;A0A8C0QIV2;A0A8C0QMN3;A0A8C0QRT5;A0A8C0RLU2;E2QUG4;E2QYG1	tr	A0A0B6VKP2_CANLF;A0A5F4CN27_CANLF;A0A5F4CU77_CANLF;A0A5F4DBH8_CANLF;A0A5F4DDV1_CANLF;A0A5F4DKC3_CANLF;A0A8C0NHN7_CANLF;A0A8C0NJI6_CANLF;A0A8C0NMH4_CANLF;A0A8C0QGY5_CANLF;A0A8C0QIV2_CANLF;A0A8C0QMN3_CANLF;A0A8C0QRT5_CANLF;A0A8C0RLU2_CANLF;E2QUG4_CANLF;E2QYG1_CANLF	POSTN;POSTN;POSTN;POSTN;POSTN;POSTN;POSTN;POSTN;POSTN;;;;;POSTN;POSTN;POSTN	Periostin (Fragment);Periostin;Periostin;Periostin;Periostin;Periostin;Periostin;Periostin;Periostin;Periostin;Periostin;Periostin;Periostin;Periostin;Periostin;Periostin	2;4;4;4;4;4;4;4;4;4;4;4;4;4;4;4	1;1;1;1;1;1;1;1;1;1;1;1;1;1;2;3	_IITGPEIK_	_IITGPEIK_	IITGPEIK	435.768	2	13012760	-30.5103	0.00177169	211019_HFX_Pet_Urine_24fraction_No_23_E01	Canis lupus familiaris	uniprot-taxonomy_9615(canis_lupus_familiaris_220503_836sw_114891_tl)
A0A0E3N0I3;A0A2H4UKA0;A0A8C0N2S3;A0A8C0SC98	tr	A0A0E3N0I3_CANLF;A0A2H4UKA0_CANLF;A0A8C0N2S3_CANLF;A0A8C0SC98_CANLF	;AMH;AMH;AMH	Muellerian-inhibiting factor;Muellerian-inhibiting factor;Uncharacterized protein;Uncharacterized protein	2;3;4;4	1	_GYEHTFLEAVR_	_GYEHTFLEAVR_	GYEHTFLEAVR	441.223	3	158875	82.8133	0	211019_HFX_Pet_Urine_24fraction_No_19_E01	Canis lupus familiaris	uniprot-taxonomy_9615(canis_lupus_familiaris_220503_836sw_114891_tl)
A0A0F7QD65;A0A5F4BWY7;A0A5F4C6N3;A0A8C0N2P7;A0A8C0N7Z2;A0A8C0TBQ0;A0A8C0Z3D6;F1PGC5	tr	A0A0F7QD65_CANLF;A0A5F4BWY7_CANLF;A0A5F4C6N3_CANLF;A0A8C0N2P7_CANLF;A0A8C0N7Z2_CANLF;A0A8C0TBQ0_CANLF;A0A8C0Z3D6_CANLF;F1PGC5_CANLF	;PLA2R1;PLA2R1;;;;;PLA2R1	Phospholipase A2 receptor (Fragment);Phospholipase A2 receptor 1;Phospholipase A2 receptor 1;Phospholipase A2 receptor 1;Phospholipase A2 receptor 1;Phospholipase A2 receptor 1;Phospholipase A2 receptor 1;Phospholipase A2 receptor 1	2;4;4;4;4;4;4;4	1;1;1;1;1;1;1;2	_WSSTAC[+57]ESFLQGAIC[+57]HVPSETK_	_WSSTAC[Carbamidomethyl (C)]ESFLQGAIC[Carbamidomethyl (C)]HVPSETK_	WSSTACESFLQGAICHVPSETK	832.383	3	618608	62.2618	9.28333e-05	211019_HFX_Pet_Urine_24fraction_No_05_E01	Canis lupus familiaris	uniprot-taxonomy_9615(canis_lupus_familiaris_220503_836sw_114891_tl)
A0A0F7QD65;A0A5F4BWY7;A0A5F4C6N3;A0A8C0N2P7;A0A8C0N7Z2;A0A8C0TBQ0;A0A8C0Z3D6;F1PGC5	tr	A0A0F7QD65_CANLF;A0A5F4BWY7_CANLF;A0A5F4C6N3_CANLF;A0A8C0N2P7_CANLF;A0A8C0N7Z2_CANLF;A0A8C0TBQ0_CANLF;A0A8C0Z3D6_CANLF;F1PGC5_CANLF	;PLA2R1;PLA2R1;;;;;PLA2R1	Phospholipase A2 receptor (Fragment);Phospholipase A2 receptor 1;Phospholipase A2 receptor 1;Phospholipase A2 receptor 1;Phospholipase A2 receptor 1;Phospholipase A2 receptor 1;Phospholipase A2 receptor 1;Phospholipase A2 receptor 1	2;4;4;4;4;4;4;4	1;1;1;1;1;1;1;2	_GM[+16]FLIQSESLK_	_GM[Oxidation (M)]FLIQSESLK_	GMFLIQSESLK	634.831	2	184505	58.7678	0	211019_HFX_Pet_Urine_24fraction_No_08_E01	Canis lupus familiaris	uniprot-taxonomy_9615(canis_lupus_familiaris_220503_836sw_114891_tl)
A0A0F7QD65;A0A5F4BWY7;A0A5F4C6N3;A0A8C0N2P7;A0A8C0N7Z2;A0A8C0TBQ0;A0A8C0Z3D6;F1PGC5	tr	A0A0F7QD65_CANLF;A0A5F4BWY7_CANLF;A0A5F4C6N3_CANLF;A0A8C0N2P7_CANLF;A0A8C0N7Z2_CANLF;A0A8C0TBQ0_CANLF;A0A8C0Z3D6_CANLF;F1PGC5_CANLF	;PLA2R1;PLA2R1;;;;;PLA2R1	Phospholipase A2 receptor (Fragment);Phospholipase A2 receptor 1;Phospholipase A2 receptor 1;Phospholipase A2 receptor 1;Phospholipase A2 receptor 1;Phospholipase A2 receptor 1;Phospholipase A2 receptor 1;Phospholipase A2 receptor 1	2;4;4;4;4;4;4;4	1;1;1;1;1;1;1;2	_DDESSILGDC[+57]VFADTSGR_	_DDESSILGDC[Carbamidomethyl (C)]VFADTSGR_	DDESSILGDCVFADTSGR	972.418	2	254314	69.8578	0	211019_HFX_Pet_Urine_24fraction_No_11_E01	Canis lupus familiaris	uniprot-taxonomy_9615(canis_lupus_familiaris_220503_836sw_114891_tl)
A0A0F7QD65;A0A5F4BWY7;A0A5F4C6N3;A0A8C0N2P7;A0A8C0N7Z2;A0A8C0TBQ0;A0A8C0Z3D6;F1PGC5	tr	A0A0F7QD65_CANLF;A0A5F4BWY7_CANLF;A0A5F4C6N3_CANLF;A0A8C0N2P7_CANLF;A0A8C0N7Z2_CANLF;A0A8C0TBQ0_CANLF;A0A8C0Z3D6_CANLF;F1PGC5_CANLF	;PLA2R1;PLA2R1;;;;;PLA2R1	Phospholipase A2 receptor (Fragment);Phospholipase A2 receptor 1;Phospholipase A2 receptor 1;Phospholipase A2 receptor 1;Phospholipase A2 receptor 1;Phospholipase A2 receptor 1;Phospholipase A2 receptor 1;Phospholipase A2 receptor 1	2;4;4;4;4;4;4;4	1;1;1;1;1;1;1;2	_SEPVQYTHWNAR_	_SEPVQYTHWNAR_	SEPVQYTHWNAR	496.572	3	898050	5.14574	0	211019_HFX_Pet_Urine_24fraction_No_13_E01	Canis lupus familiaris	uniprot-taxonomy_9615(canis_lupus_familiaris_220503_836sw_114891_tl)
A0A0F7QD65;A0A5F4BWY7;A0A5F4C6N3;A0A8C0N2P7;A0A8C0N7Z2;A0A8C0TBQ0;A0A8C0Z3D6;F1PGC5	tr	A0A0F7QD65_CANLF;A0A5F4BWY7_CANLF;A0A5F4C6N3_CANLF;A0A8C0N2P7_CANLF;A0A8C0N7Z2_CANLF;A0A8C0TBQ0_CANLF;A0A8C0Z3D6_CANLF;F1PGC5_CANLF	;PLA2R1;PLA2R1;;;;;PLA2R1	Phospholipase A2 receptor (Fragment);Phospholipase A2 receptor 1;Phospholipase A2 receptor 1;Phospholipase A2 receptor 1;Phospholipase A2 receptor 1;Phospholipase A2 receptor 1;Phospholipase A2 receptor 1;Phospholipase A2 receptor 1	2;4;4;4;4;4;4;4	1;1;1;1;1;1;1;2	_DC[+57]ESTLPYIC[+57]K_	_DC[Carbamidomethyl (C)]ESTLPYIC[Carbamidomethyl (C)]K_	DCESTLPYICK	693.307	2	1322657	37.1321	0	211019_HFX_Pet_Urine_24fraction_No_14_E01	Canis lupus familiaris	uniprot-taxonomy_9615(canis_lupus_familiaris_220503_836sw_114891_tl)
A0A0F7RNT6	tr	A0A0F7RNT6_CANLF	ANXA5	Annexin	2	1	_SEIDLFNIR_	_SEIDLFNIR_	SEIDLFNIR	553.796	2	9781455	70.6671	0	211019_HFX_Pet_Urine_24fraction_No_01_E01	Canis lupus familiaris	uniprot-taxonomy_9615(canis_lupus_familiaris_220503_836sw_114891_tl)
A0A0F7RNT6	tr	A0A0F7RNT6_CANLF	ANXA5	Annexin	2	1	_ALLMLC[+57]GGEDD_	_ALLMLC[Carbamidomethyl (C)]GGEDD_	ALLMLCGGEDD	1193.52	1	373107	74.5562	0.00153119	211019_HFX_Pet_Urine_24fraction_No_01_E01	Canis lupus familiaris	uniprot-taxonomy_9615(canis_lupus_familiaris_220503_836sw_114891_tl)
A0A0F7RNT6	tr	A0A0F7RNT6_CANLF	ANXA5	Annexin	2	1	_YM[+16]TISGFQIEETIDR_	_YM[Oxidation (M)]TISGFQIEETIDR_	YMTISGFQIEETIDR	909.933	2	285824	65.0655	0	211019_HFX_Pet_Urine_24fraction_No_02_E01	Canis lupus familiaris	uniprot-taxonomy_9615(canis_lupus_familiaris_220503_836sw_114891_tl)
A0A0F7RNT6	tr	A0A0F7RNT6_CANLF	ANXA5	Annexin	2	1	_YMTISGFQIEETIDR_	_YMTISGFQIEETIDR_	YMTISGFQIEETIDR	901.935	2	452755	80.9899	0	211019_HFX_Pet_Urine_24fraction_No_02_E01	Canis lupus familiaris	uniprot-taxonomy_9615(canis_lupus_familiaris_220503_836sw_114891_tl)
A0A0F7RNT6	tr	A0A0F7RNT6_CANLF	ANXA5	Annexin	2	1	_NFATSLYSM[+16]IK_	_NFATSLYSM[Oxidation (M)]IK_	NFATSLYSMIK	645.824	2	744853	57.3336	3.99904e-05	211019_HFX_Pet_Urine_24fraction_No_04_E01	Canis lupus familiaris	uniprot-taxonomy_9615(canis_lupus_familiaris_220503_836sw_114891_tl)
A0A0F7RNT6	tr	A0A0F7RNT6_CANLF	ANXA5	Annexin	2	1	_LIVALMKPSR_	_LIVALMKPSR_	LIVALMKPSR	376.57	3	199065	29.9719	0.00927513	211019_HFX_Pet_Urine_24fraction_No_04_E01	Canis lupus familiaris	uniprot-taxonomy_9615(canis_lupus_familiaris_220503_836sw_114891_tl)
A0A0F7RNT6	tr	A0A0F7RNT6_CANLF	ANXA5	Annexin	2	1	_MLVVLLQANR_	_MLVVLLQANR_	MLVVLLQANR	578.847	2	254438	63.5964	3.68514e-05	211019_HFX_Pet_Urine_24fraction_No_05_E01	Canis lupus familiaris	uniprot-taxonomy_9615(canis_lupus_familiaris_220503_836sw_114891_tl)
A0A0F7RNT6	tr	A0A0F7RNT6_CANLF	ANXA5	Annexin	2	1	_FITIFGTR_	_FITIFGTR_	FITIFGTR	477.774	2	12392050	63.4898	0.000227518	211019_HFX_Pet_Urine_24fraction_No_05_E01	Canis lupus familiaris	uniprot-taxonomy_9615(canis_lupus_familiaris_220503_836sw_114891_tl)
A0A0F7RNT6	tr	A0A0F7RNT6_CANLF	ANXA5	Annexin	2	1	_QVYEEEYGSSLEDDVVGDTSGYYQR_	_QVYEEEYGSSLEDDVVGDTSGYYQR_	QVYEEEYGSSLEDDVVGDTSGYYQR	1444.62	2	167945	95.055	0.000344556	211019_HFX_Pet_Urine_24fraction_No_07_E01	Canis lupus familiaris	uniprot-taxonomy_9615(canis_lupus_familiaris_220503_836sw_114891_tl)
A0A0F7RNT6	tr	A0A0F7RNT6_CANLF	ANXA5	Annexin	2	1	_GLGTDEESILTLLTSR_	_GLGTDEESILTLLTSR_	GLGTDEESILTLLTSR	852.954	2	287578	116.561	3.99904e-05	211019_HFX_Pet_Urine_24fraction_No_08_E01	Canis lupus familiaris	uniprot-taxonomy_9615(canis_lupus_familiaris_220503_836sw_114891_tl)
A0A0F7RNT6	tr	A0A0F7RNT6_CANLF	ANXA5	Annexin	2	1	_VLTEIIASR_	_VLTEIIASR_	VLTEIIASR	501.303	2	2538989	31.2548	0	211019_HFX_Pet_Urine_24fraction_No_10_E01	Canis lupus familiaris	uniprot-taxonomy_9615(canis_lupus_familiaris_220503_836sw_114891_tl)
A0A0F7RNT6	tr	A0A0F7RNT6_CANLF	ANXA5	Annexin	2	1	_[+42]AQVLKGTVTPFPGFDER_	_[Acetyl (Protein N-term)]AQVLKGTVTPFPGFDER_	AQVLKGTVTPFPGFDER	952.499	2	115690	85.8954	0	211019_HFX_Pet_Urine_24fraction_No_10_E01	Canis lupus familiaris	uniprot-taxonomy_9615(canis_lupus_familiaris_220503_836sw_114891_tl)
A0A0F7RNT6	tr	A0A0F7RNT6_CANLF	ANXA5	Annexin	2	1	_DPDAGIDEAQVEQDAQALFQAGELK_	_DPDAGIDEAQVEQDAQALFQAGELK_	DPDAGIDEAQVEQDAQALFQAGELK	1329.63	2	4757738	117.597	0.00494823	211019_HFX_Pet_Urine_24fraction_No_12_E01	Canis lupus familiaris	uniprot-taxonomy_9615(canis_lupus_familiaris_220503_836sw_114891_tl)
A0A0F7RNT6	tr	A0A0F7RNT6_CANLF	ANXA5	Annexin	2	1	_DPDAGIDEAQVEQDAQALFQAGELK_	_DPDAGIDEAQVEQDAQALFQAGELK_	DPDAGIDEAQVEQDAQALFQAGELK	886.756	3	457775	117.597	0.000384006	211019_HFX_Pet_Urine_24fraction_No_12_E01	Canis lupus familiaris	uniprot-taxonomy_9615(canis_lupus_familiaris_220503_836sw_114891_tl)
A0A0F7RNT6	tr	A0A0F7RNT6_CANLF	ANXA5	Annexin	2	1	_ETSGNLEQLLLAVVK_	_ETSGNLEQLLLAVVK_	ETSGNLEQLLLAVVK	807.459	2	4924261	124.51	0.000131242	211019_HFX_Pet_Urine_24fraction_No_12_E01	Canis lupus familiaris	uniprot-taxonomy_9615(canis_lupus_familiaris_220503_836sw_114891_tl)
A0A0F7RNT6	tr	A0A0F7RNT6_CANLF	ANXA5	Annexin	2	1	_NFATSLYSMIK_	_NFATSLYSMIK_	NFATSLYSMIK	637.826	2	171900	87.4275	0.000124673	211019_HFX_Pet_Urine_24fraction_No_14_E01	Canis lupus familiaris	uniprot-taxonomy_9615(canis_lupus_familiaris_220503_836sw_114891_tl)
A0A0F7RNT6	tr	A0A0F7RNT6_CANLF	ANXA5	Annexin	2	1	_SIPAYLAETLYYAM[+16]K_	_SIPAYLAETLYYAM[Oxidation (M)]K_	SIPAYLAETLYYAMK	875.442	2	241174	93.9924	0	211019_HFX_Pet_Urine_24fraction_No_14_E01	Canis lupus familiaris	uniprot-taxonomy_9615(canis_lupus_familiaris_220503_836sw_114891_tl)
A0A0F7RNT6	tr	A0A0F7RNT6_CANLF	ANXA5	Annexin	2	1	_LIVALM[+16]KPSR_	_LIVALM[Oxidation (M)]KPSR_	LIVALMKPSR	381.902	3	886397	17.7291	9.67087e-05	211019_HFX_Pet_Urine_24fraction_No_16_E01	Canis lupus familiaris	uniprot-taxonomy_9615(canis_lupus_familiaris_220503_836sw_114891_tl)
A0A0F7RNT6	tr	A0A0F7RNT6_CANLF	ANXA5	Annexin	2	1	_GTVTPFPGFDER_	_GTVTPFPGFDER_	GTVTPFPGFDER	661.822	2	12747610	47.6906	0.000118329	211019_HFX_Pet_Urine_24fraction_No_22_E01	Canis lupus familiaris	uniprot-taxonomy_9615(canis_lupus_familiaris_220503_836sw_114891_tl)
A0A0N9JE84;A0A5F4CG18;A0A5F4CNJ2;A0A5F4DEE8;A0A8C0P926;A0A8C0P9W8;A0A8C0PA28;A0A8C0T3W1;A0A8C0T753;F6X7L0	tr	A0A0N9JE84_CANLF;A0A5F4CG18_CANLF;A0A5F4CNJ2_CANLF;A0A5F4DEE8_CANLF;A0A8C0P926_CANLF;A0A8C0P9W8_CANLF;A0A8C0PA28_CANLF;A0A8C0T3W1_CANLF;A0A8C0T753_CANLF;F6X7L0_CANLF	TPM4	Tropomyosin 4	2;3;3;3;4;4;4;4;4;3	1	_KLVILEGELER_	_KLVILEGELER_	KLVILEGELER	433.594	3	323230	91.0079	8.65651e-05	211019_HFX_Pet_Urine_24fraction_No_21_E01	Canis lupus familiaris	uniprot-taxonomy_9615(canis_lupus_familiaris_220503_836sw_114891_tl)
A0A0N9JE84;A0A5F4CG18;A0A5F4CNJ2;A0A5F4DEE8;A0A8C0P926;A0A8C0P9W8;A0A8C0PA28;A0A8C0T3W1;A0A8C0T753;F6X7L0	tr	A0A0N9JE84_CANLF;A0A5F4CG18_CANLF;A0A5F4CNJ2_CANLF;A0A5F4DEE8_CANLF;A0A8C0P926_CANLF;A0A8C0P9W8_CANLF;A0A8C0PA28_CANLF;A0A8C0T3W1_CANLF;A0A8C0T753_CANLF;F6X7L0_CANLF	TPM4	Tropomyosin 4	2;3;3;3;4;4;4;4;4;3	1	_LVILEGELER_	_LVILEGELER_	LVILEGELER	585.84	2	2010403	48.3266	3.99904e-05	211019_HFX_Pet_Urine_24fraction_No_22_E01	Canis lupus familiaris	uniprot-taxonomy_9615(canis_lupus_familiaris_220503_836sw_114891_tl)
A0A0N9JE84;A0A5F4CG18;A0A5F4CNJ2;A0A5F4DEE8;A0A8C0P926;A0A8C0P9W8;A0A8C0PA28;A0A8C0T3W1;A0A8C0T753;F6X7L0	tr	A0A0N9JE84_CANLF;A0A5F4CG18_CANLF;A0A5F4CNJ2_CANLF;A0A5F4DEE8_CANLF;A0A8C0P926_CANLF;A0A8C0P9W8_CANLF;A0A8C0PA28_CANLF;A0A8C0T3W1_CANLF;A0A8C0T753_CANLF;F6X7L0_CANLF	TPM4	Tropomyosin 4	2;3;3;3;4;4;4;4;4;3	1	_ASDAEGDVAALNR_	_ASDAEGDVAALNR_	ASDAEGDVAALNR	644.81	2	934064	-191.262	0	211019_HFX_Pet_Urine_24fraction_No_24_E01	Canis lupus familiaris	uniprot-taxonomy_9615(canis_lupus_familiaris_220503_836sw_114891_tl)
A0A140KFN9;A0A140KFP0;A0A140KFP1	tr	A0A140KFN9_CANLF;A0A140KFP0_CANLF;A0A140KFP1_CANLF	DLA-DRB1	MHC class II antigen beta chain	2	1	_FDSDVGEYR_	_FDSDVGEYR_	FDSDVGEYR	544.238	2	172089	8.11547	9.67087e-05	211019_HFX_Pet_Urine_24fraction_No_02_E01	Canis lupus familiaris	uniprot-taxonomy_9615(canis_lupus_familiaris_220503_836sw_114891_tl)
A0A140KFN9;A0A140KFP0;A0A140KFP1	tr	A0A140KFN9_CANLF;A0A140KFP0_CANLF;A0A140KFP1_CANLF	DLA-DRB1	MHC class II antigen beta chain	2	1	_NGQEEEAGVVSTGLIR_	_NGQEEEAGVVSTGLIR_	NGQEEEAGVVSTGLIR	829.921	2	572843	53.5442	0	211019_HFX_Pet_Urine_24fraction_No_12_E01	Canis lupus familiaris	uniprot-taxonomy_9615(canis_lupus_familiaris_220503_836sw_114891_tl)
A0A140KFN9;A0A140KFP0;A0A140KFP1	tr	A0A140KFN9_CANLF;A0A140KFP0_CANLF;A0A140KFP1_CANLF	DLA-DRB1	MHC class II antigen beta chain	2	1	_AVTELGRPDAESWNR_	_AVTELGRPDAESWNR_	AVTELGRPDAESWNR	567.617	3	1592887	18.6291	0	211019_HFX_Pet_Urine_24fraction_No_14_E01	Canis lupus familiaris	uniprot-taxonomy_9615(canis_lupus_familiaris_220503_836sw_114891_tl)
A0A140KFN9;A0A140KFP0;A0A140KFP1	tr	A0A140KFN9_CANLF;A0A140KFP0_CANLF;A0A140KFP1_CANLF	DLA-DRB1	MHC class II antigen beta chain	2	1	_VEPTVTVYPTK_	_VEPTVTVYPTK_	VEPTVTVYPTK	617.34	2	5733256	18.3202	0.000131242	211019_HFX_Pet_Urine_24fraction_No_15_E01	Canis lupus familiaris	uniprot-taxonomy_9615(canis_lupus_familiaris_220503_836sw_114891_tl)
A0A140KFN9;A0A140KFP0;A0A140KFP1	tr	A0A140KFN9_CANLF;A0A140KFP0_CANLF;A0A140KFP1_CANLF	DLA-DRB1	MHC class II antigen beta chain	2	1	_RVEPTVTVYPTK_	_RVEPTVTVYPTK_	RVEPTVTVYPTK	695.39	2	4217630	11.7096	0.000266021	211019_HFX_Pet_Urine_24fraction_No_15_E01	Canis lupus familiaris	uniprot-taxonomy_9615(canis_lupus_familiaris_220503_836sw_114891_tl)
A0A140KFN9;A0A140KFP0;A0A140KFP1	tr	A0A140KFN9_CANLF;A0A140KFP0_CANLF;A0A140KFP1_CANLF	DLA-DRB1	MHC class II antigen beta chain	2	1	_GHSGLQPTGLLS_	_GHSGLQPTGLLS_	GHSGLQPTGLLS	583.812	2	3156907	47.6123	0.000131242	211019_HFX_Pet_Urine_24fraction_No_21_E01	Canis lupus familiaris	uniprot-taxonomy_9615(canis_lupus_familiaris_220503_836sw_114891_tl)
A0A140KFQ9;A0A7I9BAR6;A0A7I9BD69	tr	A0A140KFQ9_CANLF;A0A7I9BAR6_CANLF;A0A7I9BD69_CANLF	DLA-88	MHC class I antigen alpha chain (Fragment);MHC class I antigen (Fragment);MHC class I antigen (Fragment)	2	1	_SYTAADAAAQITR_	_SYTAADAAAQITR_	SYTAADAAAQITR	669.836	2	1551701	22.9858	3.99904e-05	211019_HFX_Pet_Urine_24fraction_No_12_E01	Canis lupus familiaris	uniprot-taxonomy_9615(canis_lupus_familiaris_220503_836sw_114891_tl)
A0A140T8E0;A0A8C0PAQ3;A0A8C0PC08;A0A8C0T1B5;A0A8C0Z135	tr	A0A140T8E0_CANLF;A0A8C0PAQ3_CANLF;A0A8C0PC08_CANLF;A0A8C0T1B5_CANLF;A0A8C0Z135_CANLF	CAPRIN1	Cell cycle associated protein 1;Uncharacterized protein;Uncharacterized protein;Uncharacterized protein;Uncharacterized protein	3;4;4;4;4	1	_LNQDQLDAVSK_	_LNQDQLDAVSK_	LNQDQLDAVSK	615.82	2	3529343	5.47274	0	211019_HFX_Pet_Urine_24fraction_No_08_E01	Canis lupus familiaris	uniprot-taxonomy_9615(canis_lupus_familiaris_220503_836sw_114891_tl)
A0A140T8E0;A0A8C0PAQ3;A0A8C0PC08;A0A8C0T1B5;A0A8C0Z135	tr	A0A140T8E0_CANLF;A0A8C0PAQ3_CANLF;A0A8C0PC08_CANLF;A0A8C0T1B5_CANLF;A0A8C0Z135_CANLF	CAPRIN1	Cell cycle associated protein 1;Uncharacterized protein;Uncharacterized protein;Uncharacterized protein;Uncharacterized protein	3;4;4;4;4	1	_YQEVTNNLEFAK_	_YQEVTNNLEFAK_	YQEVTNNLEFAK	728.359	2	652954	29.183	0	211019_HFX_Pet_Urine_24fraction_No_16_E01	Canis lupus familiaris	uniprot-taxonomy_9615(canis_lupus_familiaris_220503_836sw_114891_tl)
A0A140T8E6;A0A8C0NYP7;A0A8C0P431	tr	A0A140T8E6_CANLF;A0A8C0NYP7_CANLF;A0A8C0P431_CANLF	JUP	Junction plakoglobin;Uncharacterized protein;Uncharacterized protein	3;4;4	1	_AAM[+16]IVNQLSK_	_AAM[Oxidation (M)]IVNQLSK_	AAMIVNQLSK	545.8	2	1793342	1.60325	0	211019_HFX_Pet_Urine_24fraction_No_01_E01	Canis lupus familiaris	uniprot-taxonomy_9615(canis_lupus_familiaris_220503_836sw_114891_tl)
A0A140T8E6;A0A8C0NYP7;A0A8C0P431	tr	A0A140T8E6_CANLF;A0A8C0NYP7_CANLF;A0A8C0P431_CANLF	JUP	Junction plakoglobin;Uncharacterized protein;Uncharacterized protein	3;4;4	1	_EAADAIDAEGASAPLMELLHSR_	_EAADAIDAEGASAPLMELLHSR_	EAADAIDAEGASAPLMELLHSR	756.371	3	84539.4	91.9923	0	211019_HFX_Pet_Urine_24fraction_No_01_E01	Canis lupus familiaris	uniprot-taxonomy_9615(canis_lupus_familiaris_220503_836sw_114891_tl)
A0A140T8E6;A0A8C0NYP7;A0A8C0P431	tr	A0A140T8E6_CANLF;A0A8C0NYP7_CANLF;A0A8C0P431_CANLF	JUP	Junction plakoglobin;Uncharacterized protein;Uncharacterized protein	3;4;4	1	_SAIVHLINYQDDAELATR_	_SAIVHLINYQDDAELATR_	SAIVHLINYQDDAELATR	677.016	3	306464	55.1058	0	211019_HFX_Pet_Urine_24fraction_No_01_E01	Canis lupus familiaris	uniprot-taxonomy_9615(canis_lupus_familiaris_220503_836sw_114891_tl)
A0A140T8E6;A0A8C0NYP7;A0A8C0P431	tr	A0A140T8E6_CANLF;A0A8C0NYP7_CANLF;A0A8C0P431_CANLF	JUP	Junction plakoglobin;Uncharacterized protein;Uncharacterized protein	3;4;4	1	_MEEIVEGC[+57]TGALHILAR_	_MEEIVEGC[Carbamidomethyl (C)]TGALHILAR_	MEEIVEGCTGALHILAR	633.654	3	1222974	57.821	0	211019_HFX_Pet_Urine_24fraction_No_02_E01	Canis lupus familiaris	uniprot-taxonomy_9615(canis_lupus_familiaris_220503_836sw_114891_tl)
A0A140T8E6;A0A8C0NYP7;A0A8C0P431	tr	A0A140T8E6_CANLF;A0A8C0NYP7_CANLF;A0A8C0P431_CANLF	JUP	Junction plakoglobin;Uncharacterized protein;Uncharacterized protein	3;4;4	1	_M[+16]EEIVEGC[+57]TGALHILAR_	_M[Oxidation (M)]EEIVEGC[Carbamidomethyl (C)]TGALHILAR_	MEEIVEGCTGALHILAR	638.985	3	422911	49.9094	3.99904e-05	211019_HFX_Pet_Urine_24fraction_No_02_E01	Canis lupus familiaris	uniprot-taxonomy_9615(canis_lupus_familiaris_220503_836sw_114891_tl)
A0A140T8E6;A0A8C0NYP7;A0A8C0P431	tr	A0A140T8E6_CANLF;A0A8C0NYP7_CANLF;A0A8C0P431_CANLF	JUP	Junction plakoglobin;Uncharacterized protein;Uncharacterized protein	3;4;4	1	_AAMIVNQLSK_	_AAMIVNQLSK_	AAMIVNQLSK	537.802	2	1874311	20.7207	0.000913735	211019_HFX_Pet_Urine_24fraction_No_02_E01	Canis lupus familiaris	uniprot-taxonomy_9615(canis_lupus_familiaris_220503_836sw_114891_tl)
A0A140T8E6;A0A8C0NYP7;A0A8C0P431	tr	A0A140T8E6_CANLF;A0A8C0NYP7_CANLF;A0A8C0P431_CANLF	JUP	Junction plakoglobin;Uncharacterized protein;Uncharacterized protein	3;4;4	1	_NLALC[+57]PANHAPLQEAAVIPR_	_NLALC[Carbamidomethyl (C)]PANHAPLQEAAVIPR_	NLALCPANHAPLQEAAVIPR	719.053	3	373134	52.775	8.65651e-05	211019_HFX_Pet_Urine_24fraction_No_04_E01	Canis lupus familiaris	uniprot-taxonomy_9615(canis_lupus_familiaris_220503_836sw_114891_tl)
A0A140T8E6;A0A8C0NYP7;A0A8C0P431	tr	A0A140T8E6_CANLF;A0A8C0NYP7_CANLF;A0A8C0P431_CANLF	JUP	Junction plakoglobin;Uncharacterized protein;Uncharacterized protein	3;4;4	1	_NEGTATYAAAVLFR_	_NEGTATYAAAVLFR_	NEGTATYAAAVLFR	742.381	2	1628996	64.5713	0	211019_HFX_Pet_Urine_24fraction_No_04_E01	Canis lupus familiaris	uniprot-taxonomy_9615(canis_lupus_familiaris_220503_836sw_114891_tl)
A0A140T8E6;A0A8C0NYP7;A0A8C0P431	tr	A0A140T8E6_CANLF;A0A8C0NYP7_CANLF;A0A8C0P431_CANLF	JUP	Junction plakoglobin;Uncharacterized protein;Uncharacterized protein	3;4;4	1	_ALM[+16]GSPQLVAAVVR_	_ALM[Oxidation (M)]GSPQLVAAVVR_	ALMGSPQLVAAVVR	714.406	2	1053087	52.1112	0	211019_HFX_Pet_Urine_24fraction_No_05_E01	Canis lupus familiaris	uniprot-taxonomy_9615(canis_lupus_familiaris_220503_836sw_114891_tl)
A0A140T8E6;A0A8C0NYP7;A0A8C0P431	tr	A0A140T8E6_CANLF;A0A8C0NYP7_CANLF;A0A8C0P431_CANLF	JUP	Junction plakoglobin;Uncharacterized protein;Uncharacterized protein	3;4;4	1	_LNYGIPAIVK_	_LNYGIPAIVK_	LNYGIPAIVK	544.329	2	567391	55.3854	0	211019_HFX_Pet_Urine_24fraction_No_08_E01	Canis lupus familiaris	uniprot-taxonomy_9615(canis_lupus_familiaris_220503_836sw_114891_tl)
A0A140T8E6;A0A8C0NYP7;A0A8C0P431	tr	A0A140T8E6_CANLF;A0A8C0NYP7_CANLF;A0A8C0P431_CANLF	JUP	Junction plakoglobin;Uncharacterized protein;Uncharacterized protein	3;4;4	1	_AGDKDDITEPAVC[+57]ALR_	_AGDKDDITEPAVC[Carbamidomethyl (C)]ALR_	AGDKDDITEPAVCALR	577.617	3	472222	25.8746	0	211019_HFX_Pet_Urine_24fraction_No_09_E01	Canis lupus familiaris	uniprot-taxonomy_9615(canis_lupus_familiaris_220503_836sw_114891_tl)
A0A140T8E6;A0A8C0NYP7;A0A8C0P431	tr	A0A140T8E6_CANLF;A0A8C0NYP7_CANLF;A0A8C0P431_CANLF	JUP	Junction plakoglobin;Uncharacterized protein;Uncharacterized protein	3;4;4	1	_VSVELTNSLFK_	_VSVELTNSLFK_	VSVELTNSLFK	618.845	2	1099226	61.0925	0	211019_HFX_Pet_Urine_24fraction_No_10_E01	Canis lupus familiaris	uniprot-taxonomy_9615(canis_lupus_familiaris_220503_836sw_114891_tl)
A0A140T8E6;A0A8C0NYP7;A0A8C0P431	tr	A0A140T8E6_CANLF;A0A8C0NYP7_CANLF;A0A8C0P431_CANLF	JUP	Junction plakoglobin;Uncharacterized protein;Uncharacterized protein	3;4;4	1	_DDITEPAVC[+57]ALR_	_DDITEPAVC[Carbamidomethyl (C)]ALR_	DDITEPAVCALR	680.332	2	543423	43.7257	0.000131242	211019_HFX_Pet_Urine_24fraction_No_10_E01	Canis lupus familiaris	uniprot-taxonomy_9615(canis_lupus_familiaris_220503_836sw_114891_tl)
A0A140T8E6;A0A8C0NYP7;A0A8C0P431	tr	A0A140T8E6_CANLF;A0A8C0NYP7_CANLF;A0A8C0P431_CANLF	JUP	Junction plakoglobin;Uncharacterized protein;Uncharacterized protein	3;4;4	1	_ALMGSPQLVAAVVR_	_ALMGSPQLVAAVVR_	ALMGSPQLVAAVVR	706.408	2	264741	68.5439	0	211019_HFX_Pet_Urine_24fraction_No_13_E01	Canis lupus familiaris	uniprot-taxonomy_9615(canis_lupus_familiaris_220503_836sw_114891_tl)
A0A140T8E6;A0A8C0NYP7;A0A8C0P431	tr	A0A140T8E6_CANLF;A0A8C0NYP7_CANLF;A0A8C0P431_CANLF	JUP	Junction plakoglobin;Uncharacterized protein;Uncharacterized protein	3;4;4	1	_EGLLAIFK_	_EGLLAIFK_	EGLLAIFK	445.771	2	689873	79.0408	0.000658966	211019_HFX_Pet_Urine_24fraction_No_14_E01	Canis lupus familiaris	uniprot-taxonomy_9615(canis_lupus_familiaris_220503_836sw_114891_tl)
A0A140T8E6;A0A8C0NYP7;A0A8C0P431	tr	A0A140T8E6_CANLF;A0A8C0NYP7_CANLF;A0A8C0P431_CANLF	JUP	Junction plakoglobin;Uncharacterized protein;Uncharacterized protein	3;4;4	1	_LLNQPNQWPLVK_	_LLNQPNQWPLVK_	LLNQPNQWPLVK	725.414	2	806726	55.127	0	211019_HFX_Pet_Urine_24fraction_No_14_E01	Canis lupus familiaris	uniprot-taxonomy_9615(canis_lupus_familiaris_220503_836sw_114891_tl)
A0A140T8E6;A0A8C0NYP7;A0A8C0P431	tr	A0A140T8E6_CANLF;A0A8C0NYP7_CANLF;A0A8C0P431_CANLF	JUP	Junction plakoglobin;Uncharacterized protein;Uncharacterized protein	3;4;4	1	_LLNDEDPVVVTK_	_LLNDEDPVVVTK_	LLNDEDPVVVTK	671.367	2	4526763	31.8129	0	211019_HFX_Pet_Urine_24fraction_No_15_E01	Canis lupus familiaris	uniprot-taxonomy_9615(canis_lupus_familiaris_220503_836sw_114891_tl)
A0A140T8E6;A0A8C0NYP7;A0A8C0P431	tr	A0A140T8E6_CANLF;A0A8C0NYP7_CANLF;A0A8C0P431_CANLF	JUP	Junction plakoglobin;Uncharacterized protein;Uncharacterized protein	3;4;4	1	_EAADAIDAEGASAPLM[+16]ELLHSR_	_EAADAIDAEGASAPLM[Oxidation (M)]ELLHSR_	EAADAIDAEGASAPLMELLHSR	761.702	3	157223	568.002	0	211019_HFX_Pet_Urine_24fraction_No_19_E01	Canis lupus familiaris	uniprot-taxonomy_9615(canis_lupus_familiaris_220503_836sw_114891_tl)
A0A140T8E6;A0A8C0NYP7;A0A8C0P431	tr	A0A140T8E6_CANLF;A0A8C0NYP7_CANLF;A0A8C0P431_CANLF	JUP	Junction plakoglobin;Uncharacterized protein;Uncharacterized protein	3;4;4	1	_LVQLLVK_	_LVQLLVK_	LVQLLVK	406.784	2	20443530	36.0049	0.000344556	211019_HFX_Pet_Urine_24fraction_No_22_E01	Canis lupus familiaris	uniprot-taxonomy_9615(canis_lupus_familiaris_220503_836sw_114891_tl)
A0A140T8E6;A0A8C0NYP7;A0A8C0P431	tr	A0A140T8E6_CANLF;A0A8C0NYP7_CANLF;A0A8C0P431_CANLF	JUP	Junction plakoglobin;Uncharacterized protein;Uncharacterized protein	3;4;4	1	_LAEPSQLLK_	_LAEPSQLLK_	LAEPSQLLK	499.798	2	2280952	22.3188	0.000338581	211019_HFX_Pet_Urine_24fraction_No_23_E01	Canis lupus familiaris	uniprot-taxonomy_9615(canis_lupus_familiaris_220503_836sw_114891_tl)
A0A140T8E6;A0A8C0NYP7;A0A8C0P431	tr	A0A140T8E6_CANLF;A0A8C0NYP7_CANLF;A0A8C0P431_CANLF	JUP	Junction plakoglobin;Uncharacterized protein;Uncharacterized protein	3;4;4	1	_VAAGVLC[+57]ELAQDK_	_VAAGVLC[Carbamidomethyl (C)]ELAQDK_	VAAGVLCELAQDK	687.358	2	4045638	46.6726	0.000612156	211019_HFX_Pet_Urine_24fraction_No_23_E01	Canis lupus familiaris	uniprot-taxonomy_9615(canis_lupus_familiaris_220503_836sw_114891_tl)
A0A140T8E6;A0A8C0NYP7;A0A8C0P431	tr	A0A140T8E6_CANLF;A0A8C0NYP7_CANLF;A0A8C0P431_CANLF	JUP	Junction plakoglobin;Uncharacterized protein;Uncharacterized protein	3;4;4	1	_PAIVEAGGMQALGK_	_PAIVEAGGMQALGK_	PAIVEAGGMQALGK	671.363	2	401007	28.0963	0.000543158	211019_HFX_Pet_Urine_24fraction_No_23_E01	Canis lupus familiaris	uniprot-taxonomy_9615(canis_lupus_familiaris_220503_836sw_114891_tl)
A0A140T8E6;A0A8C0NYP7;A0A8C0P431	tr	A0A140T8E6_CANLF;A0A8C0NYP7_CANLF;A0A8C0P431_CANLF	JUP	Junction plakoglobin;Uncharacterized protein;Uncharacterized protein	3;4;4	1	_TM[+16]QNTSDLDTAR_	_TM[Oxidation (M)]QNTSDLDTAR_	TMQNTSDLDTAR	684.807	2	157711	-410.542	0	211019_HFX_Pet_Urine_24fraction_No_24_E01	Canis lupus familiaris	uniprot-taxonomy_9615(canis_lupus_familiaris_220503_836sw_114891_tl)
A0A140T8E8;A0A8C0M0H1;A0A8C0S4K7;Q32KH7	tr;tr;tr;sp	A0A140T8E8_CANLF;A0A8C0M0H1_CANLF;A0A8C0S4K7_CANLF;ARSI_CANLF	ARSI;;ARSI;ARSI	Arylsulfatase I;Arylsulfatase family member I;Arylsulfatase I;Arylsulfatase I	3;4;4;2	1;1;1;2	_EDLAGQRPDVVR_	_EDLAGQRPDVVR_	EDLAGQRPDVVR	452.241	3	550061	-5.23379	0	211019_HFX_Pet_Urine_24fraction_No_04_E01	Canis lupus familiaris	uniprot-taxonomy_9615(canis_lupus_familiaris_220503_836sw_114891_tl)
A0A1B1X469;A0A5F4CYA3;A0A8C0NQM6;A0A8C0NUQ9;A0A8C0QKG4;A0A8C0RL80;E2RNG2	tr	A0A1B1X469_CANLF;A0A5F4CYA3_CANLF;A0A8C0NQM6_CANLF;A0A8C0NUQ9_CANLF;A0A8C0QKG4_CANLF;A0A8C0RL80_CANLF;E2RNG2_CANLF	;ATP5F1A;ATP5F1A;ATP5F1A;ATP5F1A;ATP5F1A;ATP5F1A	ATP synthase subunit alpha;ATP synthase subunit alpha;Uncharacterized protein;Uncharacterized protein;Uncharacterized protein;Uncharacterized protein;ATP synthase subunit alpha	2;3;4;4;4;4;3	1;1;1;1;1;1;2	_PAINVGLSVSR_	_PAINVGLSVSR_	PAINVGLSVSR	556.825	2	2533576	35.1013	0	211019_HFX_Pet_Urine_24fraction_No_04_E01	Canis lupus familiaris	uniprot-taxonomy_9615(canis_lupus_familiaris_220503_836sw_114891_tl)
A0A1B1X469;A0A5F4CYA3;A0A8C0NQM6;A0A8C0NUQ9;A0A8C0QKG4;A0A8C0RL80;E2RNG2	tr	A0A1B1X469_CANLF;A0A5F4CYA3_CANLF;A0A8C0NQM6_CANLF;A0A8C0NUQ9_CANLF;A0A8C0QKG4_CANLF;A0A8C0RL80_CANLF;E2RNG2_CANLF	;ATP5F1A;ATP5F1A;ATP5F1A;ATP5F1A;ATP5F1A;ATP5F1A	ATP synthase subunit alpha;ATP synthase subunit alpha;Uncharacterized protein;Uncharacterized protein;Uncharacterized protein;Uncharacterized protein;ATP synthase subunit alpha	2;3;4;4;4;4;3	1;1;1;1;1;1;2	_TSIAIDTIINQK_	_TSIAIDTIINQK_	TSIAIDTIINQK	658.875	2	7945359	53.5303	3.99904e-05	211019_HFX_Pet_Urine_24fraction_No_04_E01	Canis lupus familiaris	uniprot-taxonomy_9615(canis_lupus_familiaris_220503_836sw_114891_tl)
A0A1B1X469;A0A5F4CYA3;A0A8C0NQM6;A0A8C0NUQ9;A0A8C0QKG4;A0A8C0RL80;E2RNG2	tr	A0A1B1X469_CANLF;A0A5F4CYA3_CANLF;A0A8C0NQM6_CANLF;A0A8C0NUQ9_CANLF;A0A8C0QKG4_CANLF;A0A8C0RL80_CANLF;E2RNG2_CANLF	;ATP5F1A;ATP5F1A;ATP5F1A;ATP5F1A;ATP5F1A;ATP5F1A	ATP synthase subunit alpha;ATP synthase subunit alpha;Uncharacterized protein;Uncharacterized protein;Uncharacterized protein;Uncharacterized protein;ATP synthase subunit alpha	2;3;4;4;4;4;3	1;1;1;1;1;1;2	_AVDSLVPIGR_	_AVDSLVPIGR_	AVDSLVPIGR	513.801	2	12717830	40.7792	3.99904e-05	211019_HFX_Pet_Urine_24fraction_No_04_E01	Canis lupus familiaris	uniprot-taxonomy_9615(canis_lupus_familiaris_220503_836sw_114891_tl)
A0A1B1X469;A0A5F4CYA3;A0A8C0NQM6;A0A8C0NUQ9;A0A8C0QKG4;A0A8C0RL80;E2RNG2	tr	A0A1B1X469_CANLF;A0A5F4CYA3_CANLF;A0A8C0NQM6_CANLF;A0A8C0NUQ9_CANLF;A0A8C0QKG4_CANLF;A0A8C0RL80_CANLF;E2RNG2_CANLF	;ATP5F1A;ATP5F1A;ATP5F1A;ATP5F1A;ATP5F1A;ATP5F1A	ATP synthase subunit alpha;ATP synthase subunit alpha;Uncharacterized protein;Uncharacterized protein;Uncharacterized protein;Uncharacterized protein;ATP synthase subunit alpha	2;3;4;4;4;4;3	1;1;1;1;1;1;2	_VLSIGDGIAR_	_VLSIGDGIAR_	VLSIGDGIAR	500.793	2	33901350	32.1921	0	211019_HFX_Pet_Urine_24fraction_No_04_E01	Canis lupus familiaris	uniprot-taxonomy_9615(canis_lupus_familiaris_220503_836sw_114891_tl)
A0A1B1X469;A0A5F4CYA3;A0A8C0NQM6;A0A8C0NUQ9;A0A8C0QKG4;A0A8C0RL80;E2RNG2	tr	A0A1B1X469_CANLF;A0A5F4CYA3_CANLF;A0A8C0NQM6_CANLF;A0A8C0NUQ9_CANLF;A0A8C0QKG4_CANLF;A0A8C0RL80_CANLF;E2RNG2_CANLF	;ATP5F1A;ATP5F1A;ATP5F1A;ATP5F1A;ATP5F1A;ATP5F1A	ATP synthase subunit alpha;ATP synthase subunit alpha;Uncharacterized protein;Uncharacterized protein;Uncharacterized protein;Uncharacterized protein;ATP synthase subunit alpha	2;3;4;4;4;4;3	1;1;1;1;1;1;2	_GM[+16]SLNLEPDNVGVVVFGNDK_	_GM[Oxidation (M)]SLNLEPDNVGVVVFGNDK_	GMSLNLEPDNVGVVVFGNDK	1060.52	2	626896	95.5346	0.000174734	211019_HFX_Pet_Urine_24fraction_No_05_E01	Canis lupus familiaris	uniprot-taxonomy_9615(canis_lupus_familiaris_220503_836sw_114891_tl)
A0A1B1X469;A0A5F4CYA3;A0A8C0NQM6;A0A8C0NUQ9;A0A8C0QKG4;A0A8C0RL80;E2RNG2	tr	A0A1B1X469_CANLF;A0A5F4CYA3_CANLF;A0A8C0NQM6_CANLF;A0A8C0NUQ9_CANLF;A0A8C0QKG4_CANLF;A0A8C0RL80_CANLF;E2RNG2_CANLF	;ATP5F1A;ATP5F1A;ATP5F1A;ATP5F1A;ATP5F1A;ATP5F1A	ATP synthase subunit alpha;ATP synthase subunit alpha;Uncharacterized protein;Uncharacterized protein;Uncharacterized protein;Uncharacterized protein;ATP synthase subunit alpha	2;3;4;4;4;4;3	1;1;1;1;1;1;2	_GMSLNLEPDNVGVVVFGNDK_	_GMSLNLEPDNVGVVVFGNDK_	GMSLNLEPDNVGVVVFGNDK	1052.52	2	760937	95.5346	3.99904e-05	211019_HFX_Pet_Urine_24fraction_No_05_E01	Canis lupus familiaris	uniprot-taxonomy_9615(canis_lupus_familiaris_220503_836sw_114891_tl)
A0A1B1X469;A0A5F4CYA3;A0A8C0NQM6;A0A8C0NUQ9;A0A8C0QKG4;A0A8C0RL80;E2RNG2	tr	A0A1B1X469_CANLF;A0A5F4CYA3_CANLF;A0A8C0NQM6_CANLF;A0A8C0NUQ9_CANLF;A0A8C0QKG4_CANLF;A0A8C0RL80_CANLF;E2RNG2_CANLF	;ATP5F1A;ATP5F1A;ATP5F1A;ATP5F1A;ATP5F1A;ATP5F1A	ATP synthase subunit alpha;ATP synthase subunit alpha;Uncharacterized protein;Uncharacterized protein;Uncharacterized protein;Uncharacterized protein;ATP synthase subunit alpha	2;3;4;4;4;4;3	1;1;1;1;1;1;2	_QMSLLLR_	_QMSLLLR_	QMSLLLR	430.755	2	1725700	39.2574	0.000819448	211019_HFX_Pet_Urine_24fraction_No_05_E01	Canis lupus familiaris	uniprot-taxonomy_9615(canis_lupus_familiaris_220503_836sw_114891_tl)
A0A1B1X469;A0A5F4CYA3;A0A8C0NQM6;A0A8C0NUQ9;A0A8C0QKG4;A0A8C0RL80;E2RNG2	tr	A0A1B1X469_CANLF;A0A5F4CYA3_CANLF;A0A8C0NQM6_CANLF;A0A8C0NUQ9_CANLF;A0A8C0QKG4_CANLF;A0A8C0RL80_CANLF;E2RNG2_CANLF	;ATP5F1A;ATP5F1A;ATP5F1A;ATP5F1A;ATP5F1A;ATP5F1A	ATP synthase subunit alpha;ATP synthase subunit alpha;Uncharacterized protein;Uncharacterized protein;Uncharacterized protein;Uncharacterized protein;ATP synthase subunit alpha	2;3;4;4;4;4;3	1;1;1;1;1;1;2	_NVQAEEM[+16]VEFSSGLK_	_NVQAEEM[Oxidation (M)]VEFSSGLK_	NVQAEEMVEFSSGLK	842.398	2	256885	35.0161	0.00557555	211019_HFX_Pet_Urine_24fraction_No_08_E01	Canis lupus familiaris	uniprot-taxonomy_9615(canis_lupus_familiaris_220503_836sw_114891_tl)
A0A1B1X469;A0A5F4CYA3;A0A8C0NQM6;A0A8C0NUQ9;A0A8C0QKG4;A0A8C0RL80;E2RNG2	tr	A0A1B1X469_CANLF;A0A5F4CYA3_CANLF;A0A8C0NQM6_CANLF;A0A8C0NUQ9_CANLF;A0A8C0QKG4_CANLF;A0A8C0RL80_CANLF;E2RNG2_CANLF	;ATP5F1A;ATP5F1A;ATP5F1A;ATP5F1A;ATP5F1A;ATP5F1A	ATP synthase subunit alpha;ATP synthase subunit alpha;Uncharacterized protein;Uncharacterized protein;Uncharacterized protein;Uncharacterized protein;ATP synthase subunit alpha	2;3;4;4;4;4;3	1;1;1;1;1;1;2	_ELIIGDR_	_ELIIGDR_	ELIIGDR	408.235	2	36312820	14.7485	0.00705007	211019_HFX_Pet_Urine_24fraction_No_09_E01	Canis lupus familiaris	uniprot-taxonomy_9615(canis_lupus_familiaris_220503_836sw_114891_tl)
A0A1B1X469;A0A5F4CYA3;A0A8C0NQM6;A0A8C0NUQ9;A0A8C0QKG4;A0A8C0RL80;E2RNG2	tr	A0A1B1X469_CANLF;A0A5F4CYA3_CANLF;A0A8C0NQM6_CANLF;A0A8C0NUQ9_CANLF;A0A8C0QKG4_CANLF;A0A8C0RL80_CANLF;E2RNG2_CANLF	;ATP5F1A;ATP5F1A;ATP5F1A;ATP5F1A;ATP5F1A;ATP5F1A	ATP synthase subunit alpha;ATP synthase subunit alpha;Uncharacterized protein;Uncharacterized protein;Uncharacterized protein;Uncharacterized protein;ATP synthase subunit alpha	2;3;4;4;4;4;3	1;1;1;1;1;1;2	_TGTAEVSSILEER_	_TGTAEVSSILEER_	TGTAEVSSILEER	696.354	2	3770054	39.7626	0	211019_HFX_Pet_Urine_24fraction_No_11_E01	Canis lupus familiaris	uniprot-taxonomy_9615(canis_lupus_familiaris_220503_836sw_114891_tl)
A0A1B1X469;A0A5F4CYA3;A0A8C0NQM6;A0A8C0NUQ9;A0A8C0QKG4;A0A8C0RL80;E2RNG2	tr	A0A1B1X469_CANLF;A0A5F4CYA3_CANLF;A0A8C0NQM6_CANLF;A0A8C0NUQ9_CANLF;A0A8C0QKG4_CANLF;A0A8C0RL80_CANLF;E2RNG2_CANLF	;ATP5F1A;ATP5F1A;ATP5F1A;ATP5F1A;ATP5F1A;ATP5F1A	ATP synthase subunit alpha;ATP synthase subunit alpha;Uncharacterized protein;Uncharacterized protein;Uncharacterized protein;Uncharacterized protein;ATP synthase subunit alpha	2;3;4;4;4;4;3	1;1;1;1;1;1;2	_NVQAEEMVEFSSGLK_	_NVQAEEMVEFSSGLK_	NVQAEEMVEFSSGLK	834.401	2	732202	58.4612	0	211019_HFX_Pet_Urine_24fraction_No_14_E01	Canis lupus familiaris	uniprot-taxonomy_9615(canis_lupus_familiaris_220503_836sw_114891_tl)
A0A1B1X469;A0A5F4CYA3;A0A8C0NQM6;A0A8C0NUQ9;A0A8C0QKG4;A0A8C0RL80;E2RNG2	tr	A0A1B1X469_CANLF;A0A5F4CYA3_CANLF;A0A8C0NQM6_CANLF;A0A8C0NUQ9_CANLF;A0A8C0QKG4_CANLF;A0A8C0RL80_CANLF;E2RNG2_CANLF	;ATP5F1A;ATP5F1A;ATP5F1A;ATP5F1A;ATP5F1A;ATP5F1A	ATP synthase subunit alpha;ATP synthase subunit alpha;Uncharacterized protein;Uncharacterized protein;Uncharacterized protein;Uncharacterized protein;ATP synthase subunit alpha	2;3;4;4;4;4;3	1;1;1;1;1;1;2	_ILGADTSVDLEETGR_	_ILGADTSVDLEETGR_	ILGADTSVDLEETGR	788.397	2	3494680	-50.913	0.000131242	211019_HFX_Pet_Urine_24fraction_No_16_E01	Canis lupus familiaris	uniprot-taxonomy_9615(canis_lupus_familiaris_220503_836sw_114891_tl)
A0A1B1X469;A0A5F4CYA3;A0A8C0NQM6;A0A8C0NUQ9;A0A8C0QKG4;A0A8C0RL80;E2RNG2	tr	A0A1B1X469_CANLF;A0A5F4CYA3_CANLF;A0A8C0NQM6_CANLF;A0A8C0NUQ9_CANLF;A0A8C0QKG4_CANLF;A0A8C0RL80_CANLF;E2RNG2_CANLF	;ATP5F1A;ATP5F1A;ATP5F1A;ATP5F1A;ATP5F1A;ATP5F1A	ATP synthase subunit alpha;ATP synthase subunit alpha;Uncharacterized protein;Uncharacterized protein;Uncharacterized protein;Uncharacterized protein;ATP synthase subunit alpha	2;3;4;4;4;4;3	1;1;1;1;1;1;2	_VVDALGNAIDGK_	_VVDALGNAIDGK_	VVDALGNAIDGK	586.32	2	1874010	16.7695	0	211019_HFX_Pet_Urine_24fraction_No_22_E01	Canis lupus familiaris	uniprot-taxonomy_9615(canis_lupus_familiaris_220503_836sw_114891_tl)
A0A1B1X469;A0A5F4CYA3;A0A8C0NQM6;A0A8C0NUQ9;A0A8C0QKG4;A0A8C0RL80;E2RNG2	tr	A0A1B1X469_CANLF;A0A5F4CYA3_CANLF;A0A8C0NQM6_CANLF;A0A8C0NUQ9_CANLF;A0A8C0QKG4_CANLF;A0A8C0RL80_CANLF;E2RNG2_CANLF	;ATP5F1A;ATP5F1A;ATP5F1A;ATP5F1A;ATP5F1A;ATP5F1A	ATP synthase subunit alpha;ATP synthase subunit alpha;Uncharacterized protein;Uncharacterized protein;Uncharacterized protein;Uncharacterized protein;ATP synthase subunit alpha	2;3;4;4;4;4;3	1;1;1;1;1;1;2	_HALIIYDDLSK_	_HALIIYDDLSK_	HALIIYDDLSK	644.351	2	3963384	79.898	0.000136579	211019_HFX_Pet_Urine_24fraction_No_22_E01	Canis lupus familiaris	uniprot-taxonomy_9615(canis_lupus_familiaris_220503_836sw_114891_tl)
A0A1B1X469;A0A5F4CYA3;A0A8C0NQM6;A0A8C0NUQ9;A0A8C0QKG4;A0A8C0RL80;E2RNG2	tr	A0A1B1X469_CANLF;A0A5F4CYA3_CANLF;A0A8C0NQM6_CANLF;A0A8C0NUQ9_CANLF;A0A8C0QKG4_CANLF;A0A8C0RL80_CANLF;E2RNG2_CANLF	;ATP5F1A;ATP5F1A;ATP5F1A;ATP5F1A;ATP5F1A;ATP5F1A	ATP synthase subunit alpha;ATP synthase subunit alpha;Uncharacterized protein;Uncharacterized protein;Uncharacterized protein;Uncharacterized protein;ATP synthase subunit alpha	2;3;4;4;4;4;3	1;1;1;1;1;1;2	_EAYPGDVFYLHSR_	_EAYPGDVFYLHSR_	EAYPGDVFYLHSR	777.373	2	749055	67.1481	0	211019_HFX_Pet_Urine_24fraction_No_22_E01	Canis lupus familiaris	uniprot-taxonomy_9615(canis_lupus_familiaris_220503_836sw_114891_tl)
A0A1B1X469;A0A5F4CYA3;A0A8C0NQM6;A0A8C0NUQ9;A0A8C0QKG4;A0A8C0RL80;E2RNG2	tr	A0A1B1X469_CANLF;A0A5F4CYA3_CANLF;A0A8C0NQM6_CANLF;A0A8C0NUQ9_CANLF;A0A8C0QKG4_CANLF;A0A8C0RL80_CANLF;E2RNG2_CANLF	;ATP5F1A;ATP5F1A;ATP5F1A;ATP5F1A;ATP5F1A;ATP5F1A	ATP synthase subunit alpha;ATP synthase subunit alpha;Uncharacterized protein;Uncharacterized protein;Uncharacterized protein;Uncharacterized protein;ATP synthase subunit alpha	2;3;4;4;4;4;3	1;1;1;1;1;1;2	_EAYPGDVFYLHSR_	_EAYPGDVFYLHSR_	EAYPGDVFYLHSR	518.584	3	4002317	67.1481	0	211019_HFX_Pet_Urine_24fraction_No_22_E01	Canis lupus familiaris	uniprot-taxonomy_9615(canis_lupus_familiaris_220503_836sw_114891_tl)
A0A1B1X469;A0A5F4CYA3;A0A8C0NQM6;A0A8C0NUQ9;A0A8C0QKG4;A0A8C0RL80;E2RNG2	tr	A0A1B1X469_CANLF;A0A5F4CYA3_CANLF;A0A8C0NQM6_CANLF;A0A8C0NUQ9_CANLF;A0A8C0QKG4_CANLF;A0A8C0RL80_CANLF;E2RNG2_CANLF	;ATP5F1A;ATP5F1A;ATP5F1A;ATP5F1A;ATP5F1A;ATP5F1A	ATP synthase subunit alpha;ATP synthase subunit alpha;Uncharacterized protein;Uncharacterized protein;Uncharacterized protein;Uncharacterized protein;ATP synthase subunit alpha	2;3;4;4;4;4;3	1;1;1;1;1;1;2	_TGAIVDVPVGEELLGR_	_TGAIVDVPVGEELLGR_	TGAIVDVPVGEELLGR	812.949	2	898552	75.0884	0	211019_HFX_Pet_Urine_24fraction_No_22_E01	Canis lupus familiaris	uniprot-taxonomy_9615(canis_lupus_familiaris_220503_836sw_114891_tl)
A0A1B1X469;A0A5F4CYA3;A0A8C0NQM6;A0A8C0NUQ9;A0A8C0QKG4;A0A8C0RL80;E2RNG2	tr	A0A1B1X469_CANLF;A0A5F4CYA3_CANLF;A0A8C0NQM6_CANLF;A0A8C0NUQ9_CANLF;A0A8C0QKG4_CANLF;A0A8C0RL80_CANLF;E2RNG2_CANLF	;ATP5F1A;ATP5F1A;ATP5F1A;ATP5F1A;ATP5F1A;ATP5F1A	ATP synthase subunit alpha;ATP synthase subunit alpha;Uncharacterized protein;Uncharacterized protein;Uncharacterized protein;Uncharacterized protein;ATP synthase subunit alpha	2;3;4;4;4;4;3	1;1;1;1;1;1;2	_RTGAIVDVPVGEELLGR_	_RTGAIVDVPVGEELLGR_	RTGAIVDVPVGEELLGR	594.335	3	798443	149.295	0	211019_HFX_Pet_Urine_24fraction_No_24_E01	Canis lupus familiaris	uniprot-taxonomy_9615(canis_lupus_familiaris_220503_836sw_114891_tl)
A0A1K0FUG1	tr	A0A1K0FUG1_CANLF	GLNA1	Globin A1	3	1	_SLISSMWGK_	_SLISSMWGK_	SLISSMWGK	504.763	2	477141	58.0049	0	211019_HFX_Pet_Urine_24fraction_No_12_E01	Canis lupus familiaris	uniprot-taxonomy_9615(canis_lupus_familiaris_220503_836sw_114891_tl)
A0A1K0FUG1	tr	A0A1K0FUG1_CANLF	GLNA1	Globin A1	3	1	_SLISSM[+16]WGK_	_SLISSM[Oxidation (M)]WGK_	SLISSMWGK	512.76	2	2432974	22.9383	0.00142887	211019_HFX_Pet_Urine_24fraction_No_12_E01	Canis lupus familiaris	uniprot-taxonomy_9615(canis_lupus_familiaris_220503_836sw_114891_tl)
A0A1K0GGH0;P60524	tr;sp	A0A1K0GGH0_CANLF;HBB_CANLF	GLNA2;HBB	Globin A2;Hemoglobin subunit beta	2;1	1	_FFDSFGDLSTPDAVMSNAK_	_FFDSFGDLSTPDAVMSNAK_	FFDSFGDLSTPDAVMSNAK	1024.97	2	1286501	88.6636	0.000373655	211019_HFX_Pet_Urine_24fraction_No_03_E01	Canis lupus familiaris	uniprot-taxonomy_9615(canis_lupus_familiaris_220503_836sw_114891_tl)
A0A1K0GGH0;P60524	tr;sp	A0A1K0GGH0_CANLF;HBB_CANLF	GLNA2;HBB	Globin A2;Hemoglobin subunit beta	2;1	1	_LHVDPENFK_	_LHVDPENFK_	LHVDPENFK	549.783	2	29659960	11.5044	5.24769e-05	211019_HFX_Pet_Urine_24fraction_No_04_E01	Canis lupus familiaris	uniprot-taxonomy_9615(canis_lupus_familiaris_220503_836sw_114891_tl)
A0A1K0GGH0;P60524	tr;sp	A0A1K0GGH0_CANLF;HBB_CANLF	GLNA2;HBB	Globin A2;Hemoglobin subunit beta	2;1	1	_LLIVYPWTQR_	_LLIVYPWTQR_	LLIVYPWTQR	644.874	2	19942840	78.5229	0	211019_HFX_Pet_Urine_24fraction_No_04_E01	Canis lupus familiaris	uniprot-taxonomy_9615(canis_lupus_familiaris_220503_836sw_114891_tl)
A0A1K0GGH0;P60524	tr;sp	A0A1K0GGH0_CANLF;HBB_CANLF	GLNA2;HBB	Globin A2;Hemoglobin subunit beta	2;1	1	_VHLTAEEKSLVSGLWGK_	_VHLTAEEKSLVSGLWGK_	VHLTAEEKSLVSGLWGK	618.676	3	665490	54.2674	0	211019_HFX_Pet_Urine_24fraction_No_06_E01	Canis lupus familiaris	uniprot-taxonomy_9615(canis_lupus_familiaris_220503_836sw_114891_tl)
A0A1K0GGH0;P60524	tr;sp	A0A1K0GGH0_CANLF;HBB_CANLF	GLNA2;HBB	Globin A2;Hemoglobin subunit beta	2;1	1	_VVAGVANALAHK_	_VVAGVANALAHK_	VVAGVANALAHK	575.341	2	7935247	7.22568	0.00241158	211019_HFX_Pet_Urine_24fraction_No_06_E01	Canis lupus familiaris	uniprot-taxonomy_9615(canis_lupus_familiaris_220503_836sw_114891_tl)
A0A1K0GGH0;P60524	tr;sp	A0A1K0GGH0_CANLF;HBB_CANLF	GLNA2;HBB	Globin A2;Hemoglobin subunit beta	2;1	1	_[+42]VHLTAEEKSLVSGLWGK_	_[Acetyl (Protein N-term)]VHLTAEEKSLVSGLWGK_	VHLTAEEKSLVSGLWGK	948.515	2	225023	87.4614	0.007618	211019_HFX_Pet_Urine_24fraction_No_07_E01	Canis lupus familiaris	uniprot-taxonomy_9615(canis_lupus_familiaris_220503_836sw_114891_tl)
A0A1K0GGH0;P60524	tr;sp	A0A1K0GGH0_CANLF;HBB_CANLF	GLNA2;HBB	Globin A2;Hemoglobin subunit beta	2;1	1	_FFDSFGDLSTPDAVM[+16]SNAK_	_FFDSFGDLSTPDAVM[Oxidation (M)]SNAK_	FFDSFGDLSTPDAVMSNAK	688.979	3	871176	83.2026	0.000136579	211019_HFX_Pet_Urine_24fraction_No_08_E01	Canis lupus familiaris	uniprot-taxonomy_9615(canis_lupus_familiaris_220503_836sw_114891_tl)
A0A1K0GGH0;P60524	tr;sp	A0A1K0GGH0_CANLF;HBB_CANLF	GLNA2;HBB	Globin A2;Hemoglobin subunit beta	2;1	1	_SLVSGLWGKVNVDEVGGEALGR_	_SLVSGLWGKVNVDEVGGEALGR_	SLVSGLWGKVNVDEVGGEALGR	748.066	3	84550.7	88.7408	0.00123566	211019_HFX_Pet_Urine_24fraction_No_10_E01	Canis lupus familiaris	uniprot-taxonomy_9615(canis_lupus_familiaris_220503_836sw_114891_tl)
A0A1K0GGH0;P60524	tr;sp	A0A1K0GGH0_CANLF;HBB_CANLF	GLNA2;HBB	Globin A2;Hemoglobin subunit beta	2;1	1	_VVAGVANALAHKYH_	_VVAGVANALAHKYH_	VVAGVANALAHKYH	363.204	4	9081204	25.6245	0.000124673	211019_HFX_Pet_Urine_24fraction_No_11_E01	Canis lupus familiaris	uniprot-taxonomy_9615(canis_lupus_familiaris_220503_836sw_114891_tl)
A0A1K0GGH0;P60524	tr;sp	A0A1K0GGH0_CANLF;HBB_CANLF	GLNA2;HBB	Globin A2;Hemoglobin subunit beta	2;1	1	_VVAGVANALAHKYH_	_VVAGVANALAHKYH_	VVAGVANALAHKYH	483.937	3	2721430	25.6245	0	211019_HFX_Pet_Urine_24fraction_No_11_E01	Canis lupus familiaris	uniprot-taxonomy_9615(canis_lupus_familiaris_220503_836sw_114891_tl)
A0A1K0GGH0;P60524	tr;sp	A0A1K0GGH0_CANLF;HBB_CANLF	GLNA2;HBB	Globin A2;Hemoglobin subunit beta	2;1	1	_VVAGVANALAHKYH_	_VVAGVANALAHKYH_	VVAGVANALAHKYH	725.402	2	701529	25.6245	0	211019_HFX_Pet_Urine_24fraction_No_11_E01	Canis lupus familiaris	uniprot-taxonomy_9615(canis_lupus_familiaris_220503_836sw_114891_tl)
A0A1K0GGH0;P60524	tr;sp	A0A1K0GGH0_CANLF;HBB_CANLF	GLNA2;HBB	Globin A2;Hemoglobin subunit beta	2;1	1	_FFDSFGDLSTPDAVMSNAK_	_FFDSFGDLSTPDAVMSNAK_	FFDSFGDLSTPDAVMSNAK	683.647	3	527402	88.6636	0.000174734	211019_HFX_Pet_Urine_24fraction_No_11_E01	Canis lupus familiaris	uniprot-taxonomy_9615(canis_lupus_familiaris_220503_836sw_114891_tl)
A0A1K0GGH0;P60524	tr;sp	A0A1K0GGH0_CANLF;HBB_CANLF	GLNA2;HBB	Globin A2;Hemoglobin subunit beta	2;1	1	_EFTPQVQAAYQK_	_EFTPQVQAAYQK_	EFTPQVQAAYQK	705.357	2	18540160	18.8469	5.1496e-05	211019_HFX_Pet_Urine_24fraction_No_11_E01	Canis lupus familiaris	uniprot-taxonomy_9615(canis_lupus_familiaris_220503_836sw_114891_tl)
A0A1K0GGH0;P60524	tr;sp	A0A1K0GGH0_CANLF;HBB_CANLF	GLNA2;HBB	Globin A2;Hemoglobin subunit beta	2;1	1	_SLVSGLWGK_	_SLVSGLWGK_	SLVSGLWGK	473.771	2	116533700	55.0986	3.68514e-05	211019_HFX_Pet_Urine_24fraction_No_12_E01	Canis lupus familiaris	uniprot-taxonomy_9615(canis_lupus_familiaris_220503_836sw_114891_tl)
A0A1K0GGH0;P60524	tr;sp	A0A1K0GGH0_CANLF;HBB_CANLF	GLNA2;HBB	Globin A2;Hemoglobin subunit beta	2;1	1	_SLVSGLWGK_	_SLVSGLWGK_	SLVSGLWGK	946.536	1	4392893	55.0986	0.00151595	211019_HFX_Pet_Urine_24fraction_No_12_E01	Canis lupus familiaris	uniprot-taxonomy_9615(canis_lupus_familiaris_220503_836sw_114891_tl)
A0A1K0GGH0;P60524	tr;sp	A0A1K0GGH0_CANLF;HBB_CANLF	GLNA2;HBB	Globin A2;Hemoglobin subunit beta	2;1	1	_VLNSFSDGLKNLDNLK_	_VLNSFSDGLKNLDNLK_	VLNSFSDGLKNLDNLK	592.988	3	1750447	60.8062	0	211019_HFX_Pet_Urine_24fraction_No_12_E01	Canis lupus familiaris	uniprot-taxonomy_9615(canis_lupus_familiaris_220503_836sw_114891_tl)
A0A1K0GGH0;P60524	tr;sp	A0A1K0GGH0_CANLF;HBB_CANLF	GLNA2;HBB	Globin A2;Hemoglobin subunit beta	2;1	1	_VLNSFSDGLK_	_VLNSFSDGLK_	VLNSFSDGLK	540.29	2	12920130	25.6779	0	211019_HFX_Pet_Urine_24fraction_No_14_E01	Canis lupus familiaris	uniprot-taxonomy_9615(canis_lupus_familiaris_220503_836sw_114891_tl)
A0A1K0GGH0;P60524	tr;sp	A0A1K0GGH0_CANLF;HBB_CANLF	GLNA2;HBB	Globin A2;Hemoglobin subunit beta	2;1	1	_LLGNVLVC[+57]VLAHHFGK_	_LLGNVLVC[Carbamidomethyl (C)]VLAHHFGK_	LLGNVLVCVLAHHFGK	593.003	3	91405.9	153.805	0	211019_HFX_Pet_Urine_24fraction_No_14_E01	Canis lupus familiaris	uniprot-taxonomy_9615(canis_lupus_familiaris_220503_836sw_114891_tl)
A0A1K0GGH0;P60524	tr;sp	A0A1K0GGH0_CANLF;HBB_CANLF	GLNA2;HBB	Globin A2;Hemoglobin subunit beta	2;1	1	_LLGNVLVC[+57]VLAHHFGK_	_LLGNVLVC[Carbamidomethyl (C)]VLAHHFGK_	LLGNVLVCVLAHHFGK	445.004	4	26448.5	153.805	0	211019_HFX_Pet_Urine_24fraction_No_14_E01	Canis lupus familiaris	uniprot-taxonomy_9615(canis_lupus_familiaris_220503_836sw_114891_tl)
A0A1K0GGH0;P60524	tr;sp	A0A1K0GGH0_CANLF;HBB_CANLF	GLNA2;HBB	Globin A2;Hemoglobin subunit beta	2;1	1	_VNVDEVGGEALGR_	_VNVDEVGGEALGR_	VNVDEVGGEALGR	657.836	2	10715800	26.0882	0	211019_HFX_Pet_Urine_24fraction_No_14_E01	Canis lupus familiaris	uniprot-taxonomy_9615(canis_lupus_familiaris_220503_836sw_114891_tl)
A0A1K0GGH0;P60524	tr;sp	A0A1K0GGH0_CANLF;HBB_CANLF	GLNA2;HBB	Globin A2;Hemoglobin subunit beta	2;1	1	_LHVDPENFK_	_LHVDPENFK_	LHVDPENFK	366.857	3	7554200	11.5044	3.99904e-05	211019_HFX_Pet_Urine_24fraction_No_15_E01	Canis lupus familiaris	uniprot-taxonomy_9615(canis_lupus_familiaris_220503_836sw_114891_tl)
A0A1K0GGH0;P60524	tr;sp	A0A1K0GGH0_CANLF;HBB_CANLF	GLNA2;HBB	Globin A2;Hemoglobin subunit beta	2;1	1	_LSELHC[+57]DKLHVDPENFK_	_LSELHC[Carbamidomethyl (C)]DKLHVDPENFK_	LSELHCDKLHVDPENFK	521.008	4	1298791	71.9752	0.000303475	211019_HFX_Pet_Urine_24fraction_No_16_E01	Canis lupus familiaris	uniprot-taxonomy_9615(canis_lupus_familiaris_220503_836sw_114891_tl)
A0A1K0GGH0;P60524	tr;sp	A0A1K0GGH0_CANLF;HBB_CANLF	GLNA2;HBB	Globin A2;Hemoglobin subunit beta	2;1	1	_LSELHC[+57]DK_	_LSELHC[Carbamidomethyl (C)]DK_	LSELHCDK	501.24	2	5447029	-41.581	3.99904e-05	211019_HFX_Pet_Urine_24fraction_No_17_E01	Canis lupus familiaris	uniprot-taxonomy_9615(canis_lupus_familiaris_220503_836sw_114891_tl)
A0A1K0GGH0;P60524	tr;sp	A0A1K0GGH0_CANLF;HBB_CANLF	GLNA2;HBB	Globin A2;Hemoglobin subunit beta	2;1	1	_GTFAKLSELHC[+57]DK_	_GTFAKLSELHC[Carbamidomethyl (C)]DK_	GTFAKLSELHCDK	502.585	3	1533562	66.3883	0	211019_HFX_Pet_Urine_24fraction_No_18_E01	Canis lupus familiaris	uniprot-taxonomy_9615(canis_lupus_familiaris_220503_836sw_114891_tl)
A0A1K0GGH0;P60524	tr;sp	A0A1K0GGH0_CANLF;HBB_CANLF	GLNA2;HBB	Globin A2;Hemoglobin subunit beta	2;1	1	_VVAGVANALAHK_	_VVAGVANALAHK_	VVAGVANALAHK	383.896	3	9971966	7.22568	0	211019_HFX_Pet_Urine_24fraction_No_19_E01	Canis lupus familiaris	uniprot-taxonomy_9615(canis_lupus_familiaris_220503_836sw_114891_tl)
A0A1K0GGH0;P60524	tr;sp	A0A1K0GGH0_CANLF;HBB_CANLF	GLNA2;HBB	Globin A2;Hemoglobin subunit beta	2;1	1	_VHLTAEEK_	_VHLTAEEK_	VHLTAEEK	463.751	2	10393940	-65.4551	3.99904e-05	211019_HFX_Pet_Urine_24fraction_No_19_E01	Canis lupus familiaris	uniprot-taxonomy_9615(canis_lupus_familiaris_220503_836sw_114891_tl)
A0A1K0GGH0;P60524	tr;sp	A0A1K0GGH0_CANLF;HBB_CANLF	GLNA2;HBB	Globin A2;Hemoglobin subunit beta	2;1	1	_FFDSFGDLSTPDAVM[+16]SNAK_	_FFDSFGDLSTPDAVM[Oxidation (M)]SNAK_	FFDSFGDLSTPDAVMSNAK	1032.96	2	408245	83.2026	0.000136579	211019_HFX_Pet_Urine_24fraction_No_22_E01	Canis lupus familiaris	uniprot-taxonomy_9615(canis_lupus_familiaris_220503_836sw_114891_tl)
A0A1K0GGH0;P60524	tr;sp	A0A1K0GGH0_CANLF;HBB_CANLF	GLNA2;HBB	Globin A2;Hemoglobin subunit beta	2;1	1	_NLDNLKGTFAK_	_NLDNLKGTFAK_	NLDNLKGTFAK	407.559	3	4609068	35.9047	0	211019_HFX_Pet_Urine_24fraction_No_22_E01	Canis lupus familiaris	uniprot-taxonomy_9615(canis_lupus_familiaris_220503_836sw_114891_tl)
A0A1K0GGH0;P60524	tr;sp	A0A1K0GGH0_CANLF;HBB_CANLF	GLNA2;HBB	Globin A2;Hemoglobin subunit beta	2;1	1	_KVLNSFSDGLK_	_KVLNSFSDGLK_	KVLNSFSDGLK	403.228	3	2061447	25.2377	0	211019_HFX_Pet_Urine_24fraction_No_23_E01	Canis lupus familiaris	uniprot-taxonomy_9615(canis_lupus_familiaris_220503_836sw_114891_tl)
A0A1K0GGH0;P60524	tr;sp	A0A1K0GGH0_CANLF;HBB_CANLF	GLNA2;HBB	Globin A2;Hemoglobin subunit beta	2;1	1	_NLDNLKGTFAK_	_NLDNLKGTFAK_	NLDNLKGTFAK	610.835	2	3315453	35.9047	0.000113225	211019_HFX_Pet_Urine_24fraction_No_23_E01	Canis lupus familiaris	uniprot-taxonomy_9615(canis_lupus_familiaris_220503_836sw_114891_tl)
A0A1K0GGH0;P60524	tr;sp	A0A1K0GGH0_CANLF;HBB_CANLF	GLNA2;HBB	Globin A2;Hemoglobin subunit beta	2;1	1	_KVLNSFSDGLK_	_KVLNSFSDGLK_	KVLNSFSDGLK	604.338	2	6802027	25.2377	0	211019_HFX_Pet_Urine_24fraction_No_24_E01	Canis lupus familiaris	uniprot-taxonomy_9615(canis_lupus_familiaris_220503_836sw_114891_tl)
A0A1K0GV43;A0A5F4BQU6;A0A5F4CFR7;A0A5F4D7I8;A0A8C0MIP2;A0A8C0MKR1;A0A8C0MLJ4;A0A8C0Q4M2;A0A8C0Q5J6;F1P8V6;P63113	tr;tr;tr;tr;tr;tr;tr;tr;tr;tr;sp	A0A1K0GV43_CANLF;A0A5F4BQU6_CANLF;A0A5F4CFR7_CANLF;A0A5F4D7I8_CANLF;A0A8C0MIP2_CANLF;A0A8C0MKR1_CANLF;A0A8C0MLJ4_CANLF;A0A8C0Q4M2_CANLF;A0A8C0Q5J6_CANLF;F1P8V6_CANLF;MYG_CANLF	GLNG;MB;MB;MB;;;;;;MB;MB	Myoglobin;Myoglobin;Myoglobin;Myoglobin;Uncharacterized protein;Uncharacterized protein;Uncharacterized protein;Uncharacterized protein;Uncharacterized protein;Myoglobin;Myoglobin	3;3;3;3;4;4;4;4;4;3;1	1;1;1;1;1;1;1;1;1;2;2	_GHHEAELKPLAQSHATK_	_GHHEAELKPLAQSHATK_	GHHEAELKPLAQSHATK	464.246	4	968994	26.6005	0	211019_HFX_Pet_Urine_24fraction_No_10_E01	Canis lupus familiaris	uniprot-taxonomy_9615(canis_lupus_familiaris_220503_836sw_114891_tl)
A0A1K0GV43;A0A5F4BQU6;A0A5F4CFR7;A0A5F4D7I8;A0A8C0MIP2;A0A8C0MKR1;A0A8C0MLJ4;A0A8C0Q4M2;A0A8C0Q5J6;F1P8V6;P63113	tr;tr;tr;tr;tr;tr;tr;tr;tr;tr;sp	A0A1K0GV43_CANLF;A0A5F4BQU6_CANLF;A0A5F4CFR7_CANLF;A0A5F4D7I8_CANLF;A0A8C0MIP2_CANLF;A0A8C0MKR1_CANLF;A0A8C0MLJ4_CANLF;A0A8C0Q4M2_CANLF;A0A8C0Q5J6_CANLF;F1P8V6_CANLF;MYG_CANLF	GLNG;MB;MB;MB;;;;;;MB;MB	Myoglobin;Myoglobin;Myoglobin;Myoglobin;Uncharacterized protein;Uncharacterized protein;Uncharacterized protein;Uncharacterized protein;Uncharacterized protein;Myoglobin;Myoglobin	3;3;3;3;4;4;4;4;4;3;1	1;1;1;1;1;1;1;1;1;2;2	_GHHEAELKPLAQSHATK_	_GHHEAELKPLAQSHATK_	GHHEAELKPLAQSHATK	371.598	5	635773	26.6005	0.000707062	211019_HFX_Pet_Urine_24fraction_No_10_E01	Canis lupus familiaris	uniprot-taxonomy_9615(canis_lupus_familiaris_220503_836sw_114891_tl)
A0A1K0GV43;A0A5F4BQU6;A0A5F4CFR7;A0A5F4D7I8;A0A8C0MIP2;A0A8C0MKR1;A0A8C0MLJ4;A0A8C0Q4M2;A0A8C0Q5J6;F1P8V6;P63113	tr;tr;tr;tr;tr;tr;tr;tr;tr;tr;sp	A0A1K0GV43_CANLF;A0A5F4BQU6_CANLF;A0A5F4CFR7_CANLF;A0A5F4D7I8_CANLF;A0A8C0MIP2_CANLF;A0A8C0MKR1_CANLF;A0A8C0MLJ4_CANLF;A0A8C0Q4M2_CANLF;A0A8C0Q5J6_CANLF;F1P8V6_CANLF;MYG_CANLF	GLNG;MB;MB;MB;;;;;;MB;MB	Myoglobin;Myoglobin;Myoglobin;Myoglobin;Uncharacterized protein;Uncharacterized protein;Uncharacterized protein;Uncharacterized protein;Uncharacterized protein;Myoglobin;Myoglobin	3;3;3;3;4;4;4;4;4;3;1	1;1;1;1;1;1;1;1;1;2;2	_VETDLAGHGQEVLIR_	_VETDLAGHGQEVLIR_	VETDLAGHGQEVLIR	818.936	2	832656	29.3724	3.99904e-05	211019_HFX_Pet_Urine_24fraction_No_14_E01	Canis lupus familiaris	uniprot-taxonomy_9615(canis_lupus_familiaris_220503_836sw_114891_tl)
A0A1K0GV43;A0A5F4BQU6;A0A5F4CFR7;A0A5F4D7I8;A0A8C0MIP2;A0A8C0MKR1;A0A8C0MLJ4;A0A8C0Q4M2;A0A8C0Q5J6;F1P8V6;P63113	tr;tr;tr;tr;tr;tr;tr;tr;tr;tr;sp	A0A1K0GV43_CANLF;A0A5F4BQU6_CANLF;A0A5F4CFR7_CANLF;A0A5F4D7I8_CANLF;A0A8C0MIP2_CANLF;A0A8C0MKR1_CANLF;A0A8C0MLJ4_CANLF;A0A8C0Q4M2_CANLF;A0A8C0Q5J6_CANLF;F1P8V6_CANLF;MYG_CANLF	GLNG;MB;MB;MB;;;;;;MB;MB	Myoglobin;Myoglobin;Myoglobin;Myoglobin;Uncharacterized protein;Uncharacterized protein;Uncharacterized protein;Uncharacterized protein;Uncharacterized protein;Myoglobin;Myoglobin	3;3;3;3;4;4;4;4;4;3;1	1;1;1;1;1;1;1;1;1;2;2	_VETDLAGHGQEVLIR_	_VETDLAGHGQEVLIR_	VETDLAGHGQEVLIR	546.293	3	3486261	29.3724	0	211019_HFX_Pet_Urine_24fraction_No_16_E01	Canis lupus familiaris	uniprot-taxonomy_9615(canis_lupus_familiaris_220503_836sw_114891_tl)
A0A1S7J0A8;A0A8C0RD82	tr	A0A1S7J0A8_CANLF;A0A8C0RD82_CANLF	607076;	Monocyte differentiation antigen CD14;CD14 molecule	2;4	1	_SLEQFLK_	_SLEQFLK_	SLEQFLK	432.745	2	21321380	41.7583	0.00484035	211019_HFX_Pet_Urine_24fraction_No_02_E01	Canis lupus familiaris	uniprot-taxonomy_9615(canis_lupus_familiaris_220503_836sw_114891_tl)
A0A1S7J0A8;A0A8C0RD82	tr	A0A1S7J0A8_CANLF;A0A8C0RD82_CANLF	607076;	Monocyte differentiation antigen CD14;CD14 molecule	2;4	1	_FPALQALVLR_	_FPALQALVLR_	FPALQALVLR	564.35	2	403261	83.6693	0	211019_HFX_Pet_Urine_24fraction_No_04_E01	Canis lupus familiaris	uniprot-taxonomy_9615(canis_lupus_familiaris_220503_836sw_114891_tl)
A0A1S7J0A8;A0A8C0RD82	tr	A0A1S7J0A8_CANLF;A0A8C0RD82_CANLF	607076;	Monocyte differentiation antigen CD14;CD14 molecule	2;4	1	_SGLAVGM[+16]SGTLAVLQR_	_SGLAVGM[Oxidation (M)]SGTLAVLQR_	SGLAVGMSGTLAVLQR	788.43	2	517068	53.4289	0	211019_HFX_Pet_Urine_24fraction_No_04_E01	Canis lupus familiaris	uniprot-taxonomy_9615(canis_lupus_familiaris_220503_836sw_114891_tl)
A0A1S7J0A8;A0A8C0RD82	tr	A0A1S7J0A8_CANLF;A0A8C0RD82_CANLF	607076;	Monocyte differentiation antigen CD14;CD14 molecule	2;4	1	_WLKPGLK_	_WLKPGLK_	WLKPGLK	421.268	2	1219042	4.99944	0.000455996	211019_HFX_Pet_Urine_24fraction_No_08_E01	Canis lupus familiaris	uniprot-taxonomy_9615(canis_lupus_familiaris_220503_836sw_114891_tl)
A0A1S7J0A8;A0A8C0RD82	tr	A0A1S7J0A8_CANLF;A0A8C0RD82_CANLF	607076;	Monocyte differentiation antigen CD14;CD14 molecule	2;4	1	_ELTLQDLEVTGTPPPPPLEATGPALSTLTLR_	_ELTLQDLEVTGTPPPPPLEATGPALSTLTLR_	ELTLQDLEVTGTPPPPPLEATGPALSTLTLR	1614.37	2	24874.4	130.98	0.0013162	211019_HFX_Pet_Urine_24fraction_No_08_E01	Canis lupus familiaris	uniprot-taxonomy_9615(canis_lupus_familiaris_220503_836sw_114891_tl)
A0A1S7J0A8;A0A8C0RD82	tr	A0A1S7J0A8_CANLF;A0A8C0RD82_CANLF	607076;	Monocyte differentiation antigen CD14;CD14 molecule	2;4	1	_ELTLQDLEVTGTPPPPPLEATGPALSTLTLR_	_ELTLQDLEVTGTPPPPPLEATGPALSTLTLR_	ELTLQDLEVTGTPPPPPLEATGPALSTLTLR	1076.59	3	104888	130.98	0.000908829	211019_HFX_Pet_Urine_24fraction_No_08_E01	Canis lupus familiaris	uniprot-taxonomy_9615(canis_lupus_familiaris_220503_836sw_114891_tl)
A0A1S7J0A8;A0A8C0RD82	tr	A0A1S7J0A8_CANLF;A0A8C0RD82_CANLF	607076;	Monocyte differentiation antigen CD14;CD14 molecule	2;4	1	_YQENPTTSGVVPSC[+57]AR_	_YQENPTTSGVVPSC[Carbamidomethyl (C)]AR_	YQENPTTSGVVPSCAR	883.412	2	539870	10.7109	0.000131242	211019_HFX_Pet_Urine_24fraction_No_09_E01	Canis lupus familiaris	uniprot-taxonomy_9615(canis_lupus_familiaris_220503_836sw_114891_tl)
A0A1S7J0A8;A0A8C0RD82	tr	A0A1S7J0A8_CANLF;A0A8C0RD82_CANLF	607076;	Monocyte differentiation antigen CD14;CD14 molecule	2;4	1	_LTVASAQVPAVLVTAFLR_	_LTVASAQVPAVLVTAFLR_	LTVASAQVPAVLVTAFLR	928.554	2	10185750	130.391	0.000124673	211019_HFX_Pet_Urine_24fraction_No_09_E01	Canis lupus familiaris	uniprot-taxonomy_9615(canis_lupus_familiaris_220503_836sw_114891_tl)
A0A1S7J0A8;A0A8C0RD82	tr	A0A1S7J0A8_CANLF;A0A8C0RD82_CANLF	607076;	Monocyte differentiation antigen CD14;CD14 molecule	2;4	1	_TFPALTTLDLSDNPGLGEHGLASALC[+57]PQK_	_TFPALTTLDLSDNPGLGEHGLASALC[Carbamidomethyl (C)]PQK_	TFPALTTLDLSDNPGLGEHGLASALCPQK	1008.51	3	218923	102.46	5.1496e-05	211019_HFX_Pet_Urine_24fraction_No_13_E01	Canis lupus familiaris	uniprot-taxonomy_9615(canis_lupus_familiaris_220503_836sw_114891_tl)
A0A1S7J0A8;A0A8C0RD82	tr	A0A1S7J0A8_CANLF;A0A8C0RD82_CANLF	607076;	Monocyte differentiation antigen CD14;CD14 molecule	2;4	1	_VLNIAQAHSLAFSC[+57]AR_	_VLNIAQAHSLAFSC[Carbamidomethyl (C)]AR_	VLNIAQAHSLAFSCAR	586.642	3	579794	71.5386	5.1496e-05	211019_HFX_Pet_Urine_24fraction_No_19_E01	Canis lupus familiaris	uniprot-taxonomy_9615(canis_lupus_familiaris_220503_836sw_114891_tl)
A0A1W2NCW3;A0A5F4BZ39;A0A5F4C374;A0A5F4C4C7;A0A5F4D0J5;A0A5F4D7H5;A0A8C0SVT7;A0A8C0SWF4;A0A8C0SXK4;A0A8C0SY55;A0A8C0SZ49;F1PCT7	tr;tr;tr;tr;tr;tr;tr;tr;tr;tr;tr;sp	A0A1W2NCW3_CANLF;A0A5F4BZ39_CANLF;A0A5F4C374_CANLF;A0A5F4C4C7_CANLF;A0A5F4D0J5_CANLF;A0A5F4D7H5_CANLF;A0A8C0SVT7_CANLF;A0A8C0SWF4_CANLF;A0A8C0SXK4_CANLF;A0A8C0SY55_CANLF;A0A8C0SZ49_CANLF;RPN2_CANLF	RPN2;RPN2;RPN2;RPN2;RPN2;RPN2;;;;;;RPN2	Dolichyl-diphosphooligosaccharide--protein glycosyltransferase subunit 2;Dolichyl-diphosphooligosaccharide--protein glycosyltransferase subunit 2;Dolichyl-diphosphooligosaccharide--protein glycosyltransferase subunit 2;Dolichyl-diphosphooligosaccharide--protein glycosyltransferase subunit 2;Dolichyl-diphosphooligosaccharide--protein glycosyltransferase subunit 2;Dolichyl-diphosphooligosaccharide-…	3;3;3;3;3;3;4;4;4;4;4;1	2;1;1;1;1;1;1;1;1;1;1;3	_FSSGYYDFSVK_	_FSSGYYDFSVK_	FSSGYYDFSVK	650.298	2	418555	34.2093	0.000124673	211019_HFX_Pet_Urine_24fraction_No_01_E01	Canis lupus familiaris	uniprot-taxonomy_9615(canis_lupus_familiaris_220503_836sw_114891_tl)
A0A1W2NCW3;A0A5F4BZ39;A0A5F4C374;A0A5F4C4C7;A0A5F4D0J5;A0A5F4D7H5;A0A8C0SVT7;A0A8C0SWF4;A0A8C0SXK4;A0A8C0SY55;A0A8C0SZ49;F1PCT7	tr;tr;tr;tr;tr;tr;tr;tr;tr;tr;tr;sp	A0A1W2NCW3_CANLF;A0A5F4BZ39_CANLF;A0A5F4C374_CANLF;A0A5F4C4C7_CANLF;A0A5F4D0J5_CANLF;A0A5F4D7H5_CANLF;A0A8C0SVT7_CANLF;A0A8C0SWF4_CANLF;A0A8C0SXK4_CANLF;A0A8C0SY55_CANLF;A0A8C0SZ49_CANLF;RPN2_CANLF	RPN2;RPN2;RPN2;RPN2;RPN2;RPN2;;;;;;RPN2	Dolichyl-diphosphooligosaccharide--protein glycosyltransferase subunit 2;Dolichyl-diphosphooligosaccharide--protein glycosyltransferase subunit 2;Dolichyl-diphosphooligosaccharide--protein glycosyltransferase subunit 2;Dolichyl-diphosphooligosaccharide--protein glycosyltransferase subunit 2;Dolichyl-diphosphooligosaccharide--protein glycosyltransferase subunit 2;Dolichyl-diphosphooligosaccharide-…	3;3;3;3;3;3;4;4;4;4;4;1	2;1;1;1;1;1;1;1;1;1;1;3	_TGQEVVFVAEPDSK_	_TGQEVVFVAEPDSK_	TGQEVVFVAEPDSK	753.378	2	271433	30.7781	0	211019_HFX_Pet_Urine_24fraction_No_08_E01	Canis lupus familiaris	uniprot-taxonomy_9615(canis_lupus_familiaris_220503_836sw_114891_tl)
A0A1W2NCW3;A0A5F4BZ39;A0A5F4C374;A0A5F4C4C7;A0A5F4D0J5;A0A5F4D7H5;A0A8C0SVT7;A0A8C0SWF4;A0A8C0SXK4;A0A8C0SY55;A0A8C0SZ49;F1PCT7	tr;tr;tr;tr;tr;tr;tr;tr;tr;tr;tr;sp	A0A1W2NCW3_CANLF;A0A5F4BZ39_CANLF;A0A5F4C374_CANLF;A0A5F4C4C7_CANLF;A0A5F4D0J5_CANLF;A0A5F4D7H5_CANLF;A0A8C0SVT7_CANLF;A0A8C0SWF4_CANLF;A0A8C0SXK4_CANLF;A0A8C0SY55_CANLF;A0A8C0SZ49_CANLF;RPN2_CANLF	RPN2;RPN2;RPN2;RPN2;RPN2;RPN2;;;;;;RPN2	Dolichyl-diphosphooligosaccharide--protein glycosyltransferase subunit 2;Dolichyl-diphosphooligosaccharide--protein glycosyltransferase subunit 2;Dolichyl-diphosphooligosaccharide--protein glycosyltransferase subunit 2;Dolichyl-diphosphooligosaccharide--protein glycosyltransferase subunit 2;Dolichyl-diphosphooligosaccharide--protein glycosyltransferase subunit 2;Dolichyl-diphosphooligosaccharide-…	3;3;3;3;3;3;4;4;4;4;4;1	2;1;1;1;1;1;1;1;1;1;1;3	_LM[+16]DHVGTEPSIK_	_LM[Oxidation (M)]DHVGTEPSIK_	LMDHVGTEPSIK	448.227	3	452208	-6.92254	0.000136579	211019_HFX_Pet_Urine_24fraction_No_09_E01	Canis lupus familiaris	uniprot-taxonomy_9615(canis_lupus_familiaris_220503_836sw_114891_tl)
A0A1W2NCW3;A0A5F4BZ39;A0A5F4C374;A0A5F4C4C7;A0A5F4D0J5;A0A5F4D7H5;A0A8C0SVT7;A0A8C0SWF4;A0A8C0SXK4;A0A8C0SY55;A0A8C0SZ49;F1PCT7	tr;tr;tr;tr;tr;tr;tr;tr;tr;tr;tr;sp	A0A1W2NCW3_CANLF;A0A5F4BZ39_CANLF;A0A5F4C374_CANLF;A0A5F4C4C7_CANLF;A0A5F4D0J5_CANLF;A0A5F4D7H5_CANLF;A0A8C0SVT7_CANLF;A0A8C0SWF4_CANLF;A0A8C0SXK4_CANLF;A0A8C0SY55_CANLF;A0A8C0SZ49_CANLF;RPN2_CANLF	RPN2;RPN2;RPN2;RPN2;RPN2;RPN2;;;;;;RPN2	Dolichyl-diphosphooligosaccharide--protein glycosyltransferase subunit 2;Dolichyl-diphosphooligosaccharide--protein glycosyltransferase subunit 2;Dolichyl-diphosphooligosaccharide--protein glycosyltransferase subunit 2;Dolichyl-diphosphooligosaccharide--protein glycosyltransferase subunit 2;Dolichyl-diphosphooligosaccharide--protein glycosyltransferase subunit 2;Dolichyl-diphosphooligosaccharide-…	3;3;3;3;3;3;4;4;4;4;4;1	2;1;1;1;1;1;1;1;1;1;1;3	_EETVLATVQALQTASHLSQQADLR_	_EETVLATVQALQTASHLSQQADLR_	EETVLATVQALQTASHLSQQADLR	870.456	3	175394	91.0594	0.000131242	211019_HFX_Pet_Urine_24fraction_No_09_E01	Canis lupus familiaris	uniprot-taxonomy_9615(canis_lupus_familiaris_220503_836sw_114891_tl)
A0A1W2NCW3;A0A5F4BZ39;A0A5F4C374;A0A5F4C4C7;A0A5F4D0J5;A0A5F4D7H5;A0A8C0SVT7;A0A8C0SWF4;A0A8C0SXK4;A0A8C0SY55;A0A8C0SZ49;F1PCT7	tr;tr;tr;tr;tr;tr;tr;tr;tr;tr;tr;sp	A0A1W2NCW3_CANLF;A0A5F4BZ39_CANLF;A0A5F4C374_CANLF;A0A5F4C4C7_CANLF;A0A5F4D0J5_CANLF;A0A5F4D7H5_CANLF;A0A8C0SVT7_CANLF;A0A8C0SWF4_CANLF;A0A8C0SXK4_CANLF;A0A8C0SY55_CANLF;A0A8C0SZ49_CANLF;RPN2_CANLF	RPN2;RPN2;RPN2;RPN2;RPN2;RPN2;;;;;;RPN2	Dolichyl-diphosphooligosaccharide--protein glycosyltransferase subunit 2;Dolichyl-diphosphooligosaccharide--protein glycosyltransferase subunit 2;Dolichyl-diphosphooligosaccharide--protein glycosyltransferase subunit 2;Dolichyl-diphosphooligosaccharide--protein glycosyltransferase subunit 2;Dolichyl-diphosphooligosaccharide--protein glycosyltransferase subunit 2;Dolichyl-diphosphooligosaccharide-…	3;3;3;3;3;3;4;4;4;4;4;1	2;1;1;1;1;1;1;1;1;1;1;3	_FPEEDAPSTVLSK_	_FPEEDAPSTVLSK_	FPEEDAPSTVLSK	710.354	2	770094	33.3802	0	211019_HFX_Pet_Urine_24fraction_No_11_E01	Canis lupus familiaris	uniprot-taxonomy_9615(canis_lupus_familiaris_220503_836sw_114891_tl)
A0A1W2NCW3;A0A5F4BZ39;A0A5F4C374;A0A5F4C4C7;A0A5F4D0J5;A0A5F4D7H5;A0A8C0SVT7;A0A8C0SWF4;A0A8C0SXK4;A0A8C0SY55;A0A8C0SZ49;F1PCT7	tr;tr;tr;tr;tr;tr;tr;tr;tr;tr;tr;sp	A0A1W2NCW3_CANLF;A0A5F4BZ39_CANLF;A0A5F4C374_CANLF;A0A5F4C4C7_CANLF;A0A5F4D0J5_CANLF;A0A5F4D7H5_CANLF;A0A8C0SVT7_CANLF;A0A8C0SWF4_CANLF;A0A8C0SXK4_CANLF;A0A8C0SY55_CANLF;A0A8C0SZ49_CANLF;RPN2_CANLF	RPN2;RPN2;RPN2;RPN2;RPN2;RPN2;;;;;;RPN2	Dolichyl-diphosphooligosaccharide--protein glycosyltransferase subunit 2;Dolichyl-diphosphooligosaccharide--protein glycosyltransferase subunit 2;Dolichyl-diphosphooligosaccharide--protein glycosyltransferase subunit 2;Dolichyl-diphosphooligosaccharide--protein glycosyltransferase subunit 2;Dolichyl-diphosphooligosaccharide--protein glycosyltransferase subunit 2;Dolichyl-diphosphooligosaccharide-…	3;3;3;3;3;3;4;4;4;4;4;1	2;1;1;1;1;1;1;1;1;1;1;3	_LQVTNVLSQPLTQATVK_	_LQVTNVLSQPLTQATVK_	LQVTNVLSQPLTQATVK	920.531	2	477432	65.7946	0	211019_HFX_Pet_Urine_24fraction_No_14_E01	Canis lupus familiaris	uniprot-taxonomy_9615(canis_lupus_familiaris_220503_836sw_114891_tl)
A0A1W2NCW3;A0A5F4BZ39;A0A5F4C374;A0A5F4C4C7;A0A5F4D0J5;A0A5F4D7H5;A0A8C0SVT7;A0A8C0SWF4;A0A8C0SXK4;A0A8C0SY55;A0A8C0SZ49;F1PCT7	tr;tr;tr;tr;tr;tr;tr;tr;tr;tr;tr;sp	A0A1W2NCW3_CANLF;A0A5F4BZ39_CANLF;A0A5F4C374_CANLF;A0A5F4C4C7_CANLF;A0A5F4D0J5_CANLF;A0A5F4D7H5_CANLF;A0A8C0SVT7_CANLF;A0A8C0SWF4_CANLF;A0A8C0SXK4_CANLF;A0A8C0SY55_CANLF;A0A8C0SZ49_CANLF;RPN2_CANLF	RPN2;RPN2;RPN2;RPN2;RPN2;RPN2;;;;;;RPN2	Dolichyl-diphosphooligosaccharide--protein glycosyltransferase subunit 2;Dolichyl-diphosphooligosaccharide--protein glycosyltransferase subunit 2;Dolichyl-diphosphooligosaccharide--protein glycosyltransferase subunit 2;Dolichyl-diphosphooligosaccharide--protein glycosyltransferase subunit 2;Dolichyl-diphosphooligosaccharide--protein glycosyltransferase subunit 2;Dolichyl-diphosphooligosaccharide-…	3;3;3;3;3;3;4;4;4;4;4;1	2;1;1;1;1;1;1;1;1;1;1;3	_YIANSVELR_	_YIANSVELR_	YIANSVELR	532.79	2	3355986	-3127.46	0	211019_HFX_Pet_Urine_24fraction_No_18_E01	Canis lupus familiaris	uniprot-taxonomy_9615(canis_lupus_familiaris_220503_836sw_114891_tl)
A0A1W2NCW3;A0A5F4BZ39;A0A5F4C374;A0A5F4C4C7;A0A5F4D0J5;A0A5F4D7H5;A0A8C0SVT7;A0A8C0SWF4;A0A8C0SXK4;A0A8C0SY55;A0A8C0SZ49;F1PCT7	tr;tr;tr;tr;tr;tr;tr;tr;tr;tr;tr;sp	A0A1W2NCW3_CANLF;A0A5F4BZ39_CANLF;A0A5F4C374_CANLF;A0A5F4C4C7_CANLF;A0A5F4D0J5_CANLF;A0A5F4D7H5_CANLF;A0A8C0SVT7_CANLF;A0A8C0SWF4_CANLF;A0A8C0SXK4_CANLF;A0A8C0SY55_CANLF;A0A8C0SZ49_CANLF;RPN2_CANLF	RPN2;RPN2;RPN2;RPN2;RPN2;RPN2;;;;;;RPN2	Dolichyl-diphosphooligosaccharide--protein glycosyltransferase subunit 2;Dolichyl-diphosphooligosaccharide--protein glycosyltransferase subunit 2;Dolichyl-diphosphooligosaccharide--protein glycosyltransferase subunit 2;Dolichyl-diphosphooligosaccharide--protein glycosyltransferase subunit 2;Dolichyl-diphosphooligosaccharide--protein glycosyltransferase subunit 2;Dolichyl-diphosphooligosaccharide-…	3;3;3;3;3;3;4;4;4;4;4;1	2;1;1;1;1;1;1;1;1;1;1;3	_LMDHVGTEPSIK_	_LMDHVGTEPSIK_	LMDHVGTEPSIK	442.896	3	1013769	-330.435	0.000395671	211019_HFX_Pet_Urine_24fraction_No_18_E01	Canis lupus familiaris	uniprot-taxonomy_9615(canis_lupus_familiaris_220503_836sw_114891_tl)
A0A1W2NCW3;A0A5F4BZ39;A0A5F4C374;A0A5F4C4C7;A0A5F4D0J5;A0A5F4D7H5;A0A8C0SVT7;A0A8C0SWF4;A0A8C0SXK4;A0A8C0SY55;A0A8C0SZ49;F1PCT7	tr;tr;tr;tr;tr;tr;tr;tr;tr;tr;tr;sp	A0A1W2NCW3_CANLF;A0A5F4BZ39_CANLF;A0A5F4C374_CANLF;A0A5F4C4C7_CANLF;A0A5F4D0J5_CANLF;A0A5F4D7H5_CANLF;A0A8C0SVT7_CANLF;A0A8C0SWF4_CANLF;A0A8C0SXK4_CANLF;A0A8C0SY55_CANLF;A0A8C0SZ49_CANLF;RPN2_CANLF	RPN2;RPN2;RPN2;RPN2;RPN2;RPN2;;;;;;RPN2	Dolichyl-diphosphooligosaccharide--protein glycosyltransferase subunit 2;Dolichyl-diphosphooligosaccharide--protein glycosyltransferase subunit 2;Dolichyl-diphosphooligosaccharide--protein glycosyltransferase subunit 2;Dolichyl-diphosphooligosaccharide--protein glycosyltransferase subunit 2;Dolichyl-diphosphooligosaccharide--protein glycosyltransferase subunit 2;Dolichyl-diphosphooligosaccharide-…	3;3;3;3;3;3;4;4;4;4;4;1	2;1;1;1;1;1;1;1;1;1;1;3	_SIVEEIEDLVAR_	_SIVEEIEDLVAR_	SIVEEIEDLVAR	686.87	2	1034716	110.498	8.65651e-05	211019_HFX_Pet_Urine_24fraction_No_18_E01	Canis lupus familiaris	uniprot-taxonomy_9615(canis_lupus_familiaris_220503_836sw_114891_tl)
A0A1W2NCW3;A0A5F4BZ39;A0A5F4C374;A0A5F4C4C7;A0A5F4D0J5;A0A5F4D7H5;A0A8C0SVT7;A0A8C0SWF4;A0A8C0SXK4;A0A8C0SY55;A0A8C0SZ49;F1PCT7	tr;tr;tr;tr;tr;tr;tr;tr;tr;tr;tr;sp	A0A1W2NCW3_CANLF;A0A5F4BZ39_CANLF;A0A5F4C374_CANLF;A0A5F4C4C7_CANLF;A0A5F4D0J5_CANLF;A0A5F4D7H5_CANLF;A0A8C0SVT7_CANLF;A0A8C0SWF4_CANLF;A0A8C0SXK4_CANLF;A0A8C0SY55_CANLF;A0A8C0SZ49_CANLF;RPN2_CANLF	RPN2;RPN2;RPN2;RPN2;RPN2;RPN2;;;;;;RPN2	Dolichyl-diphosphooligosaccharide--protein glycosyltransferase subunit 2;Dolichyl-diphosphooligosaccharide--protein glycosyltransferase subunit 2;Dolichyl-diphosphooligosaccharide--protein glycosyltransferase subunit 2;Dolichyl-diphosphooligosaccharide--protein glycosyltransferase subunit 2;Dolichyl-diphosphooligosaccharide--protein glycosyltransferase subunit 2;Dolichyl-diphosphooligosaccharide-…	3;3;3;3;3;3;4;4;4;4;4;1	2;1;1;1;1;1;1;1;1;1;1;3	_ISTEVGITNVDLSTVDK_	_ISTEVGITNVDLSTVDK_	ISTEVGITNVDLSTVDK	895.973	2	653187	50.501	9.67087e-05	211019_HFX_Pet_Urine_24fraction_No_21_E01	Canis lupus familiaris	uniprot-taxonomy_9615(canis_lupus_familiaris_220503_836sw_114891_tl)
A0A1W2NCW3;A0A5F4BZ39;A0A5F4C374;A0A5F4C4C7;A0A5F4D0J5;A0A5F4D7H5;A0A8C0SVT7;A0A8C0SWF4;A0A8C0SXK4;A0A8C0SY55;A0A8C0SZ49;F1PCT7	tr;tr;tr;tr;tr;tr;tr;tr;tr;tr;tr;sp	A0A1W2NCW3_CANLF;A0A5F4BZ39_CANLF;A0A5F4C374_CANLF;A0A5F4C4C7_CANLF;A0A5F4D0J5_CANLF;A0A5F4D7H5_CANLF;A0A8C0SVT7_CANLF;A0A8C0SWF4_CANLF;A0A8C0SXK4_CANLF;A0A8C0SY55_CANLF;A0A8C0SZ49_CANLF;RPN2_CANLF	RPN2;RPN2;RPN2;RPN2;RPN2;RPN2;;;;;;RPN2	Dolichyl-diphosphooligosaccharide--protein glycosyltransferase subunit 2;Dolichyl-diphosphooligosaccharide--protein glycosyltransferase subunit 2;Dolichyl-diphosphooligosaccharide--protein glycosyltransferase subunit 2;Dolichyl-diphosphooligosaccharide--protein glycosyltransferase subunit 2;Dolichyl-diphosphooligosaccharide--protein glycosyltransferase subunit 2;Dolichyl-diphosphooligosaccharide-…	3;3;3;3;3;3;4;4;4;4;4;1	2;1;1;1;1;1;1;1;1;1;1;3	_ISTEVGITNVDLSTVDKDQSIAPK_	_ISTEVGITNVDLSTVDKDQSIAPK_	ISTEVGITNVDLSTVDKDQSIAPK	844.113	3	1032676	62.6692	0.000136579	211019_HFX_Pet_Urine_24fraction_No_22_E01	Canis lupus familiaris	uniprot-taxonomy_9615(canis_lupus_familiaris_220503_836sw_114891_tl)
A0A1W2NCW3;A0A5F4BZ39;A0A5F4C374;A0A5F4C4C7;A0A5F4D0J5;A0A5F4D7H5;A0A8C0SVT7;A0A8C0SWF4;A0A8C0SXK4;A0A8C0SY55;A0A8C0SZ49;F1PCT7	tr;tr;tr;tr;tr;tr;tr;tr;tr;tr;tr;sp	A0A1W2NCW3_CANLF;A0A5F4BZ39_CANLF;A0A5F4C374_CANLF;A0A5F4C4C7_CANLF;A0A5F4D0J5_CANLF;A0A5F4D7H5_CANLF;A0A8C0SVT7_CANLF;A0A8C0SWF4_CANLF;A0A8C0SXK4_CANLF;A0A8C0SY55_CANLF;A0A8C0SZ49_CANLF;RPN2_CANLF	RPN2;RPN2;RPN2;RPN2;RPN2;RPN2;;;;;;RPN2	Dolichyl-diphosphooligosaccharide--protein glycosyltransferase subunit 2;Dolichyl-diphosphooligosaccharide--protein glycosyltransferase subunit 2;Dolichyl-diphosphooligosaccharide--protein glycosyltransferase subunit 2;Dolichyl-diphosphooligosaccharide--protein glycosyltransferase subunit 2;Dolichyl-diphosphooligosaccharide--protein glycosyltransferase subunit 2;Dolichyl-diphosphooligosaccharide-…	3;3;3;3;3;3;4;4;4;4;4;1	2;1;1;1;1;1;1;1;1;1;1;3	_YHVPVVVVPEGTPSDTHEQAILR_	_YHVPVVVVPEGTPSDTHEQAILR_	YHVPVVVVPEGTPSDTHEQAILR	636.587	4	666991	148.855	0.000188812	211019_HFX_Pet_Urine_24fraction_No_24_E01	Canis lupus familiaris	uniprot-taxonomy_9615(canis_lupus_familiaris_220503_836sw_114891_tl)
A0A1X9RK95;A0A5F4BTF1;A0A8C0N9U8;A0A8C0YU72;E2R9I3	tr	A0A1X9RK95_CANLF;A0A5F4BTF1_CANLF;A0A8C0N9U8_CANLF;A0A8C0YU72_CANLF;E2R9I3_CANLF	SPACA1	Sperm acrosome-associated 1 isoform X3 (Fragment);Sperm acrosome associated 1;Sperm acrosome associated 1;Sperm acrosome associated 1;Sperm acrosome associated 1	2;4;4;4;4	1;1;1;1;2	_LPC[+57]VHISPVNR_	_LPC[Carbamidomethyl (C)]VHISPVNR_	LPCVHISPVNR	431.236	3	254512	21.2379	0	211019_HFX_Pet_Urine_24fraction_No_04_E01	Canis lupus familiaris	uniprot-taxonomy_9615(canis_lupus_familiaris_220503_836sw_114891_tl)
A0A1Y1FJ26;A0A5F4BZF5;A0A5F4CXX0;A0A8C0MP96;A0A8C0MTQ1;A0A8C0MVR9;A0A8C0RDS5;A0A8C0S8U4;A0A8C0SSN1;A0A8C0SSQ3;F1PVP5	tr	A0A1Y1FJ26_CANLF;A0A5F4BZF5_CANLF;A0A5F4CXX0_CANLF;A0A8C0MP96_CANLF;A0A8C0MTQ1_CANLF;A0A8C0MVR9_CANLF;A0A8C0RDS5_CANLF;A0A8C0S8U4_CANLF;A0A8C0SSN1_CANLF;A0A8C0SSQ3_CANLF;F1PVP5_CANLF	RTN3;RTN3;RTN3;RTN3;RTN3;RTN3;;;RTN3;RTN3;RTN3	Reticulon (Fragment);Reticulon;Reticulon;Reticulon 3;Reticulon 3;Reticulon 3;Uncharacterized protein;Uncharacterized protein;Reticulon 3;Reticulon 3;Reticulon	2;4;4;4;4;4;4;4;4;4;4	1;1;1;1;1;1;1;1;1;1;3	_TQIDHYVGIAR_	_TQIDHYVGIAR_	TQIDHYVGIAR	636.838	2	917507	39.5633	0.000208252	211019_HFX_Pet_Urine_24fraction_No_18_E01	Canis lupus familiaris	uniprot-taxonomy_9615(canis_lupus_familiaris_220503_836sw_114891_tl)
A0A1Y1FJ26;A0A5F4BZF5;A0A5F4CXX0;A0A8C0MP96;A0A8C0MTQ1;A0A8C0MVR9;A0A8C0RDS5;A0A8C0S8U4;A0A8C0SSN1;A0A8C0SSQ3;F1PVP5	tr	A0A1Y1FJ26_CANLF;A0A5F4BZF5_CANLF;A0A5F4CXX0_CANLF;A0A8C0MP96_CANLF;A0A8C0MTQ1_CANLF;A0A8C0MVR9_CANLF;A0A8C0RDS5_CANLF;A0A8C0S8U4_CANLF;A0A8C0SSN1_CANLF;A0A8C0SSQ3_CANLF;F1PVP5_CANLF	RTN3;RTN3;RTN3;RTN3;RTN3;RTN3;;;RTN3;RTN3;RTN3	Reticulon (Fragment);Reticulon;Reticulon;Reticulon 3;Reticulon 3;Reticulon 3;Uncharacterized protein;Uncharacterized protein;Reticulon 3;Reticulon 3;Reticulon	2;4;4;4;4;4;4;4;4;4;4	1;1;1;1;1;1;1;1;1;1;3	_TQIDHYVGIAR_	_TQIDHYVGIAR_	TQIDHYVGIAR	424.895	3	5068304	39.5633	0	211019_HFX_Pet_Urine_24fraction_No_18_E01	Canis lupus familiaris	uniprot-taxonomy_9615(canis_lupus_familiaris_220503_836sw_114891_tl)
A0A219Y8W3;A0A5F4C6P6;A0A5F4CA59;A0A5F4CG91;A0A5F4D219;A0A5F4DH50;A0A8C0PEB8;A0A8C0PF42;A0A8C0PFR5;A0A8C0PUS2;A0A8C0TGV8;A0A8C0TJM1;A0A8C0TMI2;A0A8C0Z4P2;A0A8C0Z519;F5XVB0;G1K2B9;Q28295	tr;tr;tr;tr;tr;tr;tr;tr;tr;tr;tr;tr;tr;tr;tr;tr;tr;sp	A0A219Y8W3_CANLF;A0A5F4C6P6_CANLF;A0A5F4CA59_CANLF;A0A5F4CG91_CANLF;A0A5F4D219_CANLF;A0A5F4DH50_CANLF;A0A8C0PEB8_CANLF;A0A8C0PF42_CANLF;A0A8C0PFR5_CANLF;A0A8C0PUS2_CANLF;A0A8C0TGV8_CANLF;A0A8C0TJM1_CANLF;A0A8C0TMI2_CANLF;A0A8C0Z4P2_CANLF;A0A8C0Z519_CANLF;F5XVB0_CANLF;G1K2B9_CANLF;VWF_CANLF	;VWF;VWF;VWF;VWF;VWF;VWF;VWF;VWF;VWF;VWF;VWF;VWF;VWF;VWF;VWF;VWF;VWF	von Willebrand factor	2;4;4;4;4;4;4;4;4;4;4;4;4;4;4;2;4;1	1;1;1;1;1;1;1;1;1;1;1;1;1;1;1;1;2;2	_FAEEAC[+57]ALLTSSK_	_FAEEAC[Carbamidomethyl (C)]ALLTSSK_	FAEEACALLTSSK	713.848	2	553174	46.3205	0	211019_HFX_Pet_Urine_24fraction_No_03_E01	Canis lupus familiaris	uniprot-taxonomy_9615(canis_lupus_familiaris_220503_836sw_114891_tl)
A0A219Y8W3;A0A5F4C6P6;A0A5F4CA59;A0A5F4CG91;A0A5F4D219;A0A5F4DH50;A0A8C0PEB8;A0A8C0PF42;A0A8C0PFR5;A0A8C0PUS2;A0A8C0TGV8;A0A8C0TJM1;A0A8C0TMI2;A0A8C0Z4P2;A0A8C0Z519;F5XVB0;G1K2B9;Q28295	tr;tr;tr;tr;tr;tr;tr;tr;tr;tr;tr;tr;tr;tr;tr;tr;tr;sp	A0A219Y8W3_CANLF;A0A5F4C6P6_CANLF;A0A5F4CA59_CANLF;A0A5F4CG91_CANLF;A0A5F4D219_CANLF;A0A5F4DH50_CANLF;A0A8C0PEB8_CANLF;A0A8C0PF42_CANLF;A0A8C0PFR5_CANLF;A0A8C0PUS2_CANLF;A0A8C0TGV8_CANLF;A0A8C0TJM1_CANLF;A0A8C0TMI2_CANLF;A0A8C0Z4P2_CANLF;A0A8C0Z519_CANLF;F5XVB0_CANLF;G1K2B9_CANLF;VWF_CANLF	;VWF;VWF;VWF;VWF;VWF;VWF;VWF;VWF;VWF;VWF;VWF;VWF;VWF;VWF;VWF;VWF;VWF	von Willebrand factor	2;4;4;4;4;4;4;4;4;4;4;4;4;4;4;2;4;1	1;1;1;1;1;1;1;1;1;1;1;1;1;1;1;1;2;2	_MPGDIQVVPIGVGPHANVQELEK_	_MPGDIQVVPIGVGPHANVQELEK_	MPGDIQVVPIGVGPHANVQELEK	809.762	3	346535	67.0109	3.99904e-05	211019_HFX_Pet_Urine_24fraction_No_04_E01	Canis lupus familiaris	uniprot-taxonomy_9615(canis_lupus_familiaris_220503_836sw_114891_tl)
A0A219Y8W3;A0A5F4C6P6;A0A5F4CA59;A0A5F4CG91;A0A5F4D219;A0A5F4DH50;A0A8C0PEB8;A0A8C0PF42;A0A8C0PFR5;A0A8C0PUS2;A0A8C0TGV8;A0A8C0TJM1;A0A8C0TMI2;A0A8C0Z4P2;A0A8C0Z519;F5XVB0;G1K2B9;Q28295	tr;tr;tr;tr;tr;tr;tr;tr;tr;tr;tr;tr;tr;tr;tr;tr;tr;sp	A0A219Y8W3_CANLF;A0A5F4C6P6_CANLF;A0A5F4CA59_CANLF;A0A5F4CG91_CANLF;A0A5F4D219_CANLF;A0A5F4DH50_CANLF;A0A8C0PEB8_CANLF;A0A8C0PF42_CANLF;A0A8C0PFR5_CANLF;A0A8C0PUS2_CANLF;A0A8C0TGV8_CANLF;A0A8C0TJM1_CANLF;A0A8C0TMI2_CANLF;A0A8C0Z4P2_CANLF;A0A8C0Z519_CANLF;F5XVB0_CANLF;G1K2B9_CANLF;VWF_CANLF	;VWF;VWF;VWF;VWF;VWF;VWF;VWF;VWF;VWF;VWF;VWF;VWF;VWF;VWF;VWF;VWF;VWF	von Willebrand factor	2;4;4;4;4;4;4;4;4;4;4;4;4;4;4;2;4;1	1;1;1;1;1;1;1;1;1;1;1;1;1;1;1;1;2;2	_M[+16]PGDIQVVPIGVGPHANVQELEK_	_M[Oxidation (M)]PGDIQVVPIGVGPHANVQELEK_	MPGDIQVVPIGVGPHANVQELEK	815.093	3	331372	66.6483	0	211019_HFX_Pet_Urine_24fraction_No_04_E01	Canis lupus familiaris	uniprot-taxonomy_9615(canis_lupus_familiaris_220503_836sw_114891_tl)
A0A219Y8W3;A0A5F4C6P6;A0A5F4CA59;A0A5F4CG91;A0A5F4D219;A0A5F4DH50;A0A8C0PEB8;A0A8C0PF42;A0A8C0PFR5;A0A8C0PUS2;A0A8C0TGV8;A0A8C0TJM1;A0A8C0TMI2;A0A8C0Z4P2;A0A8C0Z519;F5XVB0;G1K2B9;Q28295	tr;tr;tr;tr;tr;tr;tr;tr;tr;tr;tr;tr;tr;tr;tr;tr;tr;sp	A0A219Y8W3_CANLF;A0A5F4C6P6_CANLF;A0A5F4CA59_CANLF;A0A5F4CG91_CANLF;A0A5F4D219_CANLF;A0A5F4DH50_CANLF;A0A8C0PEB8_CANLF;A0A8C0PF42_CANLF;A0A8C0PFR5_CANLF;A0A8C0PUS2_CANLF;A0A8C0TGV8_CANLF;A0A8C0TJM1_CANLF;A0A8C0TMI2_CANLF;A0A8C0Z4P2_CANLF;A0A8C0Z519_CANLF;F5XVB0_CANLF;G1K2B9_CANLF;VWF_CANLF	;VWF;VWF;VWF;VWF;VWF;VWF;VWF;VWF;VWF;VWF;VWF;VWF;VWF;VWF;VWF;VWF;VWF	von Willebrand factor	2;4;4;4;4;4;4;4;4;4;4;4;4;4;4;2;4;1	1;1;1;1;1;1;1;1;1;1;1;1;1;1;1;1;2;2	_ILTSDIFQDC[+57]NR_	_ILTSDIFQDC[Carbamidomethyl (C)]NR_	ILTSDIFQDCNR	741.356	2	2489189	47.792	0	211019_HFX_Pet_Urine_24fraction_No_06_E01	Canis lupus familiaris	uniprot-taxonomy_9615(canis_lupus_familiaris_220503_836sw_114891_tl)
A0A219Y8W3;A0A5F4C6P6;A0A5F4CA59;A0A5F4CG91;A0A5F4D219;A0A5F4DH50;A0A8C0PEB8;A0A8C0PF42;A0A8C0PFR5;A0A8C0PUS2;A0A8C0TGV8;A0A8C0TJM1;A0A8C0TMI2;A0A8C0Z4P2;A0A8C0Z519;F5XVB0;G1K2B9;Q28295	tr;tr;tr;tr;tr;tr;tr;tr;tr;tr;tr;tr;tr;tr;tr;tr;tr;sp	A0A219Y8W3_CANLF;A0A5F4C6P6_CANLF;A0A5F4CA59_CANLF;A0A5F4CG91_CANLF;A0A5F4D219_CANLF;A0A5F4DH50_CANLF;A0A8C0PEB8_CANLF;A0A8C0PF42_CANLF;A0A8C0PFR5_CANLF;A0A8C0PUS2_CANLF;A0A8C0TGV8_CANLF;A0A8C0TJM1_CANLF;A0A8C0TMI2_CANLF;A0A8C0Z4P2_CANLF;A0A8C0Z519_CANLF;F5XVB0_CANLF;G1K2B9_CANLF;VWF_CANLF	;VWF;VWF;VWF;VWF;VWF;VWF;VWF;VWF;VWF;VWF;VWF;VWF;VWF;VWF;VWF;VWF;VWF	von Willebrand factor	2;4;4;4;4;4;4;4;4;4;4;4;4;4;4;2;4;1	1;1;1;1;1;1;1;1;1;1;1;1;1;1;1;1;2;2	_TNTGLALQYLSEHSFSVSQGDR_	_TNTGLALQYLSEHSFSVSQGDR_	TNTGLALQYLSEHSFSVSQGDR	804.059	3	350452	67.1395	9.67087e-05	211019_HFX_Pet_Urine_24fraction_No_07_E01	Canis lupus familiaris	uniprot-taxonomy_9615(canis_lupus_familiaris_220503_836sw_114891_tl)
A0A219Y8W3;A0A5F4C6P6;A0A5F4CA59;A0A5F4CG91;A0A5F4D219;A0A5F4DH50;A0A8C0PEB8;A0A8C0PF42;A0A8C0PFR5;A0A8C0PUS2;A0A8C0TGV8;A0A8C0TJM1;A0A8C0TMI2;A0A8C0Z4P2;A0A8C0Z519;F5XVB0;G1K2B9;Q28295	tr;tr;tr;tr;tr;tr;tr;tr;tr;tr;tr;tr;tr;tr;tr;tr;tr;sp	A0A219Y8W3_CANLF;A0A5F4C6P6_CANLF;A0A5F4CA59_CANLF;A0A5F4CG91_CANLF;A0A5F4D219_CANLF;A0A5F4DH50_CANLF;A0A8C0PEB8_CANLF;A0A8C0PF42_CANLF;A0A8C0PFR5_CANLF;A0A8C0PUS2_CANLF;A0A8C0TGV8_CANLF;A0A8C0TJM1_CANLF;A0A8C0TMI2_CANLF;A0A8C0Z4P2_CANLF;A0A8C0Z519_CANLF;F5XVB0_CANLF;G1K2B9_CANLF;VWF_CANLF	;VWF;VWF;VWF;VWF;VWF;VWF;VWF;VWF;VWF;VWF;VWF;VWF;VWF;VWF;VWF;VWF;VWF	von Willebrand factor	2;4;4;4;4;4;4;4;4;4;4;4;4;4;4;2;4;1	1;1;1;1;1;1;1;1;1;1;1;1;1;1;1;1;2;2	_EQVPNLVYMVTGNPASDEIK_	_EQVPNLVYMVTGNPASDEIK_	EQVPNLVYMVTGNPASDEIK	1102.55	2	242671	92.9897	0.000266021	211019_HFX_Pet_Urine_24fraction_No_07_E01	Canis lupus familiaris	uniprot-taxonomy_9615(canis_lupus_familiaris_220503_836sw_114891_tl)
A0A219Y8W3;A0A5F4C6P6;A0A5F4CA59;A0A5F4CG91;A0A5F4D219;A0A5F4DH50;A0A8C0PEB8;A0A8C0PF42;A0A8C0PFR5;A0A8C0PUS2;A0A8C0TGV8;A0A8C0TJM1;A0A8C0TMI2;A0A8C0Z4P2;A0A8C0Z519;F5XVB0;G1K2B9;Q28295	tr;tr;tr;tr;tr;tr;tr;tr;tr;tr;tr;tr;tr;tr;tr;tr;tr;sp	A0A219Y8W3_CANLF;A0A5F4C6P6_CANLF;A0A5F4CA59_CANLF;A0A5F4CG91_CANLF;A0A5F4D219_CANLF;A0A5F4DH50_CANLF;A0A8C0PEB8_CANLF;A0A8C0PF42_CANLF;A0A8C0PFR5_CANLF;A0A8C0PUS2_CANLF;A0A8C0TGV8_CANLF;A0A8C0TJM1_CANLF;A0A8C0TMI2_CANLF;A0A8C0Z4P2_CANLF;A0A8C0Z519_CANLF;F5XVB0_CANLF;G1K2B9_CANLF;VWF_CANLF	;VWF;VWF;VWF;VWF;VWF;VWF;VWF;VWF;VWF;VWF;VWF;VWF;VWF;VWF;VWF;VWF;VWF	von Willebrand factor	2;4;4;4;4;4;4;4;4;4;4;4;4;4;4;2;4;1	1;1;1;1;1;1;1;1;1;1;1;1;1;1;1;1;2;2	_ALIQEWTVQQLGK_	_ALIQEWTVQQLGK_	ALIQEWTVQQLGK	757.422	2	201266	65.3913	0	211019_HFX_Pet_Urine_24fraction_No_08_E01	Canis lupus familiaris	uniprot-taxonomy_9615(canis_lupus_familiaris_220503_836sw_114891_tl)
A0A219Y8W3;A0A5F4C6P6;A0A5F4CA59;A0A5F4CG91;A0A5F4D219;A0A5F4DH50;A0A8C0PEB8;A0A8C0PF42;A0A8C0PFR5;A0A8C0PUS2;A0A8C0TGV8;A0A8C0TJM1;A0A8C0TMI2;A0A8C0Z4P2;A0A8C0Z519;F5XVB0;G1K2B9;Q28295	tr;tr;tr;tr;tr;tr;tr;tr;tr;tr;tr;tr;tr;tr;tr;tr;tr;sp	A0A219Y8W3_CANLF;A0A5F4C6P6_CANLF;A0A5F4CA59_CANLF;A0A5F4CG91_CANLF;A0A5F4D219_CANLF;A0A5F4DH50_CANLF;A0A8C0PEB8_CANLF;A0A8C0PF42_CANLF;A0A8C0PFR5_CANLF;A0A8C0PUS2_CANLF;A0A8C0TGV8_CANLF;A0A8C0TJM1_CANLF;A0A8C0TMI2_CANLF;A0A8C0Z4P2_CANLF;A0A8C0Z519_CANLF;F5XVB0_CANLF;G1K2B9_CANLF;VWF_CANLF	;VWF;VWF;VWF;VWF;VWF;VWF;VWF;VWF;VWF;VWF;VWF;VWF;VWF;VWF;VWF;VWF;VWF	von Willebrand factor	2;4;4;4;4;4;4;4;4;4;4;4;4;4;4;2;4;1	1;1;1;1;1;1;1;1;1;1;1;1;1;1;1;1;2;2	_EFMEEVIQR_	_EFMEEVIQR_	EFMEEVIQR	590.787	2	450372	41.2137	3.99904e-05	211019_HFX_Pet_Urine_24fraction_No_10_E01	Canis lupus familiaris	uniprot-taxonomy_9615(canis_lupus_familiaris_220503_836sw_114891_tl)
A0A219Y8W3;A0A5F4C6P6;A0A5F4CA59;A0A5F4CG91;A0A5F4D219;A0A5F4DH50;A0A8C0PEB8;A0A8C0PF42;A0A8C0PFR5;A0A8C0PUS2;A0A8C0TGV8;A0A8C0TJM1;A0A8C0TMI2;A0A8C0Z4P2;A0A8C0Z519;F5XVB0;G1K2B9;Q28295	tr;tr;tr;tr;tr;tr;tr;tr;tr;tr;tr;tr;tr;tr;tr;tr;tr;sp	A0A219Y8W3_CANLF;A0A5F4C6P6_CANLF;A0A5F4CA59_CANLF;A0A5F4CG91_CANLF;A0A5F4D219_CANLF;A0A5F4DH50_CANLF;A0A8C0PEB8_CANLF;A0A8C0PF42_CANLF;A0A8C0PFR5_CANLF;A0A8C0PUS2_CANLF;A0A8C0TGV8_CANLF;A0A8C0TJM1_CANLF;A0A8C0TMI2_CANLF;A0A8C0Z4P2_CANLF;A0A8C0Z519_CANLF;F5XVB0_CANLF;G1K2B9_CANLF;VWF_CANLF	;VWF;VWF;VWF;VWF;VWF;VWF;VWF;VWF;VWF;VWF;VWF;VWF;VWF;VWF;VWF;VWF;VWF	von Willebrand factor	2;4;4;4;4;4;4;4;4;4;4;4;4;4;4;2;4;1	1;1;1;1;1;1;1;1;1;1;1;1;1;1;1;1;2;2	_EAPDLVLQR_	_EAPDLVLQR_	EAPDLVLQR	520.79	2	2278454	23.672	0.000339967	211019_HFX_Pet_Urine_24fraction_No_11_E01	Canis lupus familiaris	uniprot-taxonomy_9615(canis_lupus_familiaris_220503_836sw_114891_tl)
A0A219Y8W3;A0A5F4C6P6;A0A5F4CA59;A0A5F4CG91;A0A5F4D219;A0A5F4DH50;A0A8C0PEB8;A0A8C0PF42;A0A8C0PFR5;A0A8C0PUS2;A0A8C0TGV8;A0A8C0TJM1;A0A8C0TMI2;A0A8C0Z4P2;A0A8C0Z519;F5XVB0;G1K2B9;Q28295	tr;tr;tr;tr;tr;tr;tr;tr;tr;tr;tr;tr;tr;tr;tr;tr;tr;sp	A0A219Y8W3_CANLF;A0A5F4C6P6_CANLF;A0A5F4CA59_CANLF;A0A5F4CG91_CANLF;A0A5F4D219_CANLF;A0A5F4DH50_CANLF;A0A8C0PEB8_CANLF;A0A8C0PF42_CANLF;A0A8C0PFR5_CANLF;A0A8C0PUS2_CANLF;A0A8C0TGV8_CANLF;A0A8C0TJM1_CANLF;A0A8C0TMI2_CANLF;A0A8C0Z4P2_CANLF;A0A8C0Z519_CANLF;F5XVB0_CANLF;G1K2B9_CANLF;VWF_CANLF	;VWF;VWF;VWF;VWF;VWF;VWF;VWF;VWF;VWF;VWF;VWF;VWF;VWF;VWF;VWF;VWF;VWF	von Willebrand factor	2;4;4;4;4;4;4;4;4;4;4;4;4;4;4;2;4;1	1;1;1;1;1;1;1;1;1;1;1;1;1;1;1;1;2;2	_EFM[+16]EEVIQR_	_EFM[Oxidation (M)]EEVIQR_	EFMEEVIQR	598.784	2	1106563	13.5727	3.99904e-05	211019_HFX_Pet_Urine_24fraction_No_11_E01	Canis lupus familiaris	uniprot-taxonomy_9615(canis_lupus_familiaris_220503_836sw_114891_tl)
A0A219Y8W3;A0A5F4C6P6;A0A5F4CA59;A0A5F4CG91;A0A5F4D219;A0A5F4DH50;A0A8C0PEB8;A0A8C0PF42;A0A8C0PFR5;A0A8C0PUS2;A0A8C0TGV8;A0A8C0TJM1;A0A8C0TMI2;A0A8C0Z4P2;A0A8C0Z519;F5XVB0;G1K2B9;Q28295	tr;tr;tr;tr;tr;tr;tr;tr;tr;tr;tr;tr;tr;tr;tr;tr;tr;sp	A0A219Y8W3_CANLF;A0A5F4C6P6_CANLF;A0A5F4CA59_CANLF;A0A5F4CG91_CANLF;A0A5F4D219_CANLF;A0A5F4DH50_CANLF;A0A8C0PEB8_CANLF;A0A8C0PF42_CANLF;A0A8C0PFR5_CANLF;A0A8C0PUS2_CANLF;A0A8C0TGV8_CANLF;A0A8C0TJM1_CANLF;A0A8C0TMI2_CANLF;A0A8C0Z4P2_CANLF;A0A8C0Z519_CANLF;F5XVB0_CANLF;G1K2B9_CANLF;VWF_CANLF	;VWF;VWF;VWF;VWF;VWF;VWF;VWF;VWF;VWF;VWF;VWF;VWF;VWF;VWF;VWF;VWF;VWF	von Willebrand factor	2;4;4;4;4;4;4;4;4;4;4;4;4;4;4;2;4;1	1;1;1;1;1;1;1;1;1;1;1;1;1;1;1;1;2;2	_LSEDEFEVLK_	_LSEDEFEVLK_	LSEDEFEVLK	604.806	2	697467	48.8979	0	211019_HFX_Pet_Urine_24fraction_No_11_E01	Canis lupus familiaris	uniprot-taxonomy_9615(canis_lupus_familiaris_220503_836sw_114891_tl)
A0A219Y8W3;A0A5F4C6P6;A0A5F4CA59;A0A5F4CG91;A0A5F4D219;A0A5F4DH50;A0A8C0PEB8;A0A8C0PF42;A0A8C0PFR5;A0A8C0PUS2;A0A8C0TGV8;A0A8C0TJM1;A0A8C0TMI2;A0A8C0Z4P2;A0A8C0Z519;F5XVB0;G1K2B9;Q28295	tr;tr;tr;tr;tr;tr;tr;tr;tr;tr;tr;tr;tr;tr;tr;tr;tr;sp	A0A219Y8W3_CANLF;A0A5F4C6P6_CANLF;A0A5F4CA59_CANLF;A0A5F4CG91_CANLF;A0A5F4D219_CANLF;A0A5F4DH50_CANLF;A0A8C0PEB8_CANLF;A0A8C0PF42_CANLF;A0A8C0PFR5_CANLF;A0A8C0PUS2_CANLF;A0A8C0TGV8_CANLF;A0A8C0TJM1_CANLF;A0A8C0TMI2_CANLF;A0A8C0Z4P2_CANLF;A0A8C0Z519_CANLF;F5XVB0_CANLF;G1K2B9_CANLF;VWF_CANLF	;VWF;VWF;VWF;VWF;VWF;VWF;VWF;VWF;VWF;VWF;VWF;VWF;VWF;VWF;VWF;VWF;VWF	von Willebrand factor	2;4;4;4;4;4;4;4;4;4;4;4;4;4;4;2;4;1	1;1;1;1;1;1;1;1;1;1;1;1;1;1;1;1;2;2	_AVGPQPYVQNC[+57]R_	_AVGPQPYVQNC[Carbamidomethyl (C)]R_	AVGPQPYVQNCR	694.841	2	726809	-7.04545	0	211019_HFX_Pet_Urine_24fraction_No_11_E01	Canis lupus familiaris	uniprot-taxonomy_9615(canis_lupus_familiaris_220503_836sw_114891_tl)
A0A219Y8W3;A0A5F4C6P6;A0A5F4CA59;A0A5F4CG91;A0A5F4D219;A0A5F4DH50;A0A8C0PEB8;A0A8C0PF42;A0A8C0PFR5;A0A8C0PUS2;A0A8C0TGV8;A0A8C0TJM1;A0A8C0TMI2;A0A8C0Z4P2;A0A8C0Z519;F5XVB0;G1K2B9;Q28295	tr;tr;tr;tr;tr;tr;tr;tr;tr;tr;tr;tr;tr;tr;tr;tr;tr;sp	A0A219Y8W3_CANLF;A0A5F4C6P6_CANLF;A0A5F4CA59_CANLF;A0A5F4CG91_CANLF;A0A5F4D219_CANLF;A0A5F4DH50_CANLF;A0A8C0PEB8_CANLF;A0A8C0PF42_CANLF;A0A8C0PFR5_CANLF;A0A8C0PUS2_CANLF;A0A8C0TGV8_CANLF;A0A8C0TJM1_CANLF;A0A8C0TMI2_CANLF;A0A8C0Z4P2_CANLF;A0A8C0Z519_CANLF;F5XVB0_CANLF;G1K2B9_CANLF;VWF_CANLF	;VWF;VWF;VWF;VWF;VWF;VWF;VWF;VWF;VWF;VWF;VWF;VWF;VWF;VWF;VWF;VWF;VWF	von Willebrand factor	2;4;4;4;4;4;4;4;4;4;4;4;4;4;4;2;4;1	1;1;1;1;1;1;1;1;1;1;1;1;1;1;1;1;2;2	_IEDLPTVATLGNSFFHK_	_IEDLPTVATLGNSFFHK_	IEDLPTVATLGNSFFHK	630.332	3	280712	88.0144	0.000136579	211019_HFX_Pet_Urine_24fraction_No_13_E01	Canis lupus familiaris	uniprot-taxonomy_9615(canis_lupus_familiaris_220503_836sw_114891_tl)
A0A219Y8W3;A0A5F4C6P6;A0A5F4CA59;A0A5F4CG91;A0A5F4D219;A0A5F4DH50;A0A8C0PEB8;A0A8C0PF42;A0A8C0PFR5;A0A8C0PUS2;A0A8C0TGV8;A0A8C0TJM1;A0A8C0TMI2;A0A8C0Z4P2;A0A8C0Z519;F5XVB0;G1K2B9;Q28295	tr;tr;tr;tr;tr;tr;tr;tr;tr;tr;tr;tr;tr;tr;tr;tr;tr;sp	A0A219Y8W3_CANLF;A0A5F4C6P6_CANLF;A0A5F4CA59_CANLF;A0A5F4CG91_CANLF;A0A5F4D219_CANLF;A0A5F4DH50_CANLF;A0A8C0PEB8_CANLF;A0A8C0PF42_CANLF;A0A8C0PFR5_CANLF;A0A8C0PUS2_CANLF;A0A8C0TGV8_CANLF;A0A8C0TJM1_CANLF;A0A8C0TMI2_CANLF;A0A8C0Z4P2_CANLF;A0A8C0Z519_CANLF;F5XVB0_CANLF;G1K2B9_CANLF;VWF_CANLF	;VWF;VWF;VWF;VWF;VWF;VWF;VWF;VWF;VWF;VWF;VWF;VWF;VWF;VWF;VWF;VWF;VWF	von Willebrand factor	2;4;4;4;4;4;4;4;4;4;4;4;4;4;4;2;4;1	1;1;1;1;1;1;1;1;1;1;1;1;1;1;1;1;2;2	_VTVFPIGIGDR_	_VTVFPIGIGDR_	VTVFPIGIGDR	587.335	2	388863	65.1413	0.000227192	211019_HFX_Pet_Urine_24fraction_No_14_E01	Canis lupus familiaris	uniprot-taxonomy_9615(canis_lupus_familiaris_220503_836sw_114891_tl)
A0A219Y8W3;A0A5F4C6P6;A0A5F4CA59;A0A5F4CG91;A0A5F4D219;A0A5F4DH50;A0A8C0PEB8;A0A8C0PF42;A0A8C0PFR5;A0A8C0PUS2;A0A8C0TGV8;A0A8C0TJM1;A0A8C0TMI2;A0A8C0Z4P2;A0A8C0Z519;F5XVB0;G1K2B9;Q28295	tr;tr;tr;tr;tr;tr;tr;tr;tr;tr;tr;tr;tr;tr;tr;tr;tr;sp	A0A219Y8W3_CANLF;A0A5F4C6P6_CANLF;A0A5F4CA59_CANLF;A0A5F4CG91_CANLF;A0A5F4D219_CANLF;A0A5F4DH50_CANLF;A0A8C0PEB8_CANLF;A0A8C0PF42_CANLF;A0A8C0PFR5_CANLF;A0A8C0PUS2_CANLF;A0A8C0TGV8_CANLF;A0A8C0TJM1_CANLF;A0A8C0TMI2_CANLF;A0A8C0Z4P2_CANLF;A0A8C0Z519_CANLF;F5XVB0_CANLF;G1K2B9_CANLF;VWF_CANLF	;VWF;VWF;VWF;VWF;VWF;VWF;VWF;VWF;VWF;VWF;VWF;VWF;VWF;VWF;VWF;VWF;VWF	von Willebrand factor	2;4;4;4;4;4;4;4;4;4;4;4;4;4;4;2;4;1	1;1;1;1;1;1;1;1;1;1;1;1;1;1;1;1;2;2	_GVC[+57]VDWR_	_GVC[Carbamidomethyl (C)]VDWR_	GVCVDWR	446.211	2	5798205	15.8624	0.000659821	211019_HFX_Pet_Urine_24fraction_No_15_E01	Canis lupus familiaris	uniprot-taxonomy_9615(canis_lupus_familiaris_220503_836sw_114891_tl)
A0A219Y8W3;A0A5F4C6P6;A0A5F4CA59;A0A5F4CG91;A0A5F4D219;A0A5F4DH50;A0A8C0PEB8;A0A8C0PF42;A0A8C0PFR5;A0A8C0PUS2;A0A8C0TGV8;A0A8C0TJM1;A0A8C0TMI2;A0A8C0Z4P2;A0A8C0Z519;F5XVB0;G1K2B9;Q28295	tr;tr;tr;tr;tr;tr;tr;tr;tr;tr;tr;tr;tr;tr;tr;tr;tr;sp	A0A219Y8W3_CANLF;A0A5F4C6P6_CANLF;A0A5F4CA59_CANLF;A0A5F4CG91_CANLF;A0A5F4D219_CANLF;A0A5F4DH50_CANLF;A0A8C0PEB8_CANLF;A0A8C0PF42_CANLF;A0A8C0PFR5_CANLF;A0A8C0PUS2_CANLF;A0A8C0TGV8_CANLF;A0A8C0TJM1_CANLF;A0A8C0TMI2_CANLF;A0A8C0Z4P2_CANLF;A0A8C0Z519_CANLF;F5XVB0_CANLF;G1K2B9_CANLF;VWF_CANLF	;VWF;VWF;VWF;VWF;VWF;VWF;VWF;VWF;VWF;VWF;VWF;VWF;VWF;VWF;VWF;VWF;VWF	von Willebrand factor	2;4;4;4;4;4;4;4;4;4;4;4;4;4;4;2;4;1	1;1;1;1;1;1;1;1;1;1;1;1;1;1;1;1;2;2	_LSYGEDLQMDWDGR_	_LSYGEDLQMDWDGR_	LSYGEDLQMDWDGR	842.867	2	457406	61.0804	0.000176647	211019_HFX_Pet_Urine_24fraction_No_15_E01	Canis lupus familiaris	uniprot-taxonomy_9615(canis_lupus_familiaris_220503_836sw_114891_tl)
A0A219Y8W3;A0A5F4C6P6;A0A5F4CA59;A0A5F4CG91;A0A5F4D219;A0A5F4DH50;A0A8C0PEB8;A0A8C0PF42;A0A8C0PFR5;A0A8C0PUS2;A0A8C0TGV8;A0A8C0TJM1;A0A8C0TMI2;A0A8C0Z4P2;A0A8C0Z519;F5XVB0;G1K2B9;Q28295	tr;tr;tr;tr;tr;tr;tr;tr;tr;tr;tr;tr;tr;tr;tr;tr;tr;sp	A0A219Y8W3_CANLF;A0A5F4C6P6_CANLF;A0A5F4CA59_CANLF;A0A5F4CG91_CANLF;A0A5F4D219_CANLF;A0A5F4DH50_CANLF;A0A8C0PEB8_CANLF;A0A8C0PF42_CANLF;A0A8C0PFR5_CANLF;A0A8C0PUS2_CANLF;A0A8C0TGV8_CANLF;A0A8C0TJM1_CANLF;A0A8C0TMI2_CANLF;A0A8C0Z4P2_CANLF;A0A8C0Z519_CANLF;F5XVB0_CANLF;G1K2B9_CANLF;VWF_CANLF	;VWF;VWF;VWF;VWF;VWF;VWF;VWF;VWF;VWF;VWF;VWF;VWF;VWF;VWF;VWF;VWF;VWF	von Willebrand factor	2;4;4;4;4;4;4;4;4;4;4;4;4;4;4;2;4;1	1;1;1;1;1;1;1;1;1;1;1;1;1;1;1;1;2;2	_YSEAQLSSLAGPK_	_YSEAQLSSLAGPK_	YSEAQLSSLAGPK	675.849	2	867264	27.6553	0	211019_HFX_Pet_Urine_24fraction_No_16_E01	Canis lupus familiaris	uniprot-taxonomy_9615(canis_lupus_familiaris_220503_836sw_114891_tl)
A0A219Y8W3;A0A5F4C6P6;A0A5F4CA59;A0A5F4CG91;A0A5F4D219;A0A5F4DH50;A0A8C0PEB8;A0A8C0PF42;A0A8C0PFR5;A0A8C0PUS2;A0A8C0TGV8;A0A8C0TJM1;A0A8C0TMI2;A0A8C0Z4P2;A0A8C0Z519;F5XVB0;G1K2B9;Q28295	tr;tr;tr;tr;tr;tr;tr;tr;tr;tr;tr;tr;tr;tr;tr;tr;tr;sp	A0A219Y8W3_CANLF;A0A5F4C6P6_CANLF;A0A5F4CA59_CANLF;A0A5F4CG91_CANLF;A0A5F4D219_CANLF;A0A5F4DH50_CANLF;A0A8C0PEB8_CANLF;A0A8C0PF42_CANLF;A0A8C0PFR5_CANLF;A0A8C0PUS2_CANLF;A0A8C0TGV8_CANLF;A0A8C0TJM1_CANLF;A0A8C0TMI2_CANLF;A0A8C0Z4P2_CANLF;A0A8C0Z519_CANLF;F5XVB0_CANLF;G1K2B9_CANLF;VWF_CANLF	;VWF;VWF;VWF;VWF;VWF;VWF;VWF;VWF;VWF;VWF;VWF;VWF;VWF;VWF;VWF;VWF;VWF	von Willebrand factor	2;4;4;4;4;4;4;4;4;4;4;4;4;4;4;2;4;1	1;1;1;1;1;1;1;1;1;1;1;1;1;1;1;1;2;2	_LSYGEDLQM[+16]DWDGR_	_LSYGEDLQM[Oxidation (M)]DWDGR_	LSYGEDLQMDWDGR	850.865	2	918154	46.1722	3.99904e-05	211019_HFX_Pet_Urine_24fraction_No_16_E01	Canis lupus familiaris	uniprot-taxonomy_9615(canis_lupus_familiaris_220503_836sw_114891_tl)
A0A219Y8W3;A0A5F4C6P6;A0A5F4CA59;A0A5F4CG91;A0A5F4D219;A0A5F4DH50;A0A8C0PEB8;A0A8C0PF42;A0A8C0PFR5;A0A8C0PUS2;A0A8C0TGV8;A0A8C0TJM1;A0A8C0TMI2;A0A8C0Z4P2;A0A8C0Z519;F5XVB0;G1K2B9;Q28295	tr;tr;tr;tr;tr;tr;tr;tr;tr;tr;tr;tr;tr;tr;tr;tr;tr;sp	A0A219Y8W3_CANLF;A0A5F4C6P6_CANLF;A0A5F4CA59_CANLF;A0A5F4CG91_CANLF;A0A5F4D219_CANLF;A0A5F4DH50_CANLF;A0A8C0PEB8_CANLF;A0A8C0PF42_CANLF;A0A8C0PFR5_CANLF;A0A8C0PUS2_CANLF;A0A8C0TGV8_CANLF;A0A8C0TJM1_CANLF;A0A8C0TMI2_CANLF;A0A8C0Z4P2_CANLF;A0A8C0Z519_CANLF;F5XVB0_CANLF;G1K2B9_CANLF;VWF_CANLF	;VWF;VWF;VWF;VWF;VWF;VWF;VWF;VWF;VWF;VWF;VWF;VWF;VWF;VWF;VWF;VWF;VWF	von Willebrand factor	2;4;4;4;4;4;4;4;4;4;4;4;4;4;4;2;4;1	1;1;1;1;1;1;1;1;1;1;1;1;1;1;1;1;2;2	_LLVTLSPAYAGK_	_LLVTLSPAYAGK_	LLVTLSPAYAGK	616.866	2	861933	52.1345	0	211019_HFX_Pet_Urine_24fraction_No_20_E01	Canis lupus familiaris	uniprot-taxonomy_9615(canis_lupus_familiaris_220503_836sw_114891_tl)
A0A219Y8W3;A0A5F4C6P6;A0A5F4CA59;A0A5F4CG91;A0A5F4D219;A0A5F4DH50;A0A8C0PEB8;A0A8C0PF42;A0A8C0PFR5;A0A8C0PUS2;A0A8C0TGV8;A0A8C0TJM1;A0A8C0TMI2;A0A8C0Z4P2;A0A8C0Z519;F5XVB0;G1K2B9;Q28295	tr;tr;tr;tr;tr;tr;tr;tr;tr;tr;tr;tr;tr;tr;tr;tr;tr;sp	A0A219Y8W3_CANLF;A0A5F4C6P6_CANLF;A0A5F4CA59_CANLF;A0A5F4CG91_CANLF;A0A5F4D219_CANLF;A0A5F4DH50_CANLF;A0A8C0PEB8_CANLF;A0A8C0PF42_CANLF;A0A8C0PFR5_CANLF;A0A8C0PUS2_CANLF;A0A8C0TGV8_CANLF;A0A8C0TJM1_CANLF;A0A8C0TMI2_CANLF;A0A8C0Z4P2_CANLF;A0A8C0Z519_CANLF;F5XVB0_CANLF;G1K2B9_CANLF;VWF_CANLF	;VWF;VWF;VWF;VWF;VWF;VWF;VWF;VWF;VWF;VWF;VWF;VWF;VWF;VWF;VWF;VWF;VWF	von Willebrand factor	2;4;4;4;4;4;4;4;4;4;4;4;4;4;4;2;4;1	1;1;1;1;1;1;1;1;1;1;1;1;1;1;1;1;2;2	_IQHTVMASVR_	_IQHTVMASVR_	IQHTVMASVR	381.21	3	2379051	15.1769	3.99904e-05	211019_HFX_Pet_Urine_24fraction_No_21_E01	Canis lupus familiaris	uniprot-taxonomy_9615(canis_lupus_familiaris_220503_836sw_114891_tl)
A0A219Y8W3;A0A5F4C6P6;A0A5F4CA59;A0A5F4CG91;A0A5F4D219;A0A5F4DH50;A0A8C0PEB8;A0A8C0PF42;A0A8C0PFR5;A0A8C0PUS2;A0A8C0TGV8;A0A8C0TJM1;A0A8C0TMI2;A0A8C0Z4P2;A0A8C0Z519;F5XVB0;G1K2B9;Q28295	tr;tr;tr;tr;tr;tr;tr;tr;tr;tr;tr;tr;tr;tr;tr;tr;tr;sp	A0A219Y8W3_CANLF;A0A5F4C6P6_CANLF;A0A5F4CA59_CANLF;A0A5F4CG91_CANLF;A0A5F4D219_CANLF;A0A5F4DH50_CANLF;A0A8C0PEB8_CANLF;A0A8C0PF42_CANLF;A0A8C0PFR5_CANLF;A0A8C0PUS2_CANLF;A0A8C0TGV8_CANLF;A0A8C0TJM1_CANLF;A0A8C0TMI2_CANLF;A0A8C0Z4P2_CANLF;A0A8C0Z519_CANLF;F5XVB0_CANLF;G1K2B9_CANLF;VWF_CANLF	;VWF;VWF;VWF;VWF;VWF;VWF;VWF;VWF;VWF;VWF;VWF;VWF;VWF;VWF;VWF;VWF;VWF	von Willebrand factor	2;4;4;4;4;4;4;4;4;4;4;4;4;4;4;2;4;1	1;1;1;1;1;1;1;1;1;1;1;1;1;1;1;1;2;2	_LSSEAYGFVAR_	_LSSEAYGFVAR_	LSSEAYGFVAR	600.306	2	1051176	18.5043	0	211019_HFX_Pet_Urine_24fraction_No_21_E01	Canis lupus familiaris	uniprot-taxonomy_9615(canis_lupus_familiaris_220503_836sw_114891_tl)
A0A219Y8W3;A0A5F4C6P6;A0A5F4CA59;A0A5F4CG91;A0A5F4D219;A0A5F4DH50;A0A8C0PEB8;A0A8C0PF42;A0A8C0PFR5;A0A8C0PUS2;A0A8C0TGV8;A0A8C0TJM1;A0A8C0TMI2;A0A8C0Z4P2;A0A8C0Z519;F5XVB0;G1K2B9;Q28295	tr;tr;tr;tr;tr;tr;tr;tr;tr;tr;tr;tr;tr;tr;tr;tr;tr;sp	A0A219Y8W3_CANLF;A0A5F4C6P6_CANLF;A0A5F4CA59_CANLF;A0A5F4CG91_CANLF;A0A5F4D219_CANLF;A0A5F4DH50_CANLF;A0A8C0PEB8_CANLF;A0A8C0PF42_CANLF;A0A8C0PFR5_CANLF;A0A8C0PUS2_CANLF;A0A8C0TGV8_CANLF;A0A8C0TJM1_CANLF;A0A8C0TMI2_CANLF;A0A8C0Z4P2_CANLF;A0A8C0Z519_CANLF;F5XVB0_CANLF;G1K2B9_CANLF;VWF_CANLF	;VWF;VWF;VWF;VWF;VWF;VWF;VWF;VWF;VWF;VWF;VWF;VWF;VWF;VWF;VWF;VWF;VWF	von Willebrand factor	2;4;4;4;4;4;4;4;4;4;4;4;4;4;4;2;4;1	1;1;1;1;1;1;1;1;1;1;1;1;1;1;1;1;2;2	_LLGAC[+57]ENLQK_	_LLGAC[Carbamidomethyl (C)]ENLQK_	LLGACENLQK	573.303	2	750126	-189.659	0	211019_HFX_Pet_Urine_24fraction_No_21_E01	Canis lupus familiaris	uniprot-taxonomy_9615(canis_lupus_familiaris_220503_836sw_114891_tl)
A0A219Y8W3;A0A5F4C6P6;A0A5F4CA59;A0A5F4CG91;A0A5F4D219;A0A5F4DH50;A0A8C0PEB8;A0A8C0PF42;A0A8C0PFR5;A0A8C0PUS2;A0A8C0TGV8;A0A8C0TJM1;A0A8C0TMI2;A0A8C0Z4P2;A0A8C0Z519;F5XVB0;G1K2B9;Q28295	tr;tr;tr;tr;tr;tr;tr;tr;tr;tr;tr;tr;tr;tr;tr;tr;tr;sp	A0A219Y8W3_CANLF;A0A5F4C6P6_CANLF;A0A5F4CA59_CANLF;A0A5F4CG91_CANLF;A0A5F4D219_CANLF;A0A5F4DH50_CANLF;A0A8C0PEB8_CANLF;A0A8C0PF42_CANLF;A0A8C0PFR5_CANLF;A0A8C0PUS2_CANLF;A0A8C0TGV8_CANLF;A0A8C0TJM1_CANLF;A0A8C0TMI2_CANLF;A0A8C0Z4P2_CANLF;A0A8C0Z519_CANLF;F5XVB0_CANLF;G1K2B9_CANLF;VWF_CANLF	;VWF;VWF;VWF;VWF;VWF;VWF;VWF;VWF;VWF;VWF;VWF;VWF;VWF;VWF;VWF;VWF;VWF	von Willebrand factor	2;4;4;4;4;4;4;4;4;4;4;4;4;4;4;2;4;1	1;1;1;1;1;1;1;1;1;1;1;1;1;1;1;1;2;2	_IQHTVM[+16]ASVR_	_IQHTVM[Oxidation (M)]ASVR_	IQHTVMASVR	386.541	3	1690630	-375.521	0	211019_HFX_Pet_Urine_24fraction_No_22_E01	Canis lupus familiaris	uniprot-taxonomy_9615(canis_lupus_familiaris_220503_836sw_114891_tl)
A0A219Y8W3;A0A5F4C6P6;A0A5F4CA59;A0A5F4CG91;A0A5F4D219;A0A5F4DH50;A0A8C0PEB8;A0A8C0PF42;A0A8C0PFR5;A0A8C0PUS2;A0A8C0TGV8;A0A8C0TJM1;A0A8C0TMI2;A0A8C0Z4P2;A0A8C0Z519;F5XVB0;G1K2B9;Q28295	tr;tr;tr;tr;tr;tr;tr;tr;tr;tr;tr;tr;tr;tr;tr;tr;tr;sp	A0A219Y8W3_CANLF;A0A5F4C6P6_CANLF;A0A5F4CA59_CANLF;A0A5F4CG91_CANLF;A0A5F4D219_CANLF;A0A5F4DH50_CANLF;A0A8C0PEB8_CANLF;A0A8C0PF42_CANLF;A0A8C0PFR5_CANLF;A0A8C0PUS2_CANLF;A0A8C0TGV8_CANLF;A0A8C0TJM1_CANLF;A0A8C0TMI2_CANLF;A0A8C0Z4P2_CANLF;A0A8C0Z519_CANLF;F5XVB0_CANLF;G1K2B9_CANLF;VWF_CANLF	;VWF;VWF;VWF;VWF;VWF;VWF;VWF;VWF;VWF;VWF;VWF;VWF;VWF;VWF;VWF;VWF;VWF	von Willebrand factor	2;4;4;4;4;4;4;4;4;4;4;4;4;4;4;2;4;1	1;1;1;1;1;1;1;1;1;1;1;1;1;1;1;1;2;2	_GVHIAWR_	_GVHIAWR_	GVHIAWR	419.738	2	3118905	58.8402	0	211019_HFX_Pet_Urine_24fraction_No_23_E01	Canis lupus familiaris	uniprot-taxonomy_9615(canis_lupus_familiaris_220503_836sw_114891_tl)
A0A286R219;A0A8C0MYF1;F1PX14	tr	A0A286R219_CANLF;A0A8C0MYF1_CANLF;F1PX14_CANLF	EPHA2;;EPHA2	Receptor protein-tyrosine kinase;EPH receptor A2;Receptor protein-tyrosine kinase	2;4;4	1;1;3	_EVVLLDFAAAK_	_EVVLLDFAAAK_	EVVLLDFAAAK	588.337	2	2807204	75.6209	0	211019_HFX_Pet_Urine_24fraction_No_03_E01	Canis lupus familiaris	uniprot-taxonomy_9615(canis_lupus_familiaris_220503_836sw_114891_tl)
A0A286R219;A0A8C0MYF1;F1PX14	tr	A0A286R219_CANLF;A0A8C0MYF1_CANLF;F1PX14_CANLF	EPHA2;;EPHA2	Receptor protein-tyrosine kinase;EPH receptor A2;Receptor protein-tyrosine kinase	2;4;4	1;1;3	_GELGWLTHPYGK_	_GELGWLTHPYGK_	GELGWLTHPYGK	453.235	3	609549	46.6515	0	211019_HFX_Pet_Urine_24fraction_No_05_E01	Canis lupus familiaris	uniprot-taxonomy_9615(canis_lupus_familiaris_220503_836sw_114891_tl)
A0A286R219;A0A8C0MYF1;F1PX14	tr	A0A286R219_CANLF;A0A8C0MYF1_CANLF;F1PX14_CANLF	EPHA2;;EPHA2	Receptor protein-tyrosine kinase;EPH receptor A2;Receptor protein-tyrosine kinase	2;4;4	1;1;3	_TASVSINQTEPPK_	_TASVSINQTEPPK_	TASVSINQTEPPK	686.359	2	254462	-0.953793	0.000227518	211019_HFX_Pet_Urine_24fraction_No_07_E01	Canis lupus familiaris	uniprot-taxonomy_9615(canis_lupus_familiaris_220503_836sw_114891_tl)
A0A286R219;A0A8C0MYF1;F1PX14	tr	A0A286R219_CANLF;A0A8C0MYF1_CANLF;F1PX14_CANLF	EPHA2;;EPHA2	Receptor protein-tyrosine kinase;EPH receptor A2;Receptor protein-tyrosine kinase	2;4;4	1;1;3	_NGVSELVASR_	_NGVSELVASR_	NGVSELVASR	516.278	2	397514	33.1611	0.000166917	211019_HFX_Pet_Urine_24fraction_No_10_E01	Canis lupus familiaris	uniprot-taxonomy_9615(canis_lupus_familiaris_220503_836sw_114891_tl)
A0A286R219;A0A8C0MYF1;F1PX14	tr	A0A286R219_CANLF;A0A8C0MYF1_CANLF;F1PX14_CANLF	EPHA2;;EPHA2	Receptor protein-tyrosine kinase;EPH receptor A2;Receptor protein-tyrosine kinase	2;4;4	1;1;3	_IDTIAPDEITVSSDFEAR_	_IDTIAPDEITVSSDFEAR_	IDTIAPDEITVSSDFEAR	989.984	2	798733	68.1275	3.99904e-05	211019_HFX_Pet_Urine_24fraction_No_13_E01	Canis lupus familiaris	uniprot-taxonomy_9615(canis_lupus_familiaris_220503_836sw_114891_tl)
A0A286R219;A0A8C0MYF1;F1PX14	tr	A0A286R219_CANLF;A0A8C0MYF1_CANLF;F1PX14_CANLF	EPHA2;;EPHA2	Receptor protein-tyrosine kinase;EPH receptor A2;Receptor protein-tyrosine kinase	2;4;4	1;1;3	_VEDAC[+57]QAC[+57]SPGFFK_	_VEDAC[Carbamidomethyl (C)]QAC[Carbamidomethyl (C)]SPGFFK_	VEDACQACSPGFFK	808.348	2	1126344	27.3845	0.000118329	211019_HFX_Pet_Urine_24fraction_No_15_E01	Canis lupus familiaris	uniprot-taxonomy_9615(canis_lupus_familiaris_220503_836sw_114891_tl)
A0A286R219;A0A8C0MYF1;F1PX14	tr	A0A286R219_CANLF;A0A8C0MYF1_CANLF;F1PX14_CANLF	EPHA2;;EPHA2	Receptor protein-tyrosine kinase;EPH receptor A2;Receptor protein-tyrosine kinase	2;4;4	1;1;3	_LPSTSGSEGVPFR_	_LPSTSGSEGVPFR_	LPSTSGSEGVPFR	667.341	2	413283	-1136.22	0	211019_HFX_Pet_Urine_24fraction_No_18_E01	Canis lupus familiaris	uniprot-taxonomy_9615(canis_lupus_familiaris_220503_836sw_114891_tl)
A0A286R219;A0A8C0MYF1;F1PX14	tr	A0A286R219_CANLF;A0A8C0MYF1_CANLF;F1PX14_CANLF	EPHA2;;EPHA2	Receptor protein-tyrosine kinase;EPH receptor A2;Receptor protein-tyrosine kinase	2;4;4	1;1;3	_KC[+57]PELLQGLAR_	_KC[Carbamidomethyl (C)]PELLQGLAR_	KCPELLQGLAR	428.908	3	1546004	63.3604	0	211019_HFX_Pet_Urine_24fraction_No_24_E01	Canis lupus familiaris	uniprot-taxonomy_9615(canis_lupus_familiaris_220503_836sw_114891_tl)
A0A2D1VNR8;A0A2D1VNS1;A0A8C0P3D2;C3VJQ8;F6PNC8;L0ETE1;Q1W2J9;Q9TV03;Q9TV04	tr	A0A2D1VNR8_CANLF;A0A2D1VNS1_CANLF;A0A8C0P3D2_CANLF;C3VJQ8_CANLF;F6PNC8_CANLF;L0ETE1_CANLF;Q1W2J9_CANLF;Q9TV03_CANLF;Q9TV04_CANLF	prnp;prnp;;PRNP;PRNP;PRNP;PRNP;PrP;PrP	Major prion protein;Major prion protein;Prion protein;Major prion protein;Major prion protein;Major prion protein;Major prion protein (Fragment);Prion protein (Fragment);Prion protein (Fragment)	3;3;4;2;3;3;2;3;3	1	_PLIHFGNDYEDR_	_PLIHFGNDYEDR_	PLIHFGNDYEDR	738.349	2	763860	32.7711	3.99904e-05	211019_HFX_Pet_Urine_24fraction_No_04_E01	Canis lupus familiaris	uniprot-taxonomy_9615(canis_lupus_familiaris_220503_836sw_114891_tl)
A0A2D1VNR8;A0A2D1VNS1;A0A8C0P3D2;C3VJQ8;F6PNC8;L0ETE1;Q1W2J9;Q9TV03;Q9TV04	tr	A0A2D1VNR8_CANLF;A0A2D1VNS1_CANLF;A0A8C0P3D2_CANLF;C3VJQ8_CANLF;F6PNC8_CANLF;L0ETE1_CANLF;Q1W2J9_CANLF;Q9TV03_CANLF;Q9TV04_CANLF	prnp;prnp;;PRNP;PRNP;PRNP;PRNP;PrP;PrP	Major prion protein;Major prion protein;Prion protein;Major prion protein;Major prion protein;Major prion protein;Major prion protein (Fragment);Prion protein (Fragment);Prion protein (Fragment)	3;3;4;2;3;3;2;3;3	1	_PLIHFGNDYEDR_	_PLIHFGNDYEDR_	PLIHFGNDYEDR	492.569	3	683177	32.7711	0.000118329	211019_HFX_Pet_Urine_24fraction_No_08_E01	Canis lupus familiaris	uniprot-taxonomy_9615(canis_lupus_familiaris_220503_836sw_114891_tl)
A0A2D1VNR8;A0A2D1VNS1;A0A8C0P3D2;C3VJQ8;F6PNC8;L0ETE1;Q1W2J9;Q9TV03;Q9TV04	tr	A0A2D1VNR8_CANLF;A0A2D1VNS1_CANLF;A0A8C0P3D2_CANLF;C3VJQ8_CANLF;F6PNC8_CANLF;L0ETE1_CANLF;Q1W2J9_CANLF;Q9TV03_CANLF;Q9TV04_CANLF	prnp;prnp;;PRNP;PRNP;PRNP;PRNP;PrP;PrP	Major prion protein;Major prion protein;Prion protein;Major prion protein;Major prion protein;Major prion protein;Major prion protein (Fragment);Prion protein (Fragment);Prion protein (Fragment)	3;3;4;2;3;3;2;3;3	1	_DC[+57]VNITVK_	_DC[Carbamidomethyl (C)]VNITVK_	DCVNITVK	474.745	2	1465448	6.49074	0	211019_HFX_Pet_Urine_24fraction_No_08_E01	Canis lupus familiaris	uniprot-taxonomy_9615(canis_lupus_familiaris_220503_836sw_114891_tl)
A0A2D1VNR8;A0A2D1VNS1;A0A8C0P3D2;C3VJQ8;F6PNC8;L0ETE1;Q1W2J9;Q9TV03;Q9TV04	tr	A0A2D1VNR8_CANLF;A0A2D1VNS1_CANLF;A0A8C0P3D2_CANLF;C3VJQ8_CANLF;F6PNC8_CANLF;L0ETE1_CANLF;Q1W2J9_CANLF;Q9TV03_CANLF;Q9TV04_CANLF	prnp;prnp;;PRNP;PRNP;PRNP;PRNP;PrP;PrP	Major prion protein;Major prion protein;Prion protein;Major prion protein;Major prion protein;Major prion protein;Major prion protein (Fragment);Prion protein (Fragment);Prion protein (Fragment)	3;3;4;2;3;3;2;3;3	1	_YPDQVYYR_	_YPDQVYYR_	YPDQVYYR	552.261	2	6347726	10.0332	0	211019_HFX_Pet_Urine_24fraction_No_09_E01	Canis lupus familiaris	uniprot-taxonomy_9615(canis_lupus_familiaris_220503_836sw_114891_tl)
A0A2D1VNR8;A0A2D1VNS1;A0A8C0P3D2;C3VJQ8;F6PNC8;L0ETE1;Q1W2J9;Q9TV03;Q9TV04	tr	A0A2D1VNR8_CANLF;A0A2D1VNS1_CANLF;A0A8C0P3D2_CANLF;C3VJQ8_CANLF;F6PNC8_CANLF;L0ETE1_CANLF;Q1W2J9_CANLF;Q9TV03_CANLF;Q9TV04_CANLF	prnp;prnp;;PRNP;PRNP;PRNP;PRNP;PrP;PrP	Major prion protein;Major prion protein;Prion protein;Major prion protein;Major prion protein;Major prion protein;Major prion protein (Fragment);Prion protein (Fragment);Prion protein (Fragment)	3;3;4;2;3;3;2;3;3	1	_PVDQYSNQNNFVR_	_PVDQYSNQNNFVR_	PVDQYSNQNNFVR	790.876	2	1766946	-26.2127	0	211019_HFX_Pet_Urine_24fraction_No_16_E01	Canis lupus familiaris	uniprot-taxonomy_9615(canis_lupus_familiaris_220503_836sw_114891_tl)
A0A2D1VNR8;A0A2D1VNS1;A0A8C0P3D2;C3VJQ8;F6PNC8;L0ETE1;Q1W2J9;Q9TV03;Q9TV04	tr	A0A2D1VNR8_CANLF;A0A2D1VNS1_CANLF;A0A8C0P3D2_CANLF;C3VJQ8_CANLF;F6PNC8_CANLF;L0ETE1_CANLF;Q1W2J9_CANLF;Q9TV03_CANLF;Q9TV04_CANLF	prnp;prnp;;PRNP;PRNP;PRNP;PRNP;PrP;PrP	Major prion protein;Major prion protein;Prion protein;Major prion protein;Major prion protein;Major prion protein;Major prion protein (Fragment);Prion protein (Fragment);Prion protein (Fragment)	3;3;4;2;3;3;2;3;3	1	_VVEQM[+16]C[+57]VTQYQK_	_VVEQM[Oxidation (M)]C[Carbamidomethyl (C)]VTQYQK_	VVEQMCVTQYQK	764.86	2	908900	-395.908	0	211019_HFX_Pet_Urine_24fraction_No_19_E01	Canis lupus familiaris	uniprot-taxonomy_9615(canis_lupus_familiaris_220503_836sw_114891_tl)
A0A2D1VNR8;A0A2D1VNS1;A0A8C0P3D2;C3VJQ8;F6PNC8;L0ETE1;Q1W2J9;Q9TV03;Q9TV04	tr	A0A2D1VNR8_CANLF;A0A2D1VNS1_CANLF;A0A8C0P3D2_CANLF;C3VJQ8_CANLF;F6PNC8_CANLF;L0ETE1_CANLF;Q1W2J9_CANLF;Q9TV03_CANLF;Q9TV04_CANLF	prnp;prnp;;PRNP;PRNP;PRNP;PRNP;PrP;PrP	Major prion protein;Major prion protein;Prion protein;Major prion protein;Major prion protein;Major prion protein;Major prion protein (Fragment);Prion protein (Fragment);Prion protein (Fragment)	3;3;4;2;3;3;2;3;3	1	_ESEAYYQR_	_ESEAYYQR_	ESEAYYQR	523.233	2	152935	-760.475	0.000770905	211019_HFX_Pet_Urine_24fraction_No_19_E01	Canis lupus familiaris	uniprot-taxonomy_9615(canis_lupus_familiaris_220503_836sw_114891_tl)
A0A2D1VNR8;A0A2D1VNS1;A0A8C0P3D2;C3VJQ8;F6PNC8;L0ETE1;Q1W2J9;Q9TV03;Q9TV04	tr	A0A2D1VNR8_CANLF;A0A2D1VNS1_CANLF;A0A8C0P3D2_CANLF;C3VJQ8_CANLF;F6PNC8_CANLF;L0ETE1_CANLF;Q1W2J9_CANLF;Q9TV03_CANLF;Q9TV04_CANLF	prnp;prnp;;PRNP;PRNP;PRNP;PRNP;PrP;PrP	Major prion protein;Major prion protein;Prion protein;Major prion protein;Major prion protein;Major prion protein;Major prion protein (Fragment);Prion protein (Fragment);Prion protein (Fragment)	3;3;4;2;3;3;2;3;3	1	_YPDQVYYRPVDQYSNQNNFVR_	_YPDQVYYRPVDQYSNQNNFVR_	YPDQVYYRPVDQYSNQNNFVR	889.086	3	803912	53.996	0	211019_HFX_Pet_Urine_24fraction_No_20_E01	Canis lupus familiaris	uniprot-taxonomy_9615(canis_lupus_familiaris_220503_836sw_114891_tl)
A0A2D1VNR8;A0A2D1VNS1;A0A8C0P3D2;C3VJQ8;F6PNC8;L0ETE1;Q1W2J9;Q9TV03;Q9TV04	tr	A0A2D1VNR8_CANLF;A0A2D1VNS1_CANLF;A0A8C0P3D2_CANLF;C3VJQ8_CANLF;F6PNC8_CANLF;L0ETE1_CANLF;Q1W2J9_CANLF;Q9TV03_CANLF;Q9TV04_CANLF	prnp;prnp;;PRNP;PRNP;PRNP;PRNP;PrP;PrP	Major prion protein;Major prion protein;Prion protein;Major prion protein;Major prion protein;Major prion protein;Major prion protein (Fragment);Prion protein (Fragment);Prion protein (Fragment)	3;3;4;2;3;3;2;3;3	1	_VVEQMC[+57]VTQYQK_	_VVEQMC[Carbamidomethyl (C)]VTQYQK_	VVEQMCVTQYQK	756.863	2	13904980	9.34486	0	211019_HFX_Pet_Urine_24fraction_No_20_E01	Canis lupus familiaris	uniprot-taxonomy_9615(canis_lupus_familiaris_220503_836sw_114891_tl)
A0A2D1VNR8;A0A2D1VNS1;A0A8C0P3D2;C3VJQ8;F6PNC8;L0ETE1;Q1W2J9;Q9TV03;Q9TV04	tr	A0A2D1VNR8_CANLF;A0A2D1VNS1_CANLF;A0A8C0P3D2_CANLF;C3VJQ8_CANLF;F6PNC8_CANLF;L0ETE1_CANLF;Q1W2J9_CANLF;Q9TV03_CANLF;Q9TV04_CANLF	prnp;prnp;;PRNP;PRNP;PRNP;PRNP;PrP;PrP	Major prion protein;Major prion protein;Prion protein;Major prion protein;Major prion protein;Major prion protein;Major prion protein (Fragment);Prion protein (Fragment);Prion protein (Fragment)	3;3;4;2;3;3;2;3;3	1	_GENFTETDMK_	_GENFTETDMK_	GENFTETDMK	586.25	2	366066	-1386.47	0	211019_HFX_Pet_Urine_24fraction_No_22_E01	Canis lupus familiaris	uniprot-taxonomy_9615(canis_lupus_familiaris_220503_836sw_114891_tl)
A0A2U3TVA2;A0A8C0RE52;F1P963	tr;tr;sp	A0A2U3TVA2_CANLF;A0A8C0RE52_CANLF;8ODP_CANLF	NUDT1;;NUDT1	2-hydroxy-dATP diphosphatase;Uncharacterized protein;Oxidized purine nucleoside triphosphate hydrolase	4;4;1	2;1;2	_LYTLVLVLQPER_	_LYTLVLVLQPER_	LYTLVLVLQPER	722.432	2	146530	92.4903	0	211019_HFX_Pet_Urine_24fraction_No_03_E01	Canis lupus familiaris	uniprot-taxonomy_9615(canis_lupus_familiaris_220503_836sw_114891_tl)
A0A2U3TVA2;A0A8C0RE52;F1P963	tr;tr;sp	A0A2U3TVA2_CANLF;A0A8C0RE52_CANLF;8ODP_CANLF	NUDT1;;NUDT1	2-hydroxy-dATP diphosphatase;Uncharacterized protein;Oxidized purine nucleoside triphosphate hydrolase	4;4;1	2;1;2	_EESGLTVDTLHK_	_EESGLTVDTLHK_	EESGLTVDTLHK	443.561	3	3948504	4.53661	0	211019_HFX_Pet_Urine_24fraction_No_08_E01	Canis lupus familiaris	uniprot-taxonomy_9615(canis_lupus_familiaris_220503_836sw_114891_tl)
A0A2U3TVA2;A0A8C0RE52;F1P963	tr;tr;sp	A0A2U3TVA2_CANLF;A0A8C0RE52_CANLF;8ODP_CANLF	NUDT1;;NUDT1	2-hydroxy-dATP diphosphatase;Uncharacterized protein;Oxidized purine nucleoside triphosphate hydrolase	4;4;1	2;1;2	_EESGLTVDTLHK_	_EESGLTVDTLHK_	EESGLTVDTLHK	664.838	2	806913	4.53661	0	211019_HFX_Pet_Urine_24fraction_No_08_E01	Canis lupus familiaris	uniprot-taxonomy_9615(canis_lupus_familiaris_220503_836sw_114891_tl)
A0A2U3TVA2;A0A8C0RE52;F1P963	tr;tr;sp	A0A2U3TVA2_CANLF;A0A8C0RE52_CANLF;8ODP_CANLF	NUDT1;;NUDT1	2-hydroxy-dATP diphosphatase;Uncharacterized protein;Oxidized purine nucleoside triphosphate hydrolase	4;4;1	2;1;2	_FQGPNTILDYTLR_	_FQGPNTILDYTLR_	FQGPNTILDYTLR	769.404	2	839045	70.4967	0	211019_HFX_Pet_Urine_24fraction_No_09_E01	Canis lupus familiaris	uniprot-taxonomy_9615(canis_lupus_familiaris_220503_836sw_114891_tl)
A0A2U3TVA2;A0A8C0RE52;F1P963	tr;tr;sp	A0A2U3TVA2_CANLF;A0A8C0RE52_CANLF;8ODP_CANLF	NUDT1;;NUDT1	2-hydroxy-dATP diphosphatase;Uncharacterized protein;Oxidized purine nucleoside triphosphate hydrolase	4;4;1	2;1;2	_ELREESGLTVDTLHK_	_ELREESGLTVDTLHK_	ELREESGLTVDTLHK	576.304	3	1254891	15.496	0	211019_HFX_Pet_Urine_24fraction_No_10_E01	Canis lupus familiaris	uniprot-taxonomy_9615(canis_lupus_familiaris_220503_836sw_114891_tl)
A0A2U3TVA2;A0A8C0RE52;F1P963	tr;tr;sp	A0A2U3TVA2_CANLF;A0A8C0RE52_CANLF;8ODP_CANLF	NUDT1;;NUDT1	2-hydroxy-dATP diphosphatase;Uncharacterized protein;Oxidized purine nucleoside triphosphate hydrolase	4;4;1	2;1;2	_VQEGETIEDGAK_	_VQEGETIEDGAK_	VQEGETIEDGAK	638.307	2	253074	-84.3777	0	211019_HFX_Pet_Urine_24fraction_No_17_E01	Canis lupus familiaris	uniprot-taxonomy_9615(canis_lupus_familiaris_220503_836sw_114891_tl)
A0A2Z5XAD4;A0A5F4D8P8;A0A8C0PSM3;F1PAM3	tr	A0A2Z5XAD4_CANLF;A0A5F4D8P8_CANLF;A0A8C0PSM3_CANLF;F1PAM3_CANLF	IDH2;IDH2;;IDH2	Isocitrate dehydrogenase [NADP];Isocitrate dehydrogenase [NADP];Isocitrate dehydrogenase (NADP(+)) 2;Isocitrate dehydrogenase [NADP]	2;3;4;3	1;1;1;3	_LNEHFLNTSDFLDTIK_	_LNEHFLNTSDFLDTIK_	LNEHFLNTSDFLDTIK	636.323	3	312704	78.4018	0	211019_HFX_Pet_Urine_24fraction_No_08_E01	Canis lupus familiaris	uniprot-taxonomy_9615(canis_lupus_familiaris_220503_836sw_114891_tl)
A0A2Z5XAD4;A0A5F4D8P8;A0A8C0PSM3;F1PAM3	tr	A0A2Z5XAD4_CANLF;A0A5F4D8P8_CANLF;A0A8C0PSM3_CANLF;F1PAM3_CANLF	IDH2;IDH2;;IDH2	Isocitrate dehydrogenase [NADP];Isocitrate dehydrogenase [NADP];Isocitrate dehydrogenase (NADP(+)) 2;Isocitrate dehydrogenase [NADP]	2;3;4;3	1;1;1;3	_YFDLGLPNR_	_YFDLGLPNR_	YFDLGLPNR	547.785	2	712593	56.0193	0	211019_HFX_Pet_Urine_24fraction_No_08_E01	Canis lupus familiaris	uniprot-taxonomy_9615(canis_lupus_familiaris_220503_836sw_114891_tl)
A0A2Z5XAD4;A0A5F4D8P8;A0A8C0PSM3;F1PAM3	tr	A0A2Z5XAD4_CANLF;A0A5F4D8P8_CANLF;A0A8C0PSM3_CANLF;F1PAM3_CANLF	IDH2;IDH2;;IDH2	Isocitrate dehydrogenase [NADP];Isocitrate dehydrogenase [NADP];Isocitrate dehydrogenase (NADP(+)) 2;Isocitrate dehydrogenase [NADP]	2;3;4;3	1;1;1;3	_LDGNQDLIR_	_LDGNQDLIR_	LDGNQDLIR	522.278	2	1778351	8.75143	0	211019_HFX_Pet_Urine_24fraction_No_09_E01	Canis lupus familiaris	uniprot-taxonomy_9615(canis_lupus_familiaris_220503_836sw_114891_tl)
A0A2Z5XAD4;A0A5F4D8P8;A0A8C0PSM3;F1PAM3	tr	A0A2Z5XAD4_CANLF;A0A5F4D8P8_CANLF;A0A8C0PSM3_CANLF;F1PAM3_CANLF	IDH2;IDH2;;IDH2	Isocitrate dehydrogenase [NADP];Isocitrate dehydrogenase [NADP];Isocitrate dehydrogenase (NADP(+)) 2;Isocitrate dehydrogenase [NADP]	2;3;4;3	1;1;1;3	_VAKPVVEM[+16]DGDEMTR_	_VAKPVVEM[Oxidation (M)]DGDEMTR_	VAKPVVEMDGDEMTR	564.936	3	228703	-13.561	0.00142887	211019_HFX_Pet_Urine_24fraction_No_10_E01	Canis lupus familiaris	uniprot-taxonomy_9615(canis_lupus_familiaris_220503_836sw_114891_tl)
A0A2Z5XAD4;A0A5F4D8P8;A0A8C0PSM3;F1PAM3	tr	A0A2Z5XAD4_CANLF;A0A5F4D8P8_CANLF;A0A8C0PSM3_CANLF;F1PAM3_CANLF	IDH2;IDH2;;IDH2	Isocitrate dehydrogenase [NADP];Isocitrate dehydrogenase [NADP];Isocitrate dehydrogenase (NADP(+)) 2;Isocitrate dehydrogenase [NADP]	2;3;4;3	1;1;1;3	_DQTNDQVTIDSALATQK_	_DQTNDQVTIDSALATQK_	DQTNDQVTIDSALATQK	924.453	2	3497084	37.772	0.000329022	211019_HFX_Pet_Urine_24fraction_No_10_E01	Canis lupus familiaris	uniprot-taxonomy_9615(canis_lupus_familiaris_220503_836sw_114891_tl)
A0A2Z5XAD4;A0A5F4D8P8;A0A8C0PSM3;F1PAM3	tr	A0A2Z5XAD4_CANLF;A0A5F4D8P8_CANLF;A0A8C0PSM3_CANLF;F1PAM3_CANLF	IDH2;IDH2;;IDH2	Isocitrate dehydrogenase [NADP];Isocitrate dehydrogenase [NADP];Isocitrate dehydrogenase (NADP(+)) 2;Isocitrate dehydrogenase [NADP]	2;3;4;3	1;1;1;3	_VC[+57]VQTVESGAM[+16]TK_	_VC[Carbamidomethyl (C)]VQTVESGAM[Oxidation (M)]TK_	VCVQTVESGAMTK	713.339	2	599883	-6.14245	0	211019_HFX_Pet_Urine_24fraction_No_11_E01	Canis lupus familiaris	uniprot-taxonomy_9615(canis_lupus_familiaris_220503_836sw_114891_tl)
A0A2Z5XAD4;A0A5F4D8P8;A0A8C0PSM3;F1PAM3	tr	A0A2Z5XAD4_CANLF;A0A5F4D8P8_CANLF;A0A8C0PSM3_CANLF;F1PAM3_CANLF	IDH2;IDH2;;IDH2	Isocitrate dehydrogenase [NADP];Isocitrate dehydrogenase [NADP];Isocitrate dehydrogenase (NADP(+)) 2;Isocitrate dehydrogenase [NADP]	2;3;4;3	1;1;1;3	_VC[+57]VQTVESGAMTK_	_VC[Carbamidomethyl (C)]VQTVESGAMTK_	VCVQTVESGAMTK	705.342	2	682237	10.4236	3.99904e-05	211019_HFX_Pet_Urine_24fraction_No_11_E01	Canis lupus familiaris	uniprot-taxonomy_9615(canis_lupus_familiaris_220503_836sw_114891_tl)
A0A2Z5XAD4;A0A5F4D8P8;A0A8C0PSM3;F1PAM3	tr	A0A2Z5XAD4_CANLF;A0A5F4D8P8_CANLF;A0A8C0PSM3_CANLF;F1PAM3_CANLF	IDH2;IDH2;;IDH2	Isocitrate dehydrogenase [NADP];Isocitrate dehydrogenase [NADP];Isocitrate dehydrogenase (NADP(+)) 2;Isocitrate dehydrogenase [NADP]	2;3;4;3	1;1;1;3	_LIDDM[+16]VAQVLK_	_LIDDM[Oxidation (M)]VAQVLK_	LIDDMVAQVLK	630.847	2	758585	49.4274	0	211019_HFX_Pet_Urine_24fraction_No_16_E01	Canis lupus familiaris	uniprot-taxonomy_9615(canis_lupus_familiaris_220503_836sw_114891_tl)
A0A2Z5XAD4;A0A5F4D8P8;A0A8C0PSM3;F1PAM3	tr	A0A2Z5XAD4_CANLF;A0A5F4D8P8_CANLF;A0A8C0PSM3_CANLF;F1PAM3_CANLF	IDH2;IDH2;;IDH2	Isocitrate dehydrogenase [NADP];Isocitrate dehydrogenase [NADP];Isocitrate dehydrogenase (NADP(+)) 2;Isocitrate dehydrogenase [NADP]	2;3;4;3	1;1;1;3	_LIDDMVAQVLK_	_LIDDMVAQVLK_	LIDDMVAQVLK	622.85	2	296712	77.5413	0	211019_HFX_Pet_Urine_24fraction_No_16_E01	Canis lupus familiaris	uniprot-taxonomy_9615(canis_lupus_familiaris_220503_836sw_114891_tl)
A0A2Z5XAD4;A0A5F4D8P8;A0A8C0PSM3;F1PAM3	tr	A0A2Z5XAD4_CANLF;A0A5F4D8P8_CANLF;A0A8C0PSM3_CANLF;F1PAM3_CANLF	IDH2;IDH2;;IDH2	Isocitrate dehydrogenase [NADP];Isocitrate dehydrogenase [NADP];Isocitrate dehydrogenase (NADP(+)) 2;Isocitrate dehydrogenase [NADP]	2;3;4;3	1;1;1;3	_SSGGFVWAC[+57]K_	_SSGGFVWAC[Carbamidomethyl (C)]K_	SSGGFVWACK	549.755	2	1030224	18.524	7.75795e-05	211019_HFX_Pet_Urine_24fraction_No_22_E01	Canis lupus familiaris	uniprot-taxonomy_9615(canis_lupus_familiaris_220503_836sw_114891_tl)
A0A2Z5XAD4;A0A5F4D8P8;A0A8C0PSM3;F1PAM3	tr	A0A2Z5XAD4_CANLF;A0A5F4D8P8_CANLF;A0A8C0PSM3_CANLF;F1PAM3_CANLF	IDH2;IDH2;;IDH2	Isocitrate dehydrogenase [NADP];Isocitrate dehydrogenase [NADP];Isocitrate dehydrogenase (NADP(+)) 2;Isocitrate dehydrogenase [NADP]	2;3;4;3	1;1;1;3	_DIFQEIFEK_	_DIFQEIFEK_	DIFQEIFEK	584.798	2	2644277	94.3586	0	211019_HFX_Pet_Urine_24fraction_No_23_E01	Canis lupus familiaris	uniprot-taxonomy_9615(canis_lupus_familiaris_220503_836sw_114891_tl)
A0A2Z5XAD4;A0A5F4D8P8;A0A8C0PSM3;F1PAM3	tr	A0A2Z5XAD4_CANLF;A0A5F4D8P8_CANLF;A0A8C0PSM3_CANLF;F1PAM3_CANLF	IDH2;IDH2;;IDH2	Isocitrate dehydrogenase [NADP];Isocitrate dehydrogenase [NADP];Isocitrate dehydrogenase (NADP(+)) 2;Isocitrate dehydrogenase [NADP]	2;3;4;3	1;1;1;3	_LVPGWTKPITIGR_	_LVPGWTKPITIGR_	LVPGWTKPITIGR	479.957	3	406481	66.4421	0	211019_HFX_Pet_Urine_24fraction_No_23_E01	Canis lupus familiaris	uniprot-taxonomy_9615(canis_lupus_familiaris_220503_836sw_114891_tl)
A0A2Z5XAD4;A0A5F4D8P8;A0A8C0PSM3;F1PAM3	tr	A0A2Z5XAD4_CANLF;A0A5F4D8P8_CANLF;A0A8C0PSM3_CANLF;F1PAM3_CANLF	IDH2;IDH2;;IDH2	Isocitrate dehydrogenase [NADP];Isocitrate dehydrogenase [NADP];Isocitrate dehydrogenase (NADP(+)) 2;Isocitrate dehydrogenase [NADP]	2;3;4;3	1;1;1;3	_DLAGC[+57]IHGLSNVK_	_DLAGC[Carbamidomethyl (C)]IHGLSNVK_	DLAGCIHGLSNVK	461.906	3	1071927	45.9159	3.99904e-05	211019_HFX_Pet_Urine_24fraction_No_23_E01	Canis lupus familiaris	uniprot-taxonomy_9615(canis_lupus_familiaris_220503_836sw_114891_tl)
A0A2Z5XAD4;A0A5F4D8P8;A0A8C0PSM3;F1PAM3	tr	A0A2Z5XAD4_CANLF;A0A5F4D8P8_CANLF;A0A8C0PSM3_CANLF;F1PAM3_CANLF	IDH2;IDH2;;IDH2	Isocitrate dehydrogenase [NADP];Isocitrate dehydrogenase [NADP];Isocitrate dehydrogenase (NADP(+)) 2;Isocitrate dehydrogenase [NADP]	2;3;4;3	1;1;1;3	_DLAGC[+57]IHGLSNVK_	_DLAGC[Carbamidomethyl (C)]IHGLSNVK_	DLAGCIHGLSNVK	692.356	2	5334491	45.9159	0.000176647	211019_HFX_Pet_Urine_24fraction_No_23_E01	Canis lupus familiaris	uniprot-taxonomy_9615(canis_lupus_familiaris_220503_836sw_114891_tl)
A0A346JM01;A0A346JM02;A0A5S6D4C5;A0A8C0PAK5;A0A8C0Q2X4;A0A8C0RWW4;E2RP68;Q9TV56	tr;tr;tr;tr;tr;tr;tr;sp	A0A346JM01_CANLF;A0A346JM02_CANLF;A0A5S6D4C5_CANLF;A0A8C0PAK5_CANLF;A0A8C0Q2X4_CANLF;A0A8C0RWW4_CANLF;E2RP68_CANLF;S10A4_CANLF	S100A4;S100A4;S100A5;;S100A5;S100A5;S100A5;S100A4	Protein S100;Protein S100;Metastasin;Uncharacterized protein;Uncharacterized protein;Uncharacterized protein;Metastasin;Protein S100-A4	2;2;3;4;4;4;3;3	1;1;1;1;1;1;2;1	_ALDVMVSTFHK_	_ALDVMVSTFHK_	ALDVMVSTFHK	416.553	3	543469	34.2622	0.00167826	211019_HFX_Pet_Urine_24fraction_No_10_E01	Canis lupus familiaris	uniprot-taxonomy_9615(canis_lupus_familiaris_220503_836sw_114891_tl)
A0A346JM01;A0A346JM02;A0A5S6D4C5;A0A8C0PAK5;A0A8C0Q2X4;A0A8C0RWW4;E2RP68;Q9TV56	tr;tr;tr;tr;tr;tr;tr;sp	A0A346JM01_CANLF;A0A346JM02_CANLF;A0A5S6D4C5_CANLF;A0A8C0PAK5_CANLF;A0A8C0Q2X4_CANLF;A0A8C0RWW4_CANLF;E2RP68_CANLF;S10A4_CANLF	S100A4;S100A4;S100A5;;S100A5;S100A5;S100A5;S100A4	Protein S100;Protein S100;Metastasin;Uncharacterized protein;Uncharacterized protein;Uncharacterized protein;Metastasin;Protein S100-A4	2;2;3;4;4;4;3;3	1;1;1;1;1;1;2;1	_LM[+16]SNLDSNR_	_LM[Oxidation (M)]SNLDSNR_	LMSNLDSNR	533.253	2	1202657	-73.3819	3.99904e-05	211019_HFX_Pet_Urine_24fraction_No_17_E01	Canis lupus familiaris	uniprot-taxonomy_9615(canis_lupus_familiaris_220503_836sw_114891_tl)
A0A346M2B1;A0A5F4BPE5;A0A5F4CD72;A0A5F4D0K5;A0A8C0NBV0;A0A8C0NBY4;A0A8C0NCH5;A0A8C0NE68;A0A8C0Z4V9;A0A8C0Z4Z1;E2RSF2	tr	A0A346M2B1_CANLF;A0A5F4BPE5_CANLF;A0A5F4CD72_CANLF;A0A5F4D0K5_CANLF;A0A8C0NBV0_CANLF;A0A8C0NBY4_CANLF;A0A8C0NCH5_CANLF;A0A8C0NE68_CANLF;A0A8C0Z4V9_CANLF;A0A8C0Z4Z1_CANLF;E2RSF2_CANLF	sod2;SOD2;SOD2;SOD2;;;;;;;SOD2	Superoxide dismutase;Superoxide dismutase [Mn], mitochondrial;Superoxide dismutase [Mn], mitochondrial;Superoxide dismutase [Mn], mitochondrial;Uncharacterized protein;Uncharacterized protein;Uncharacterized protein;Uncharacterized protein;Uncharacterized protein;Uncharacterized protein;Superoxide dismutase [Mn], mitochondrial	2;3;3;3;4;4;4;4;4;4;3	1;1;1;1;1;1;1;1;1;1;2	_GDITAQIALQPGLK_	_GDITAQIALQPGLK_	GDITAQIALQPGLK	712.909	2	2693653	52.9766	3.99904e-05	211019_HFX_Pet_Urine_24fraction_No_02_E01	Canis lupus familiaris	uniprot-taxonomy_9615(canis_lupus_familiaris_220503_836sw_114891_tl)
A0A346M2B1;A0A5F4BPE5;A0A5F4CD72;A0A5F4D0K5;A0A8C0NBV0;A0A8C0NBY4;A0A8C0NCH5;A0A8C0NE68;A0A8C0Z4V9;A0A8C0Z4Z1;E2RSF2	tr	A0A346M2B1_CANLF;A0A5F4BPE5_CANLF;A0A5F4CD72_CANLF;A0A5F4D0K5_CANLF;A0A8C0NBV0_CANLF;A0A8C0NBY4_CANLF;A0A8C0NCH5_CANLF;A0A8C0NE68_CANLF;A0A8C0Z4V9_CANLF;A0A8C0Z4Z1_CANLF;E2RSF2_CANLF	sod2;SOD2;SOD2;SOD2;;;;;;;SOD2	Superoxide dismutase;Superoxide dismutase [Mn], mitochondrial;Superoxide dismutase [Mn], mitochondrial;Superoxide dismutase [Mn], mitochondrial;Uncharacterized protein;Uncharacterized protein;Uncharacterized protein;Uncharacterized protein;Uncharacterized protein;Uncharacterized protein;Superoxide dismutase [Mn], mitochondrial	2;3;3;3;4;4;4;4;4;4;3	1;1;1;1;1;1;1;1;1;1;2	_HHAAYVNNLNTIEEK_	_HHAAYVNNLNTIEEK_	HHAAYVNNLNTIEEK	584.96	3	1989902	34.0037	0	211019_HFX_Pet_Urine_24fraction_No_12_E01	Canis lupus familiaris	uniprot-taxonomy_9615(canis_lupus_familiaris_220503_836sw_114891_tl)
A0A346M2B1;A0A5F4BPE5;A0A5F4CD72;A0A5F4D0K5;A0A8C0NBV0;A0A8C0NBY4;A0A8C0NCH5;A0A8C0NE68;A0A8C0Z4V9;A0A8C0Z4Z1;E2RSF2	tr	A0A346M2B1_CANLF;A0A5F4BPE5_CANLF;A0A5F4CD72_CANLF;A0A5F4D0K5_CANLF;A0A8C0NBV0_CANLF;A0A8C0NBY4_CANLF;A0A8C0NCH5_CANLF;A0A8C0NE68_CANLF;A0A8C0Z4V9_CANLF;A0A8C0Z4Z1_CANLF;E2RSF2_CANLF	sod2;SOD2;SOD2;SOD2;;;;;;;SOD2	Superoxide dismutase;Superoxide dismutase [Mn], mitochondrial;Superoxide dismutase [Mn], mitochondrial;Superoxide dismutase [Mn], mitochondrial;Uncharacterized protein;Uncharacterized protein;Uncharacterized protein;Uncharacterized protein;Uncharacterized protein;Uncharacterized protein;Superoxide dismutase [Mn], mitochondrial	2;3;3;3;4;4;4;4;4;4;3	1;1;1;1;1;1;1;1;1;1;2	_AIWNVINWENVTER_	_AIWNVINWENVTER_	AIWNVINWENVTER	872.444	2	254297	94.3825	0	211019_HFX_Pet_Urine_24fraction_No_16_E01	Canis lupus familiaris	uniprot-taxonomy_9615(canis_lupus_familiaris_220503_836sw_114891_tl)
A0A346M2B1;A0A5F4BPE5;A0A5F4CD72;A0A5F4D0K5;A0A8C0NBV0;A0A8C0NBY4;A0A8C0NCH5;A0A8C0NE68;A0A8C0Z4V9;A0A8C0Z4Z1;E2RSF2	tr	A0A346M2B1_CANLF;A0A5F4BPE5_CANLF;A0A5F4CD72_CANLF;A0A5F4D0K5_CANLF;A0A8C0NBV0_CANLF;A0A8C0NBY4_CANLF;A0A8C0NCH5_CANLF;A0A8C0NE68_CANLF;A0A8C0Z4V9_CANLF;A0A8C0Z4Z1_CANLF;E2RSF2_CANLF	sod2;SOD2;SOD2;SOD2;;;;;;;SOD2	Superoxide dismutase;Superoxide dismutase [Mn], mitochondrial;Superoxide dismutase [Mn], mitochondrial;Superoxide dismutase [Mn], mitochondrial;Uncharacterized protein;Uncharacterized protein;Uncharacterized protein;Uncharacterized protein;Uncharacterized protein;Uncharacterized protein;Superoxide dismutase [Mn], mitochondrial	2;3;3;3;4;4;4;4;4;4;3	1;1;1;1;1;1;1;1;1;1;2	_DFGSFDKFK_	_DFGSFDKFK_	DFGSFDKFK	545.764	2	942220	53.3133	0.000329022	211019_HFX_Pet_Urine_24fraction_No_20_E01	Canis lupus familiaris	uniprot-taxonomy_9615(canis_lupus_familiaris_220503_836sw_114891_tl)
A0A3B0ITT8;A0A8C0RVV8;E2RJC2	tr	A0A3B0ITT8_CANLF;A0A8C0RVV8_CANLF;E2RJC2_CANLF	ADIB;;C1QC	Adiponectin B;Complement C1q C chain;Complement C1q C chain	4	1;1;2	_FNTVITNPQGDYDTSTGK_	_FNTVITNPQGDYDTSTGK_	FNTVITNPQGDYDTSTGK	979.461	2	821935	-742.8	0.00015569	211019_HFX_Pet_Urine_24fraction_No_18_E01	Canis lupus familiaris	uniprot-taxonomy_9615(canis_lupus_familiaris_220503_836sw_114891_tl)
A0A3G9F1C8;A0A5F4C288;A0A5F4D0Z9;A0A5F4D211;A0A8C0MI81;A0A8C0MME1;A0A8C0TYH6;A0A8C0Z7J5;F1P992;J9P8H0	tr	A0A3G9F1C8_CANLF;A0A5F4C288_CANLF;A0A5F4D0Z9_CANLF;A0A5F4D211_CANLF;A0A8C0MI81_CANLF;A0A8C0MME1_CANLF;A0A8C0TYH6_CANLF;A0A8C0Z7J5_CANLF;F1P992_CANLF;J9P8H0_CANLF	CXADR;CXADR;CXADR;CXADR;;;;;CXADR;CXADR	Coxsackievirus and adenovirus receptor transcriptional variant 4;CXADR Ig-like cell adhesion molecule;CXADR Ig-like cell adhesion molecule;CXADR Ig-like cell adhesion molecule;CXADR Ig-like cell adhesion molecule;CXADR Ig-like cell adhesion molecule;Uncharacterized protein;CXADR Ig-like cell adhesion molecule;CXADR Ig-like cell adhesion molecule;CXADR Ig-like cell adhesion molecule	2;4;4;4;4;4;4;4;4;4	1;1;1;1;1;1;1;1;3;2	_VDQVIILYSGDK_	_VDQVIILYSGDK_	VDQVIILYSGDK	675.369	2	1490414	43.5521	0	211019_HFX_Pet_Urine_24fraction_No_01_E01	Canis lupus familiaris	uniprot-taxonomy_9615(canis_lupus_familiaris_220503_836sw_114891_tl)
A0A3G9F1C8;A0A5F4C288;A0A5F4D0Z9;A0A5F4D211;A0A8C0MI81;A0A8C0MME1;A0A8C0TYH6;A0A8C0Z7J5;F1P992;J9P8H0	tr	A0A3G9F1C8_CANLF;A0A5F4C288_CANLF;A0A5F4D0Z9_CANLF;A0A5F4D211_CANLF;A0A8C0MI81_CANLF;A0A8C0MME1_CANLF;A0A8C0TYH6_CANLF;A0A8C0Z7J5_CANLF;F1P992_CANLF;J9P8H0_CANLF	CXADR;CXADR;CXADR;CXADR;;;;;CXADR;CXADR	Coxsackievirus and adenovirus receptor transcriptional variant 4;CXADR Ig-like cell adhesion molecule;CXADR Ig-like cell adhesion molecule;CXADR Ig-like cell adhesion molecule;CXADR Ig-like cell adhesion molecule;CXADR Ig-like cell adhesion molecule;Uncharacterized protein;CXADR Ig-like cell adhesion molecule;CXADR Ig-like cell adhesion molecule;CXADR Ig-like cell adhesion molecule	2;4;4;4;4;4;4;4;4;4	1;1;1;1;1;1;1;1;3;2	_TQYNQVPSEDFER_	_TQYNQVPSEDFER_	TQYNQVPSEDFER	806.866	2	231819	18.4718	0	211019_HFX_Pet_Urine_24fraction_No_02_E01	Canis lupus familiaris	uniprot-taxonomy_9615(canis_lupus_familiaris_220503_836sw_114891_tl)
A0A3G9F1C8;A0A5F4C288;A0A5F4D0Z9;A0A5F4D211;A0A8C0MI81;A0A8C0MME1;A0A8C0TYH6;A0A8C0Z7J5;F1P992;J9P8H0	tr	A0A3G9F1C8_CANLF;A0A5F4C288_CANLF;A0A5F4D0Z9_CANLF;A0A5F4D211_CANLF;A0A8C0MI81_CANLF;A0A8C0MME1_CANLF;A0A8C0TYH6_CANLF;A0A8C0Z7J5_CANLF;F1P992_CANLF;J9P8H0_CANLF	CXADR;CXADR;CXADR;CXADR;;;;;CXADR;CXADR	Coxsackievirus and adenovirus receptor transcriptional variant 4;CXADR Ig-like cell adhesion molecule;CXADR Ig-like cell adhesion molecule;CXADR Ig-like cell adhesion molecule;CXADR Ig-like cell adhesion molecule;CXADR Ig-like cell adhesion molecule;Uncharacterized protein;CXADR Ig-like cell adhesion molecule;CXADR Ig-like cell adhesion molecule;CXADR Ig-like cell adhesion molecule	2;4;4;4;4;4;4;4;4;4	1;1;1;1;1;1;1;1;3;2	_TPPSWSTDM[+16]TSPVISIK_	_TPPSWSTDM[Oxidation (M)]TSPVISIK_	TPPSWSTDMTSPVISIK	931.964	2	565092	46.7682	0.000166917	211019_HFX_Pet_Urine_24fraction_No_05_E01	Canis lupus familiaris	uniprot-taxonomy_9615(canis_lupus_familiaris_220503_836sw_114891_tl)
A0A3G9F1C8;A0A5F4C288;A0A5F4D0Z9;A0A5F4D211;A0A8C0MI81;A0A8C0MME1;A0A8C0TYH6;A0A8C0Z7J5;F1P992;J9P8H0	tr	A0A3G9F1C8_CANLF;A0A5F4C288_CANLF;A0A5F4D0Z9_CANLF;A0A5F4D211_CANLF;A0A8C0MI81_CANLF;A0A8C0MME1_CANLF;A0A8C0TYH6_CANLF;A0A8C0Z7J5_CANLF;F1P992_CANLF;J9P8H0_CANLF	CXADR;CXADR;CXADR;CXADR;;;;;CXADR;CXADR	Coxsackievirus and adenovirus receptor transcriptional variant 4;CXADR Ig-like cell adhesion molecule;CXADR Ig-like cell adhesion molecule;CXADR Ig-like cell adhesion molecule;CXADR Ig-like cell adhesion molecule;CXADR Ig-like cell adhesion molecule;Uncharacterized protein;CXADR Ig-like cell adhesion molecule;CXADR Ig-like cell adhesion molecule;CXADR Ig-like cell adhesion molecule	2;4;4;4;4;4;4;4;4;4	1;1;1;1;1;1;1;1;3;2	_TPPSWSTDMTSPVISIK_	_TPPSWSTDMTSPVISIK_	TPPSWSTDMTSPVISIK	923.966	2	1950676	70.9717	0.000176647	211019_HFX_Pet_Urine_24fraction_No_05_E01	Canis lupus familiaris	uniprot-taxonomy_9615(canis_lupus_familiaris_220503_836sw_114891_tl)
A0A3G9F1C8;A0A5F4C288;A0A5F4D0Z9;A0A5F4D211;A0A8C0MI81;A0A8C0MME1;A0A8C0TYH6;A0A8C0Z7J5;F1P992;J9P8H0	tr	A0A3G9F1C8_CANLF;A0A5F4C288_CANLF;A0A5F4D0Z9_CANLF;A0A5F4D211_CANLF;A0A8C0MI81_CANLF;A0A8C0MME1_CANLF;A0A8C0TYH6_CANLF;A0A8C0Z7J5_CANLF;F1P992_CANLF;J9P8H0_CANLF	CXADR;CXADR;CXADR;CXADR;;;;;CXADR;CXADR	Coxsackievirus and adenovirus receptor transcriptional variant 4;CXADR Ig-like cell adhesion molecule;CXADR Ig-like cell adhesion molecule;CXADR Ig-like cell adhesion molecule;CXADR Ig-like cell adhesion molecule;CXADR Ig-like cell adhesion molecule;Uncharacterized protein;CXADR Ig-like cell adhesion molecule;CXADR Ig-like cell adhesion molecule;CXADR Ig-like cell adhesion molecule	2;4;4;4;4;4;4;4;4;4	1;1;1;1;1;1;1;1;3;2	_GETAYLPC[+57]K_	_GETAYLPC[Carbamidomethyl (C)]K_	GETAYLPCK	519.75	2	1338003	-0.424415	0	211019_HFX_Pet_Urine_24fraction_No_08_E01	Canis lupus familiaris	uniprot-taxonomy_9615(canis_lupus_familiaris_220503_836sw_114891_tl)
A0A3G9F1C8;A0A5F4C288;A0A5F4D0Z9;A0A5F4D211;A0A8C0MI81;A0A8C0MME1;A0A8C0TYH6;A0A8C0Z7J5;F1P992;J9P8H0	tr	A0A3G9F1C8_CANLF;A0A5F4C288_CANLF;A0A5F4D0Z9_CANLF;A0A5F4D211_CANLF;A0A8C0MI81_CANLF;A0A8C0MME1_CANLF;A0A8C0TYH6_CANLF;A0A8C0Z7J5_CANLF;F1P992_CANLF;J9P8H0_CANLF	CXADR;CXADR;CXADR;CXADR;;;;;CXADR;CXADR	Coxsackievirus and adenovirus receptor transcriptional variant 4;CXADR Ig-like cell adhesion molecule;CXADR Ig-like cell adhesion molecule;CXADR Ig-like cell adhesion molecule;CXADR Ig-like cell adhesion molecule;CXADR Ig-like cell adhesion molecule;Uncharacterized protein;CXADR Ig-like cell adhesion molecule;CXADR Ig-like cell adhesion molecule;CXADR Ig-like cell adhesion molecule	2;4;4;4;4;4;4;4;4;4	1;1;1;1;1;1;1;1;3;2	_IYDDYYQDLK_	_IYDDYYQDLK_	IYDDYYQDLK	668.309	2	7238791	36.1694	0	211019_HFX_Pet_Urine_24fraction_No_13_E01	Canis lupus familiaris	uniprot-taxonomy_9615(canis_lupus_familiaris_220503_836sw_114891_tl)
A0A3G9F1C8;A0A5F4C288;A0A5F4D0Z9;A0A5F4D211;A0A8C0MI81;A0A8C0MME1;A0A8C0TYH6;A0A8C0Z7J5;F1P992;J9P8H0	tr	A0A3G9F1C8_CANLF;A0A5F4C288_CANLF;A0A5F4D0Z9_CANLF;A0A5F4D211_CANLF;A0A8C0MI81_CANLF;A0A8C0MME1_CANLF;A0A8C0TYH6_CANLF;A0A8C0Z7J5_CANLF;F1P992_CANLF;J9P8H0_CANLF	CXADR;CXADR;CXADR;CXADR;;;;;CXADR;CXADR	Coxsackievirus and adenovirus receptor transcriptional variant 4;CXADR Ig-like cell adhesion molecule;CXADR Ig-like cell adhesion molecule;CXADR Ig-like cell adhesion molecule;CXADR Ig-like cell adhesion molecule;CXADR Ig-like cell adhesion molecule;Uncharacterized protein;CXADR Ig-like cell adhesion molecule;CXADR Ig-like cell adhesion molecule;CXADR Ig-like cell adhesion molecule	2;4;4;4;4;4;4;4;4;4	1;1;1;1;1;1;1;1;3;2	_VHFTSNDLK_	_VHFTSNDLK_	VHFTSNDLK	354.186	3	3179742	-13.6858	0.000344556	211019_HFX_Pet_Urine_24fraction_No_14_E01	Canis lupus familiaris	uniprot-taxonomy_9615(canis_lupus_familiaris_220503_836sw_114891_tl)
A0A3G9F1C8;A0A5F4C288;A0A5F4D0Z9;A0A5F4D211;A0A8C0MI81;A0A8C0MME1;A0A8C0TYH6;A0A8C0Z7J5;F1P992;J9P8H0	tr	A0A3G9F1C8_CANLF;A0A5F4C288_CANLF;A0A5F4D0Z9_CANLF;A0A5F4D211_CANLF;A0A8C0MI81_CANLF;A0A8C0MME1_CANLF;A0A8C0TYH6_CANLF;A0A8C0Z7J5_CANLF;F1P992_CANLF;J9P8H0_CANLF	CXADR;CXADR;CXADR;CXADR;;;;;CXADR;CXADR	Coxsackievirus and adenovirus receptor transcriptional variant 4;CXADR Ig-like cell adhesion molecule;CXADR Ig-like cell adhesion molecule;CXADR Ig-like cell adhesion molecule;CXADR Ig-like cell adhesion molecule;CXADR Ig-like cell adhesion molecule;Uncharacterized protein;CXADR Ig-like cell adhesion molecule;CXADR Ig-like cell adhesion molecule;CXADR Ig-like cell adhesion molecule	2;4;4;4;4;4;4;4;4;4	1;1;1;1;1;1;1;1;3;2	_LSDIGTYQC[+57]K_	_LSDIGTYQC[Carbamidomethyl (C)]K_	LSDIGTYQCK	592.784	2	1010463	-4.44957	0	211019_HFX_Pet_Urine_24fraction_No_14_E01	Canis lupus familiaris	uniprot-taxonomy_9615(canis_lupus_familiaris_220503_836sw_114891_tl)
A0A3G9F1C8;A0A5F4C288;A0A5F4D0Z9;A0A5F4D211;A0A8C0MI81;A0A8C0MME1;A0A8C0TYH6;A0A8C0Z7J5;F1P992;J9P8H0	tr	A0A3G9F1C8_CANLF;A0A5F4C288_CANLF;A0A5F4D0Z9_CANLF;A0A5F4D211_CANLF;A0A8C0MI81_CANLF;A0A8C0MME1_CANLF;A0A8C0TYH6_CANLF;A0A8C0Z7J5_CANLF;F1P992_CANLF;J9P8H0_CANLF	CXADR;CXADR;CXADR;CXADR;;;;;CXADR;CXADR	Coxsackievirus and adenovirus receptor transcriptional variant 4;CXADR Ig-like cell adhesion molecule;CXADR Ig-like cell adhesion molecule;CXADR Ig-like cell adhesion molecule;CXADR Ig-like cell adhesion molecule;CXADR Ig-like cell adhesion molecule;Uncharacterized protein;CXADR Ig-like cell adhesion molecule;CXADR Ig-like cell adhesion molecule;CXADR Ig-like cell adhesion molecule	2;4;4;4;4;4;4;4;4;4	1;1;1;1;1;1;1;1;3;2	_VHFTSNDLK_	_VHFTSNDLK_	VHFTSNDLK	530.775	2	8815546	-13.6858	0	211019_HFX_Pet_Urine_24fraction_No_15_E01	Canis lupus familiaris	uniprot-taxonomy_9615(canis_lupus_familiaris_220503_836sw_114891_tl)
A0A3G9F1C8;A0A5F4C288;A0A5F4D0Z9;A0A5F4D211;A0A8C0MI81;A0A8C0MME1;A0A8C0TYH6;A0A8C0Z7J5;F1P992;J9P8H0	tr	A0A3G9F1C8_CANLF;A0A5F4C288_CANLF;A0A5F4D0Z9_CANLF;A0A5F4D211_CANLF;A0A8C0MI81_CANLF;A0A8C0MME1_CANLF;A0A8C0TYH6_CANLF;A0A8C0Z7J5_CANLF;F1P992_CANLF;J9P8H0_CANLF	CXADR;CXADR;CXADR;CXADR;;;;;CXADR;CXADR	Coxsackievirus and adenovirus receptor transcriptional variant 4;CXADR Ig-like cell adhesion molecule;CXADR Ig-like cell adhesion molecule;CXADR Ig-like cell adhesion molecule;CXADR Ig-like cell adhesion molecule;CXADR Ig-like cell adhesion molecule;Uncharacterized protein;CXADR Ig-like cell adhesion molecule;CXADR Ig-like cell adhesion molecule;CXADR Ig-like cell adhesion molecule	2;4;4;4;4;4;4;4;4;4	1;1;1;1;1;1;1;1;3;2	_LNVVPPSNR_	_LNVVPPSNR_	LNVVPPSNR	498.285	2	991351	-0.192796	0.000200206	211019_HFX_Pet_Urine_24fraction_No_19_E01	Canis lupus familiaris	uniprot-taxonomy_9615(canis_lupus_familiaris_220503_836sw_114891_tl)
A0A3G9F1C8;A0A5F4C288;A0A5F4D0Z9;A0A5F4D211;A0A8C0MI81;A0A8C0MME1;A0A8C0TYH6;A0A8C0Z7J5;F1P992;J9P8H0	tr	A0A3G9F1C8_CANLF;A0A5F4C288_CANLF;A0A5F4D0Z9_CANLF;A0A5F4D211_CANLF;A0A8C0MI81_CANLF;A0A8C0MME1_CANLF;A0A8C0TYH6_CANLF;A0A8C0Z7J5_CANLF;F1P992_CANLF;J9P8H0_CANLF	CXADR;CXADR;CXADR;CXADR;;;;;CXADR;CXADR	Coxsackievirus and adenovirus receptor transcriptional variant 4;CXADR Ig-like cell adhesion molecule;CXADR Ig-like cell adhesion molecule;CXADR Ig-like cell adhesion molecule;CXADR Ig-like cell adhesion molecule;CXADR Ig-like cell adhesion molecule;Uncharacterized protein;CXADR Ig-like cell adhesion molecule;CXADR Ig-like cell adhesion molecule;CXADR Ig-like cell adhesion molecule	2;4;4;4;4;4;4;4;4;4	1;1;1;1;1;1;1;1;3;2	_IQLTVLVKPSGIR_	_IQLTVLVKPSGIR_	IQLTVLVKPSGIR	475.305	3	207723	1293.29	0.000344556	211019_HFX_Pet_Urine_24fraction_No_19_E01	Canis lupus familiaris	uniprot-taxonomy_9615(canis_lupus_familiaris_220503_836sw_114891_tl)
A0A3G9F1C8;A0A5F4C288;A0A5F4D0Z9;A0A5F4D211;A0A8C0MI81;A0A8C0MME1;A0A8C0TYH6;A0A8C0Z7J5;F1P992;J9P8H0	tr	A0A3G9F1C8_CANLF;A0A5F4C288_CANLF;A0A5F4D0Z9_CANLF;A0A5F4D211_CANLF;A0A8C0MI81_CANLF;A0A8C0MME1_CANLF;A0A8C0TYH6_CANLF;A0A8C0Z7J5_CANLF;F1P992_CANLF;J9P8H0_CANLF	CXADR;CXADR;CXADR;CXADR;;;;;CXADR;CXADR	Coxsackievirus and adenovirus receptor transcriptional variant 4;CXADR Ig-like cell adhesion molecule;CXADR Ig-like cell adhesion molecule;CXADR Ig-like cell adhesion molecule;CXADR Ig-like cell adhesion molecule;CXADR Ig-like cell adhesion molecule;Uncharacterized protein;CXADR Ig-like cell adhesion molecule;CXADR Ig-like cell adhesion molecule;CXADR Ig-like cell adhesion molecule	2;4;4;4;4;4;4;4;4;4	1;1;1;1;1;1;1;1;3;2	_EGSLPLQYEWQK_	_EGSLPLQYEWQK_	EGSLPLQYEWQK	739.37	2	1711536	49.9965	0	211019_HFX_Pet_Urine_24fraction_No_20_E01	Canis lupus familiaris	uniprot-taxonomy_9615(canis_lupus_familiaris_220503_836sw_114891_tl)
A0A411DZC1;A0A8C0Q980;J9NZK5	tr	A0A411DZC1_CANLF;A0A8C0Q980_CANLF;J9NZK5_CANLF	LOX	Lysyl oxidase homolog;Lysyl oxidase;Lysyl oxidase homolog	2;4;3	1	_DPGTTAPGAANAAAPQPR_	_DPGTTAPGAANAAAPQPR_	DPGTTAPGAANAAAPQPR	831.913	2	733440	-9.34727	0.000124673	211019_HFX_Pet_Urine_24fraction_No_04_E01	Canis lupus familiaris	uniprot-taxonomy_9615(canis_lupus_familiaris_220503_836sw_114891_tl)
A0A411DZC1;A0A8C0Q980;J9NZK5	tr	A0A411DZC1_CANLF;A0A8C0Q980_CANLF;J9NZK5_CANLF	LOX	Lysyl oxidase homolog;Lysyl oxidase;Lysyl oxidase homolog	2;4;3	1	_TPILLLR_	_TPILLLR_	TPILLLR	413.281	2	9290622	49.2	0	211019_HFX_Pet_Urine_24fraction_No_13_E01	Canis lupus familiaris	uniprot-taxonomy_9615(canis_lupus_familiaris_220503_836sw_114891_tl)
A0A411DZC1;A0A8C0Q980;J9NZK5	tr	A0A411DZC1_CANLF;A0A8C0Q980_CANLF;J9NZK5_CANLF	LOX	Lysyl oxidase homolog;Lysyl oxidase;Lysyl oxidase homolog	2;4;3	1	_ASFC[+57]LEDTSC[+57]DYGYHR_	_ASFC[Carbamidomethyl (C)]LEDTSC[Carbamidomethyl (C)]DYGYHR_	ASFCLEDTSCDYGYHR	660.933	3	946138	30.6505	0	211019_HFX_Pet_Urine_24fraction_No_13_E01	Canis lupus familiaris	uniprot-taxonomy_9615(canis_lupus_familiaris_220503_836sw_114891_tl)
A0A411DZC1;A0A8C0Q980;J9NZK5	tr	A0A411DZC1_CANLF;A0A8C0Q980_CANLF;J9NZK5_CANLF	LOX	Lysyl oxidase homolog;Lysyl oxidase;Lysyl oxidase homolog	2;4;3	1	_NQGTSDFLPSRPR_	_NQGTSDFLPSRPR_	NQGTSDFLPSRPR	492.251	3	5315558	9.29508	0	211019_HFX_Pet_Urine_24fraction_No_15_E01	Canis lupus familiaris	uniprot-taxonomy_9615(canis_lupus_familiaris_220503_836sw_114891_tl)
A0A411DZC1;A0A8C0Q980;J9NZK5	tr	A0A411DZC1_CANLF;A0A8C0Q980_CANLF;J9NZK5_CANLF	LOX	Lysyl oxidase homolog;Lysyl oxidase;Lysyl oxidase homolog	2;4;3	1	_NQGTSDFLPSRPR_	_NQGTSDFLPSRPR_	NQGTSDFLPSRPR	737.873	2	643233	9.29508	0.00723247	211019_HFX_Pet_Urine_24fraction_No_15_E01	Canis lupus familiaris	uniprot-taxonomy_9615(canis_lupus_familiaris_220503_836sw_114891_tl)
A0A411DZC1;A0A8C0Q980;J9NZK5	tr	A0A411DZC1_CANLF;A0A8C0Q980_CANLF;J9NZK5_CANLF	LOX	Lysyl oxidase homolog;Lysyl oxidase;Lysyl oxidase homolog	2;4;3	1	_PALSNLRPPSR_	_PALSNLRPPSR_	PALSNLRPPSR	403.235	3	32515400	19.0815	0	211019_HFX_Pet_Urine_24fraction_No_24_E01	Canis lupus familiaris	uniprot-taxonomy_9615(canis_lupus_familiaris_220503_836sw_114891_tl)
A0A411DZC1;A0A8C0Q980;J9NZK5	tr	A0A411DZC1_CANLF;A0A8C0Q980_CANLF;J9NZK5_CANLF	LOX	Lysyl oxidase homolog;Lysyl oxidase;Lysyl oxidase homolog	2;4;3	1	_VSVNPSYLVPESDYSNNVVR_	_VSVNPSYLVPESDYSNNVVR_	VSVNPSYLVPESDYSNNVVR	1119.56	2	2436398	53.3171	0	211019_HFX_Pet_Urine_24fraction_No_24_E01	Canis lupus familiaris	uniprot-taxonomy_9615(canis_lupus_familiaris_220503_836sw_114891_tl)
A0A455R0B8;A0A8C0P8R9;A0A8C0PDL6	tr	A0A455R0B8_CANLF;A0A8C0P8R9_CANLF;A0A8C0PDL6_CANLF	TMPRSS2;;	Transmembrane protease, serine 2;Transmembrane serine protease 2;Transmembrane serine protease 2	2;4;4	1	_TSDELNAVM[+16]VPLIEPWR_	_TSDELNAVM[Oxidation (M)]VPLIEPWR_	TSDELNAVMVPLIEPWR	993.504	2	305479	96.9563	5.1496e-05	211019_HFX_Pet_Urine_24fraction_No_05_E01	Canis lupus familiaris	uniprot-taxonomy_9615(canis_lupus_familiaris_220503_836sw_114891_tl)
A0A455R0B8;A0A8C0P8R9;A0A8C0PDL6	tr	A0A455R0B8_CANLF;A0A8C0P8R9_CANLF;A0A8C0PDL6_CANLF	TMPRSS2;;	Transmembrane protease, serine 2;Transmembrane serine protease 2;Transmembrane serine protease 2	2;4;4	1	_AYPVYPAPYYPPAVPQYTPR_	_AYPVYPAPYYPPAVPQYTPR_	AYPVYPAPYYPPAVPQYTPR	1155.58	2	965882	72.7835	3.68514e-05	211019_HFX_Pet_Urine_24fraction_No_08_E01	Canis lupus familiaris	uniprot-taxonomy_9615(canis_lupus_familiaris_220503_836sw_114891_tl)
A0A455R0B8;A0A8C0P8R9;A0A8C0PDL6	tr	A0A455R0B8_CANLF;A0A8C0P8R9_CANLF;A0A8C0PDL6_CANLF	TMPRSS2;;	Transmembrane protease, serine 2;Transmembrane serine protease 2;Transmembrane serine protease 2	2;4;4	1	_TSDELNAVMVPLIEPWR_	_TSDELNAVMVPLIEPWR_	TSDELNAVMVPLIEPWR	985.506	2	77617.9	119.766	0	211019_HFX_Pet_Urine_24fraction_No_10_E01	Canis lupus familiaris	uniprot-taxonomy_9615(canis_lupus_familiaris_220503_836sw_114891_tl)
A0A455R0B8;A0A8C0P8R9;A0A8C0PDL6	tr	A0A455R0B8_CANLF;A0A8C0P8R9_CANLF;A0A8C0PDL6_CANLF	TMPRSS2;;	Transmembrane protease, serine 2;Transmembrane serine protease 2;Transmembrane serine protease 2	2;4;4	1	_GGVDSC[+57]QGDSGGPLVTLK_	_GGVDSC[Carbamidomethyl (C)]QGDSGGPLVTLK_	GGVDSCQGDSGGPLVTLK	873.92	2	4002674	31.8573	0.000615176	211019_HFX_Pet_Urine_24fraction_No_14_E01	Canis lupus familiaris	uniprot-taxonomy_9615(canis_lupus_familiaris_220503_836sw_114891_tl)
A0A455R0B8;A0A8C0P8R9;A0A8C0PDL6	tr	A0A455R0B8_CANLF;A0A8C0P8R9_CANLF;A0A8C0PDL6_CANLF	TMPRSS2;;	Transmembrane protease, serine 2;Transmembrane serine protease 2;Transmembrane serine protease 2	2;4;4	1	_SWHPVC[+57]QDNWSDSYGR_	_SWHPVC[Carbamidomethyl (C)]QDNWSDSYGR_	SWHPVCQDNWSDSYGR	665.28	3	766027	41.9616	0	211019_HFX_Pet_Urine_24fraction_No_18_E01	Canis lupus familiaris	uniprot-taxonomy_9615(canis_lupus_familiaris_220503_836sw_114891_tl)
A0A455R0B8;A0A8C0P8R9;A0A8C0PDL6	tr	A0A455R0B8_CANLF;A0A8C0P8R9_CANLF;A0A8C0PDL6_CANLF	TMPRSS2;;	Transmembrane protease, serine 2;Transmembrane serine protease 2;Transmembrane serine protease 2	2;4;4	1	_VLTHTSTPAIHTQPK_	_VLTHTSTPAIHTQPK_	VLTHTSTPAIHTQPK	408.478	4	7018767	21.2287	0	211019_HFX_Pet_Urine_24fraction_No_24_E01	Canis lupus familiaris	uniprot-taxonomy_9615(canis_lupus_familiaris_220503_836sw_114891_tl)
A0A455R0B8;A0A8C0P8R9;A0A8C0PDL6	tr	A0A455R0B8_CANLF;A0A8C0P8R9_CANLF;A0A8C0PDL6_CANLF	TMPRSS2;;	Transmembrane protease, serine 2;Transmembrane serine protease 2;Transmembrane serine protease 2	2;4;4	1	_VLTHTSTPAIHTQPK_	_VLTHTSTPAIHTQPK_	VLTHTSTPAIHTQPK	544.302	3	3789373	21.2287	0	211019_HFX_Pet_Urine_24fraction_No_24_E01	Canis lupus familiaris	uniprot-taxonomy_9615(canis_lupus_familiaris_220503_836sw_114891_tl)
A0A455R0B8;A0A8C0P8R9;A0A8C0PDL6	tr	A0A455R0B8_CANLF;A0A8C0P8R9_CANLF;A0A8C0PDL6_CANLF	TMPRSS2;;	Transmembrane protease, serine 2;Transmembrane serine protease 2;Transmembrane serine protease 2	2;4;4	1	_LQTPLTFNDR_	_LQTPLTFNDR_	LQTPLTFNDR	602.82	2	2004868	26.9153	0	211019_HFX_Pet_Urine_24fraction_No_24_E01	Canis lupus familiaris	uniprot-taxonomy_9615(canis_lupus_familiaris_220503_836sw_114891_tl)
A0A4D6CAB5;A0A8C0NPK2	tr	A0A4D6CAB5_CANLF;A0A8C0NPK2_CANLF	ADAMTS3;	ADAM metallopeptidase with thrombospondin type 1 motif 3	2;4	1	_ESNLGGLDDVGTISSSIDQQLR_	_ESNLGGLDDVGTISSSIDQQLR_	ESNLGGLDDVGTISSSIDQQLR	1152.57	2	627751	70.8431	0.000131242	211019_HFX_Pet_Urine_24fraction_No_19_E01	Canis lupus familiaris	uniprot-taxonomy_9615(canis_lupus_familiaris_220503_836sw_114891_tl)
A0A4Y5QA03;A0A5F4C8Z8;A0A5F4D555;A0A8C0P0Q3;A0A8C0P1N3;A0A8C0P3J5;A0A8C0P5P0;A0A8C0PAQ4;A0A8C0RQU4;A0A8C0TS26;A0A8C0TSV8;A0A8C0TT05;A0A8C0TV53;A0A8C0TVA6;F1PS47;F1PS48	tr	A0A4Y5QA03_CANLF;A0A5F4C8Z8_CANLF;A0A5F4D555_CANLF;A0A8C0P0Q3_CANLF;A0A8C0P1N3_CANLF;A0A8C0P3J5_CANLF;A0A8C0P5P0_CANLF;A0A8C0PAQ4_CANLF;A0A8C0RQU4_CANLF;A0A8C0TS26_CANLF;A0A8C0TSV8_CANLF;A0A8C0TT05_CANLF;A0A8C0TV53_CANLF;A0A8C0TVA6_CANLF;F1PS47_CANLF;F1PS48_CANLF	;RANBP3;RANBP3;;;;;;;;;;;;RANBP3;RANBP3	RAN-binding protein 3 (Fragment);RAN binding protein 3;RAN binding protein 3;RAN binding protein 3;RAN binding protein 3;RAN binding protein 3;RAN binding protein 3;RAN binding protein 3;RAN binding protein 3;RAN binding protein 3;RAN binding protein 3;RAN binding protein 3;RAN binding protein 3;RAN binding protein 3;RAN binding protein 3;RAN binding protein 3	2;4;4;4;4;4;4;4;4;4;4;4;4;4;4;4	1;1;1;1;1;1;1;1;1;1;1;1;1;1;3;3	_LNDM[+16]ASTDDGTLQSR_	_LNDM[Oxidation (M)]ASTDDGTLQSR_	LNDMASTDDGTLQSR	820.365	2	717269	-430.645	0	211019_HFX_Pet_Urine_24fraction_No_06_E01	Canis lupus familiaris	uniprot-taxonomy_9615(canis_lupus_familiaris_220503_836sw_114891_tl)
A0A4Y5QA03;A0A5F4C8Z8;A0A5F4D555;A0A8C0P0Q3;A0A8C0P1N3;A0A8C0P3J5;A0A8C0P5P0;A0A8C0PAQ4;A0A8C0RQU4;A0A8C0TS26;A0A8C0TSV8;A0A8C0TT05;A0A8C0TV53;A0A8C0TVA6;F1PS47;F1PS48	tr	A0A4Y5QA03_CANLF;A0A5F4C8Z8_CANLF;A0A5F4D555_CANLF;A0A8C0P0Q3_CANLF;A0A8C0P1N3_CANLF;A0A8C0P3J5_CANLF;A0A8C0P5P0_CANLF;A0A8C0PAQ4_CANLF;A0A8C0RQU4_CANLF;A0A8C0TS26_CANLF;A0A8C0TSV8_CANLF;A0A8C0TT05_CANLF;A0A8C0TV53_CANLF;A0A8C0TVA6_CANLF;F1PS47_CANLF;F1PS48_CANLF	;RANBP3;RANBP3;;;;;;;;;;;;RANBP3;RANBP3	RAN-binding protein 3 (Fragment);RAN binding protein 3;RAN binding protein 3;RAN binding protein 3;RAN binding protein 3;RAN binding protein 3;RAN binding protein 3;RAN binding protein 3;RAN binding protein 3;RAN binding protein 3;RAN binding protein 3;RAN binding protein 3;RAN binding protein 3;RAN binding protein 3;RAN binding protein 3;RAN binding protein 3	2;4;4;4;4;4;4;4;4;4;4;4;4;4;4;4	1;1;1;1;1;1;1;1;1;1;1;1;1;1;3;3	_LNDMASTDDGTLQSR_	_LNDMASTDDGTLQSR_	LNDMASTDDGTLQSR	812.368	2	1521022	5.27792	3.99904e-05	211019_HFX_Pet_Urine_24fraction_No_06_E01	Canis lupus familiaris	uniprot-taxonomy_9615(canis_lupus_familiaris_220503_836sw_114891_tl)
A0A5B8JID5	tr	A0A5B8JID5_CANLF		Hemoglobin subunit alpha1	2	1	_VADALTTAVAHLDDLPSALSALSDLHAYK_	_VADALTTAVAHLDDLPSALSALSDLHAYK_	VADALTTAVAHLDDLPSALSALSDLHAYK	745.392	4	1096747	132.078	0.000339967	211019_HFX_Pet_Urine_24fraction_No_12_E01	Canis lupus familiaris	uniprot-taxonomy_9615(canis_lupus_familiaris_220503_836sw_114891_tl)
A0A5B8JID5	tr	A0A5B8JID5_CANLF		Hemoglobin subunit alpha1	2	1	_VADALTTAVAHLDDLPSALSALSDLHAYK_	_VADALTTAVAHLDDLPSALSALSDLHAYK_	VADALTTAVAHLDDLPSALSALSDLHAYK	993.52	3	905831	132.078	0.00135787	211019_HFX_Pet_Urine_24fraction_No_21_E01	Canis lupus familiaris	uniprot-taxonomy_9615(canis_lupus_familiaris_220503_836sw_114891_tl)
A0A5F4BNH1;A0A5F4CDE6;A0A5F4CU99;A0A5F4D1R2;A0A8C0M204;A0A8C0M6Q1;A0A8C0Q006;A0A8C0QC54;A0A8C0RAH4;F1P703;J9NZV5	tr	A0A5F4BNH1_CANLF;A0A5F4CDE6_CANLF;A0A5F4CU99_CANLF;A0A5F4D1R2_CANLF;A0A8C0M204_CANLF;A0A8C0M6Q1_CANLF;A0A8C0Q006_CANLF;A0A8C0QC54_CANLF;A0A8C0RAH4_CANLF;F1P703_CANLF;J9NZV5_CANLF	NIBAN1;NIBAN1;NIBAN1;NIBAN1;;;;;;NIBAN1;NIBAN1	Niban apoptosis regulator 1	3;3;3;3;4;4;4;4;4;3;3	1;1;1;1;1;1;1;1;1;3;1	_FPHVDLVVQR_	_FPHVDLVVQR_	FPHVDLVVQR	403.896	3	509542	38.5558	0	211019_HFX_Pet_Urine_24fraction_No_06_E01	Canis lupus familiaris	uniprot-taxonomy_9615(canis_lupus_familiaris_220503_836sw_114891_tl)
A0A5F4BNH1;A0A5F4CDE6;A0A5F4CU99;A0A5F4D1R2;A0A8C0M204;A0A8C0M6Q1;A0A8C0Q006;A0A8C0QC54;A0A8C0RAH4;F1P703;J9NZV5	tr	A0A5F4BNH1_CANLF;A0A5F4CDE6_CANLF;A0A5F4CU99_CANLF;A0A5F4D1R2_CANLF;A0A8C0M204_CANLF;A0A8C0M6Q1_CANLF;A0A8C0Q006_CANLF;A0A8C0QC54_CANLF;A0A8C0RAH4_CANLF;F1P703_CANLF;J9NZV5_CANLF	NIBAN1;NIBAN1;NIBAN1;NIBAN1;;;;;;NIBAN1;NIBAN1	Niban apoptosis regulator 1	3;3;3;3;4;4;4;4;4;3;3	1;1;1;1;1;1;1;1;1;3;1	_FFPDPLAPSEK_	_FFPDPLAPSEK_	FFPDPLAPSEK	624.319	2	541781	61.376	0	211019_HFX_Pet_Urine_24fraction_No_06_E01	Canis lupus familiaris	uniprot-taxonomy_9615(canis_lupus_familiaris_220503_836sw_114891_tl)
A0A5F4BNH1;A0A5F4CDE6;A0A5F4CU99;A0A5F4D1R2;A0A8C0M204;A0A8C0M6Q1;A0A8C0Q006;A0A8C0QC54;A0A8C0RAH4;F1P703;J9NZV5	tr	A0A5F4BNH1_CANLF;A0A5F4CDE6_CANLF;A0A5F4CU99_CANLF;A0A5F4D1R2_CANLF;A0A8C0M204_CANLF;A0A8C0M6Q1_CANLF;A0A8C0Q006_CANLF;A0A8C0QC54_CANLF;A0A8C0RAH4_CANLF;F1P703_CANLF;J9NZV5_CANLF	NIBAN1;NIBAN1;NIBAN1;NIBAN1;;;;;;NIBAN1;NIBAN1	Niban apoptosis regulator 1	3;3;3;3;4;4;4;4;4;3;3	1;1;1;1;1;1;1;1;1;3;1	_FSALLSDC[+57]IR_	_FSALLSDC[Carbamidomethyl (C)]IR_	FSALLSDCIR	591.303	2	253578	48.2924	0.000894399	211019_HFX_Pet_Urine_24fraction_No_09_E01	Canis lupus familiaris	uniprot-taxonomy_9615(canis_lupus_familiaris_220503_836sw_114891_tl)
A0A5F4BNH1;A0A5F4CDE6;A0A5F4CU99;A0A5F4D1R2;A0A8C0M204;A0A8C0M6Q1;A0A8C0Q006;A0A8C0QC54;A0A8C0RAH4;F1P703;J9NZV5	tr	A0A5F4BNH1_CANLF;A0A5F4CDE6_CANLF;A0A5F4CU99_CANLF;A0A5F4D1R2_CANLF;A0A8C0M204_CANLF;A0A8C0M6Q1_CANLF;A0A8C0Q006_CANLF;A0A8C0QC54_CANLF;A0A8C0RAH4_CANLF;F1P703_CANLF;J9NZV5_CANLF	NIBAN1;NIBAN1;NIBAN1;NIBAN1;;;;;;NIBAN1;NIBAN1	Niban apoptosis regulator 1	3;3;3;3;4;4;4;4;4;3;3	1;1;1;1;1;1;1;1;1;3;1	_DGEPTHEKPESSSASSSLK_	_DGEPTHEKPESSSASSSLK_	DGEPTHEKPESSSASSSLK	658.308	3	233929	-403.304	0.000176647	211019_HFX_Pet_Urine_24fraction_No_21_E01	Canis lupus familiaris	uniprot-taxonomy_9615(canis_lupus_familiaris_220503_836sw_114891_tl)
A0A5F4BNJ4;A0A5F4BY33;A0A5F4CK05;A0A8C0M580;F1PHL7;F1PQR4	tr	A0A5F4BNJ4_CANLF;A0A5F4BY33_CANLF;A0A5F4CK05_CANLF;A0A8C0M580_CANLF;F1PHL7_CANLF;F1PQR4_CANLF	LOC102151751;LOC102151751;LOC102151751;;;LOC102151751	IGv domain-containing protein;IGv domain-containing protein;IGv domain-containing protein;Uncharacterized protein;IGv domain-containing protein;IGv domain-containing protein	4	1;1;1;1;3;3	_VFTVTMEELR_	_VFTVTMEELR_	VFTVTMEELR	612.818	2	714515	55.4972	0.000166917	211019_HFX_Pet_Urine_24fraction_No_05_E01	Canis lupus familiaris	uniprot-taxonomy_9615(canis_lupus_familiaris_220503_836sw_114891_tl)
A0A5F4BNJ4;A0A5F4BY33;A0A5F4CK05;A0A8C0M580;F1PHL7;F1PQR4	tr	A0A5F4BNJ4_CANLF;A0A5F4BY33_CANLF;A0A5F4CK05_CANLF;A0A8C0M580_CANLF;F1PHL7_CANLF;F1PQR4_CANLF	LOC102151751;LOC102151751;LOC102151751;;;LOC102151751	IGv domain-containing protein;IGv domain-containing protein;IGv domain-containing protein;Uncharacterized protein;IGv domain-containing protein;IGv domain-containing protein	4	1;1;1;1;3;3	_YEPGWETYNK_	_YEPGWETYNK_	YEPGWETYNK	643.788	2	805486	15.8707	0.000406835	211019_HFX_Pet_Urine_24fraction_No_08_E01	Canis lupus familiaris	uniprot-taxonomy_9615(canis_lupus_familiaris_220503_836sw_114891_tl)
A0A5F4BNJ4;A0A5F4BY33;A0A5F4CK05;A0A8C0M580;F1PHL7;F1PQR4	tr	A0A5F4BNJ4_CANLF;A0A5F4BY33_CANLF;A0A5F4CK05_CANLF;A0A8C0M580_CANLF;F1PHL7_CANLF;F1PQR4_CANLF	LOC102151751;LOC102151751;LOC102151751;;;LOC102151751	IGv domain-containing protein;IGv domain-containing protein;IGv domain-containing protein;Uncharacterized protein;IGv domain-containing protein;IGv domain-containing protein	4	1;1;1;1;3;3	_WNNADTYWC[+57]GIER_	_WNNADTYWC[Carbamidomethyl (C)]GIER_	WNNADTYWCGIER	842.862	2	257784	50.7097	0.000136579	211019_HFX_Pet_Urine_24fraction_No_20_E01	Canis lupus familiaris	uniprot-taxonomy_9615(canis_lupus_familiaris_220503_836sw_114891_tl)
A0A5F4BNJ4;A0A5F4BY33;A0A5F4CK05;A0A8C0M580;F1PHL7;F1PQR4	tr	A0A5F4BNJ4_CANLF;A0A5F4BY33_CANLF;A0A5F4CK05_CANLF;A0A8C0M580_CANLF;F1PHL7_CANLF;F1PQR4_CANLF	LOC102151751;LOC102151751;LOC102151751;;;LOC102151751	IGv domain-containing protein;IGv domain-containing protein;IGv domain-containing protein;Uncharacterized protein;IGv domain-containing protein;IGv domain-containing protein	4	1;1;1;1;3;3	_VFTVTM[+16]EELR_	_VFTVTM[Oxidation (M)]EELR_	VFTVTMEELR	620.816	2	515666	23.2367	0.000578233	211019_HFX_Pet_Urine_24fraction_No_22_E01	Canis lupus familiaris	uniprot-taxonomy_9615(canis_lupus_familiaris_220503_836sw_114891_tl)
A0A5F4BNL2;A0A5F4BVC4;A0A5F4C0U4;A0A5F4C1E7;A0A5F4C4V5;A0A5F4CJH3;A0A5F4CMM1;A0A5F4DK54;A0A8C0MN54;A0A8C0MR95;A0A8C0MS23;A0A8C0MSZ3;A0A8C0N1U9;A0A8C0PPE5;A0A8C0PTM7;A0A8C0PTP2;A0A8C0PVW1;A0A8C0PVY8;A0A8C0Q161;A0A8C0RVD6;E5Q8W8;F1Q2V5	tr	A0A5F4BNL2_CANLF;A0A5F4BVC4_CANLF;A0A5F4C0U4_CANLF;A0A5F4C1E7_CANLF;A0A5F4C4V5_CANLF;A0A5F4CJH3_CANLF;A0A5F4CMM1_CANLF;A0A5F4DK54_CANLF;A0A8C0MN54_CANLF;A0A8C0MR95_CANLF;A0A8C0MS23_CANLF;A0A8C0MSZ3_CANLF;A0A8C0N1U9_CANLF;A0A8C0PPE5_CANLF;A0A8C0PTM7_CANLF;A0A8C0PTP2_CANLF;A0A8C0PVW1_CANLF;A0A8C0PVY8_CANLF;A0A8C0Q161_CANLF;A0A8C0RVD6_CANLF;E5Q8W8_CANLF;F1Q2V5_CANLF	LGALS8;LGALS8;LGALS8;LGALS8;LGALS8;LGALS8;LGALS8;LGALS8;;;;;;;;;;;;;LGALS8;LGALS8	Galectin;Galectin;Galectin 8;Galectin;Galectin;Galectin;Galectin;Galectin;Galectin 8;Galectin 8;Galectin 8;Galectin 8;Galectin 8;Galectin 8;Galectin 8;Galectin 8;Galectin 8;Galectin 8;Galectin 8;Galectin 8;Galectin;Galectin	4;4;4;4;4;4;4;4;4;4;4;4;4;4;4;4;4;4;4;4;2;4	1;1;1;1;1;1;1;1;1;1;1;1;1;1;1;1;1;1;1;1;1;3	_ADVAFHFNPR_	_ADVAFHFNPR_	ADVAFHFNPR	391.865	3	233417	50.1141	0.000227192	211019_HFX_Pet_Urine_24fraction_No_22_E01	Canis lupus familiaris	uniprot-taxonomy_9615(canis_lupus_familiaris_220503_836sw_114891_tl)
A0A5F4BNL2;A0A5F4BVC4;A0A5F4C0U4;A0A5F4C1E7;A0A5F4C4V5;A0A5F4CJH3;A0A5F4CMM1;A0A5F4DK54;A0A8C0MN54;A0A8C0MR95;A0A8C0MS23;A0A8C0MSZ3;A0A8C0N1U9;A0A8C0PPE5;A0A8C0PTM7;A0A8C0PTP2;A0A8C0PVW1;A0A8C0PVY8;A0A8C0Q161;A0A8C0RVD6;E5Q8W8;F1Q2V5	tr	A0A5F4BNL2_CANLF;A0A5F4BVC4_CANLF;A0A5F4C0U4_CANLF;A0A5F4C1E7_CANLF;A0A5F4C4V5_CANLF;A0A5F4CJH3_CANLF;A0A5F4CMM1_CANLF;A0A5F4DK54_CANLF;A0A8C0MN54_CANLF;A0A8C0MR95_CANLF;A0A8C0MS23_CANLF;A0A8C0MSZ3_CANLF;A0A8C0N1U9_CANLF;A0A8C0PPE5_CANLF;A0A8C0PTM7_CANLF;A0A8C0PTP2_CANLF;A0A8C0PVW1_CANLF;A0A8C0PVY8_CANLF;A0A8C0Q161_CANLF;A0A8C0RVD6_CANLF;E5Q8W8_CANLF;F1Q2V5_CANLF	LGALS8;LGALS8;LGALS8;LGALS8;LGALS8;LGALS8;LGALS8;LGALS8;;;;;;;;;;;;;LGALS8;LGALS8	Galectin;Galectin;Galectin 8;Galectin;Galectin;Galectin;Galectin;Galectin;Galectin 8;Galectin 8;Galectin 8;Galectin 8;Galectin 8;Galectin 8;Galectin 8;Galectin 8;Galectin 8;Galectin 8;Galectin 8;Galectin 8;Galectin;Galectin	4;4;4;4;4;4;4;4;4;4;4;4;4;4;4;4;4;4;4;4;2;4	1;1;1;1;1;1;1;1;1;1;1;1;1;1;1;1;1;1;1;1;1;3	_IDTLGIYGK_	_IDTLGIYGK_	IDTLGIYGK	490.277	2	682519	18.4886	9.67087e-05	211019_HFX_Pet_Urine_24fraction_No_22_E01	Canis lupus familiaris	uniprot-taxonomy_9615(canis_lupus_familiaris_220503_836sw_114891_tl)
A0A5F4BNL2;A0A5F4BVC4;A0A5F4C0U4;A0A5F4C1E7;A0A5F4C4V5;A0A5F4CJH3;A0A5F4CMM1;A0A5F4DK54;A0A8C0MN54;A0A8C0MR95;A0A8C0MS23;A0A8C0MSZ3;A0A8C0N1U9;A0A8C0PPE5;A0A8C0PTM7;A0A8C0PTP2;A0A8C0PVW1;A0A8C0PVY8;A0A8C0Q161;A0A8C0RVD6;E5Q8W8;F1Q2V5	tr	A0A5F4BNL2_CANLF;A0A5F4BVC4_CANLF;A0A5F4C0U4_CANLF;A0A5F4C1E7_CANLF;A0A5F4C4V5_CANLF;A0A5F4CJH3_CANLF;A0A5F4CMM1_CANLF;A0A5F4DK54_CANLF;A0A8C0MN54_CANLF;A0A8C0MR95_CANLF;A0A8C0MS23_CANLF;A0A8C0MSZ3_CANLF;A0A8C0N1U9_CANLF;A0A8C0PPE5_CANLF;A0A8C0PTM7_CANLF;A0A8C0PTP2_CANLF;A0A8C0PVW1_CANLF;A0A8C0PVY8_CANLF;A0A8C0Q161_CANLF;A0A8C0RVD6_CANLF;E5Q8W8_CANLF;F1Q2V5_CANLF	LGALS8;LGALS8;LGALS8;LGALS8;LGALS8;LGALS8;LGALS8;LGALS8;;;;;;;;;;;;;LGALS8;LGALS8	Galectin;Galectin;Galectin 8;Galectin;Galectin;Galectin;Galectin;Galectin;Galectin 8;Galectin 8;Galectin 8;Galectin 8;Galectin 8;Galectin 8;Galectin 8;Galectin 8;Galectin 8;Galectin 8;Galectin 8;Galectin 8;Galectin;Galectin	4;4;4;4;4;4;4;4;4;4;4;4;4;4;4;4;4;4;4;4;2;4	1;1;1;1;1;1;1;1;1;1;1;1;1;1;1;1;1;1;1;1;1;3	_GFNVDLVSGK_	_GFNVDLVSGK_	GFNVDLVSGK	518.277	2	738295	32.6551	3.68514e-05	211019_HFX_Pet_Urine_24fraction_No_23_E01	Canis lupus familiaris	uniprot-taxonomy_9615(canis_lupus_familiaris_220503_836sw_114891_tl)
A0A5F4BNL4;A0A5F4DAB5;A0A8C0MSK9;A0A8C0QGQ1;F1PZL5	tr	A0A5F4BNL4_CANLF;A0A5F4DAB5_CANLF;A0A8C0MSK9_CANLF;A0A8C0QGQ1_CANLF;F1PZL5_CANLF	PLOD2	Procollagen-lysine 5-dioxygenase;Procollagen-lysine,2-oxoglutarate 5-dioxygenase 2;Procollagen-lysine,2-oxoglutarate 5-dioxygenase 2;Procollagen-lysine,2-oxoglutarate 5-dioxygenase 2;Procollagen-lysine 5-dioxygenase	4	1;1;1;1;2	_EFIAPVTLK_	_EFIAPVTLK_	EFIAPVTLK	509.303	2	694483	50.838	0.000318573	211019_HFX_Pet_Urine_24fraction_No_01_E01	Canis lupus familiaris	uniprot-taxonomy_9615(canis_lupus_familiaris_220503_836sw_114891_tl)
A0A5F4BNL4;A0A5F4DAB5;A0A8C0MSK9;A0A8C0QGQ1;F1PZL5	tr	A0A5F4BNL4_CANLF;A0A5F4DAB5_CANLF;A0A8C0MSK9_CANLF;A0A8C0QGQ1_CANLF;F1PZL5_CANLF	PLOD2	Procollagen-lysine 5-dioxygenase;Procollagen-lysine,2-oxoglutarate 5-dioxygenase 2;Procollagen-lysine,2-oxoglutarate 5-dioxygenase 2;Procollagen-lysine,2-oxoglutarate 5-dioxygenase 2;Procollagen-lysine 5-dioxygenase	4	1;1;1;1;2	_LTHLHEGLPVK_	_LTHLHEGLPVK_	LTHLHEGLPVK	415.243	3	670310	12.7643	0	211019_HFX_Pet_Urine_24fraction_No_02_E01	Canis lupus familiaris	uniprot-taxonomy_9615(canis_lupus_familiaris_220503_836sw_114891_tl)
A0A5F4BNL4;A0A5F4DAB5;A0A8C0MSK9;A0A8C0QGQ1;F1PZL5	tr	A0A5F4BNL4_CANLF;A0A5F4DAB5_CANLF;A0A8C0MSK9_CANLF;A0A8C0QGQ1_CANLF;F1PZL5_CANLF	PLOD2	Procollagen-lysine 5-dioxygenase;Procollagen-lysine,2-oxoglutarate 5-dioxygenase 2;Procollagen-lysine,2-oxoglutarate 5-dioxygenase 2;Procollagen-lysine,2-oxoglutarate 5-dioxygenase 2;Procollagen-lysine 5-dioxygenase	4	1;1;1;1;2	_LADKYPIVHIGK_	_LADKYPIVHIGK_	LADKYPIVHIGK	451.934	3	718241	18.9397	3.68514e-05	211019_HFX_Pet_Urine_24fraction_No_05_E01	Canis lupus familiaris	uniprot-taxonomy_9615(canis_lupus_familiaris_220503_836sw_114891_tl)
A0A5F4BNL4;A0A5F4DAB5;A0A8C0MSK9;A0A8C0QGQ1;F1PZL5	tr	A0A5F4BNL4_CANLF;A0A5F4DAB5_CANLF;A0A8C0MSK9_CANLF;A0A8C0QGQ1_CANLF;F1PZL5_CANLF	PLOD2	Procollagen-lysine 5-dioxygenase;Procollagen-lysine,2-oxoglutarate 5-dioxygenase 2;Procollagen-lysine,2-oxoglutarate 5-dioxygenase 2;Procollagen-lysine,2-oxoglutarate 5-dioxygenase 2;Procollagen-lysine 5-dioxygenase	4	1;1;1;1;2	_GWSFMHPGR_	_GWSFMHPGR_	GWSFMHPGR	358.836	3	467252	25.9538	0.000338581	211019_HFX_Pet_Urine_24fraction_No_07_E01	Canis lupus familiaris	uniprot-taxonomy_9615(canis_lupus_familiaris_220503_836sw_114891_tl)
A0A5F4BNL4;A0A5F4DAB5;A0A8C0MSK9;A0A8C0QGQ1;F1PZL5	tr	A0A5F4BNL4_CANLF;A0A5F4DAB5_CANLF;A0A8C0MSK9_CANLF;A0A8C0QGQ1_CANLF;F1PZL5_CANLF	PLOD2	Procollagen-lysine 5-dioxygenase;Procollagen-lysine,2-oxoglutarate 5-dioxygenase 2;Procollagen-lysine,2-oxoglutarate 5-dioxygenase 2;Procollagen-lysine,2-oxoglutarate 5-dioxygenase 2;Procollagen-lysine 5-dioxygenase	4	1;1;1;1;2	_SEDYVDIVQGNR_	_SEDYVDIVQGNR_	SEDYVDIVQGNR	697.831	2	1841720	31.5835	0	211019_HFX_Pet_Urine_24fraction_No_08_E01	Canis lupus familiaris	uniprot-taxonomy_9615(canis_lupus_familiaris_220503_836sw_114891_tl)
A0A5F4BNL4;A0A5F4DAB5;A0A8C0MSK9;A0A8C0QGQ1;F1PZL5	tr	A0A5F4BNL4_CANLF;A0A5F4DAB5_CANLF;A0A8C0MSK9_CANLF;A0A8C0QGQ1_CANLF;F1PZL5_CANLF	PLOD2	Procollagen-lysine 5-dioxygenase;Procollagen-lysine,2-oxoglutarate 5-dioxygenase 2;Procollagen-lysine,2-oxoglutarate 5-dioxygenase 2;Procollagen-lysine,2-oxoglutarate 5-dioxygenase 2;Procollagen-lysine 5-dioxygenase	4	1;1;1;1;2	_LDPDM[+16]ALC[+57]R_	_LDPDM[Oxidation (M)]ALC[Carbamidomethyl (C)]R_	LDPDMALCR	553.752	2	943615	12.2376	0.00171054	211019_HFX_Pet_Urine_24fraction_No_09_E01	Canis lupus familiaris	uniprot-taxonomy_9615(canis_lupus_familiaris_220503_836sw_114891_tl)
A0A5F4BNL4;A0A5F4DAB5;A0A8C0MSK9;A0A8C0QGQ1;F1PZL5	tr	A0A5F4BNL4_CANLF;A0A5F4DAB5_CANLF;A0A8C0MSK9_CANLF;A0A8C0QGQ1_CANLF;F1PZL5_CANLF	PLOD2	Procollagen-lysine 5-dioxygenase;Procollagen-lysine,2-oxoglutarate 5-dioxygenase 2;Procollagen-lysine,2-oxoglutarate 5-dioxygenase 2;Procollagen-lysine,2-oxoglutarate 5-dioxygenase 2;Procollagen-lysine 5-dioxygenase	4	1;1;1;1;2	_IVGPEENLSQAEAR_	_IVGPEENLSQAEAR_	IVGPEENLSQAEAR	756.886	2	1674449	17.1533	0.000131242	211019_HFX_Pet_Urine_24fraction_No_10_E01	Canis lupus familiaris	uniprot-taxonomy_9615(canis_lupus_familiaris_220503_836sw_114891_tl)
A0A5F4BNL4;A0A5F4DAB5;A0A8C0MSK9;A0A8C0QGQ1;F1PZL5	tr	A0A5F4BNL4_CANLF;A0A5F4DAB5_CANLF;A0A8C0MSK9_CANLF;A0A8C0QGQ1_CANLF;F1PZL5_CANLF	PLOD2	Procollagen-lysine 5-dioxygenase;Procollagen-lysine,2-oxoglutarate 5-dioxygenase 2;Procollagen-lysine,2-oxoglutarate 5-dioxygenase 2;Procollagen-lysine,2-oxoglutarate 5-dioxygenase 2;Procollagen-lysine 5-dioxygenase	4	1;1;1;1;2	_ISGGYENVPTDDIHMK_	_ISGGYENVPTDDIHMK_	ISGGYENVPTDDIHMK	592.614	3	1859361	26.3755	0	211019_HFX_Pet_Urine_24fraction_No_11_E01	Canis lupus familiaris	uniprot-taxonomy_9615(canis_lupus_familiaris_220503_836sw_114891_tl)
A0A5F4BNL4;A0A5F4DAB5;A0A8C0MSK9;A0A8C0QGQ1;F1PZL5	tr	A0A5F4BNL4_CANLF;A0A5F4DAB5_CANLF;A0A8C0MSK9_CANLF;A0A8C0QGQ1_CANLF;F1PZL5_CANLF	PLOD2	Procollagen-lysine 5-dioxygenase;Procollagen-lysine,2-oxoglutarate 5-dioxygenase 2;Procollagen-lysine,2-oxoglutarate 5-dioxygenase 2;Procollagen-lysine,2-oxoglutarate 5-dioxygenase 2;Procollagen-lysine 5-dioxygenase	4	1;1;1;1;2	_ISGGYENVPTDDIHM[+16]K_	_ISGGYENVPTDDIHM[Oxidation (M)]K_	ISGGYENVPTDDIHMK	597.945	3	1412257	8.1846	0	211019_HFX_Pet_Urine_24fraction_No_11_E01	Canis lupus familiaris	uniprot-taxonomy_9615(canis_lupus_familiaris_220503_836sw_114891_tl)
A0A5F4BNL4;A0A5F4DAB5;A0A8C0MSK9;A0A8C0QGQ1;F1PZL5	tr	A0A5F4BNL4_CANLF;A0A5F4DAB5_CANLF;A0A8C0MSK9_CANLF;A0A8C0QGQ1_CANLF;F1PZL5_CANLF	PLOD2	Procollagen-lysine 5-dioxygenase;Procollagen-lysine,2-oxoglutarate 5-dioxygenase 2;Procollagen-lysine,2-oxoglutarate 5-dioxygenase 2;Procollagen-lysine,2-oxoglutarate 5-dioxygenase 2;Procollagen-lysine 5-dioxygenase	4	1;1;1;1;2	_VVFAADGILWPDK_	_VVFAADGILWPDK_	VVFAADGILWPDK	715.888	2	357056	82.8584	0	211019_HFX_Pet_Urine_24fraction_No_14_E01	Canis lupus familiaris	uniprot-taxonomy_9615(canis_lupus_familiaris_220503_836sw_114891_tl)
A0A5F4BNL4;A0A5F4DAB5;A0A8C0MSK9;A0A8C0QGQ1;F1PZL5	tr	A0A5F4BNL4_CANLF;A0A5F4DAB5_CANLF;A0A8C0MSK9_CANLF;A0A8C0QGQ1_CANLF;F1PZL5_CANLF	PLOD2	Procollagen-lysine 5-dioxygenase;Procollagen-lysine,2-oxoglutarate 5-dioxygenase 2;Procollagen-lysine,2-oxoglutarate 5-dioxygenase 2;Procollagen-lysine,2-oxoglutarate 5-dioxygenase 2;Procollagen-lysine 5-dioxygenase	4	1;1;1;1;2	_LDPDMALC[+57]R_	_LDPDMALC[Carbamidomethyl (C)]R_	LDPDMALCR	545.755	2	1336287	26.8335	0.00433079	211019_HFX_Pet_Urine_24fraction_No_14_E01	Canis lupus familiaris	uniprot-taxonomy_9615(canis_lupus_familiaris_220503_836sw_114891_tl)
A0A5F4BNL4;A0A5F4DAB5;A0A8C0MSK9;A0A8C0QGQ1;F1PZL5	tr	A0A5F4BNL4_CANLF;A0A5F4DAB5_CANLF;A0A8C0MSK9_CANLF;A0A8C0QGQ1_CANLF;F1PZL5_CANLF	PLOD2	Procollagen-lysine 5-dioxygenase;Procollagen-lysine,2-oxoglutarate 5-dioxygenase 2;Procollagen-lysine,2-oxoglutarate 5-dioxygenase 2;Procollagen-lysine,2-oxoglutarate 5-dioxygenase 2;Procollagen-lysine 5-dioxygenase	4	1;1;1;1;2	_VLGQGEEWR_	_VLGQGEEWR_	VLGQGEEWR	537.272	2	3757953	13.4603	0	211019_HFX_Pet_Urine_24fraction_No_15_E01	Canis lupus familiaris	uniprot-taxonomy_9615(canis_lupus_familiaris_220503_836sw_114891_tl)
A0A5F4BNL4;A0A5F4DAB5;A0A8C0MSK9;A0A8C0QGQ1;F1PZL5	tr	A0A5F4BNL4_CANLF;A0A5F4DAB5_CANLF;A0A8C0MSK9_CANLF;A0A8C0QGQ1_CANLF;F1PZL5_CANLF	PLOD2	Procollagen-lysine 5-dioxygenase;Procollagen-lysine,2-oxoglutarate 5-dioxygenase 2;Procollagen-lysine,2-oxoglutarate 5-dioxygenase 2;Procollagen-lysine,2-oxoglutarate 5-dioxygenase 2;Procollagen-lysine 5-dioxygenase	4	1;1;1;1;2	_IIAPLVTR_	_IIAPLVTR_	IIAPLVTR	441.792	2	15597810	-47.0027	0.000329022	211019_HFX_Pet_Urine_24fraction_No_18_E01	Canis lupus familiaris	uniprot-taxonomy_9615(canis_lupus_familiaris_220503_836sw_114891_tl)
A0A5F4BNL9;A0A8C0NUU5;A0A8C0RMZ9;A0A8C0TKS1;A0A8C0TQ09;E2RJE2	tr	A0A5F4BNL9_CANLF;A0A8C0NUU5_CANLF;A0A8C0RMZ9_CANLF;A0A8C0TKS1_CANLF;A0A8C0TQ09_CANLF;E2RJE2_CANLF	PIK3IP1;;;;;PIK3IP1	Phosphoinositide-3-kinase interacting protein 1	4	1;1;1;1;1;3	_C[+57]LNWLEAQSR_	_C[Carbamidomethyl (C)]LNWLEAQSR_	CLNWLEAQSR	638.809	2	469338	104.01	0	211019_HFX_Pet_Urine_24fraction_No_02_E01	Canis lupus familiaris	uniprot-taxonomy_9615(canis_lupus_familiaris_220503_836sw_114891_tl)
A0A5F4BNL9;A0A8C0NUU5;A0A8C0RMZ9;A0A8C0TKS1;A0A8C0TQ09;E2RJE2	tr	A0A5F4BNL9_CANLF;A0A8C0NUU5_CANLF;A0A8C0RMZ9_CANLF;A0A8C0TKS1_CANLF;A0A8C0TQ09_CANLF;E2RJE2_CANLF	PIK3IP1;;;;;PIK3IP1	Phosphoinositide-3-kinase interacting protein 1	4	1;1;1;1;1;3	_ADQPSPAPGLR_	_ADQPSPAPGLR_	ADQPSPAPGLR	554.791	2	8651565	-334.937	0	211019_HFX_Pet_Urine_24fraction_No_05_E01	Canis lupus familiaris	uniprot-taxonomy_9615(canis_lupus_familiaris_220503_836sw_114891_tl)
A0A5F4BNL9;A0A8C0NUU5;A0A8C0RMZ9;A0A8C0TKS1;A0A8C0TQ09;E2RJE2	tr	A0A5F4BNL9_CANLF;A0A8C0NUU5_CANLF;A0A8C0RMZ9_CANLF;A0A8C0TKS1_CANLF;A0A8C0TQ09_CANLF;E2RJE2_CANLF	PIK3IP1;;;;;PIK3IP1	Phosphoinositide-3-kinase interacting protein 1	4	1;1;1;1;1;3	_LASASAADAGNHSFC[+57]R_	_LASASAADAGNHSFC[Carbamidomethyl (C)]R_	LASASAADAGNHSFCR	817.871	2	680630	-31.2385	0.000166917	211019_HFX_Pet_Urine_24fraction_No_12_E01	Canis lupus familiaris	uniprot-taxonomy_9615(canis_lupus_familiaris_220503_836sw_114891_tl)
A0A5F4BNL9;A0A8C0NUU5;A0A8C0RMZ9;A0A8C0TKS1;A0A8C0TQ09;E2RJE2	tr	A0A5F4BNL9_CANLF;A0A8C0NUU5_CANLF;A0A8C0RMZ9_CANLF;A0A8C0TKS1_CANLF;A0A8C0TQ09_CANLF;E2RJE2_CANLF	PIK3IP1;;;;;PIK3IP1	Phosphoinositide-3-kinase interacting protein 1	4	1;1;1;1;1;3	_LASASAADAGNHSFC[+57]R_	_LASASAADAGNHSFC[Carbamidomethyl (C)]R_	LASASAADAGNHSFCR	545.583	3	805064	-31.2385	0	211019_HFX_Pet_Urine_24fraction_No_14_E01	Canis lupus familiaris	uniprot-taxonomy_9615(canis_lupus_familiaris_220503_836sw_114891_tl)
A0A5F4BNL9;A0A8C0NUU5;A0A8C0RMZ9;A0A8C0TKS1;A0A8C0TQ09;E2RJE2	tr	A0A5F4BNL9_CANLF;A0A8C0NUU5_CANLF;A0A8C0RMZ9_CANLF;A0A8C0TKS1_CANLF;A0A8C0TQ09_CANLF;E2RJE2_CANLF	PIK3IP1;;;;;PIK3IP1	Phosphoinositide-3-kinase interacting protein 1	4	1;1;1;1;1;3	_RPC[+57]EDLR_	_RPC[Carbamidomethyl (C)]EDLR_	RPCEDLR	473.232	2	7170673	-4702.26	0.000358706	211019_HFX_Pet_Urine_24fraction_No_17_E01	Canis lupus familiaris	uniprot-taxonomy_9615(canis_lupus_familiaris_220503_836sw_114891_tl)
A0A5F4BNL9;A0A8C0NUU5;A0A8C0RMZ9;A0A8C0TKS1;A0A8C0TQ09;E2RJE2	tr	A0A5F4BNL9_CANLF;A0A8C0NUU5_CANLF;A0A8C0RMZ9_CANLF;A0A8C0TKS1_CANLF;A0A8C0TQ09_CANLF;E2RJE2_CANLF	PIK3IP1;;;;;PIK3IP1	Phosphoinositide-3-kinase interacting protein 1	4	1;1;1;1;1;3	_SEAAAVQPVIGISQR_	_SEAAAVQPVIGISQR_	SEAAAVQPVIGISQR	763.42	2	2006606	30.4683	0	211019_HFX_Pet_Urine_24fraction_No_20_E01	Canis lupus familiaris	uniprot-taxonomy_9615(canis_lupus_familiaris_220503_836sw_114891_tl)
A0A5F4BNL9;A0A8C0NUU5;A0A8C0RMZ9;A0A8C0TKS1;A0A8C0TQ09;E2RJE2	tr	A0A5F4BNL9_CANLF;A0A8C0NUU5_CANLF;A0A8C0RMZ9_CANLF;A0A8C0TKS1_CANLF;A0A8C0TQ09_CANLF;E2RJE2_CANLF	PIK3IP1;;;;;PIK3IP1	Phosphoinositide-3-kinase interacting protein 1	4	1;1;1;1;1;3	_GPWC[+57]YVSGEAGAPEKRPC[+57]EDLR_	_GPWC[Carbamidomethyl (C)]YVSGEAGAPEKRPC[Carbamidomethyl (C)]EDLR_	GPWCYVSGEAGAPEKRPCEDLR	634.294	4	978685	54.6242	0.000207571	211019_HFX_Pet_Urine_24fraction_No_21_E01	Canis lupus familiaris	uniprot-taxonomy_9615(canis_lupus_familiaris_220503_836sw_114891_tl)
A0A5F4BNL9;A0A8C0NUU5;A0A8C0RMZ9;A0A8C0TKS1;A0A8C0TQ09;E2RJE2	tr	A0A5F4BNL9_CANLF;A0A8C0NUU5_CANLF;A0A8C0RMZ9_CANLF;A0A8C0TKS1_CANLF;A0A8C0TQ09_CANLF;E2RJE2_CANLF	PIK3IP1;;;;;PIK3IP1	Phosphoinositide-3-kinase interacting protein 1	4	1;1;1;1;1;3	_GPWC[+57]YVSGEAGAPEKR_	_GPWC[Carbamidomethyl (C)]YVSGEAGAPEKR_	GPWCYVSGEAGAPEKR	588.611	3	930117	41.6336	0	211019_HFX_Pet_Urine_24fraction_No_21_E01	Canis lupus familiaris	uniprot-taxonomy_9615(canis_lupus_familiaris_220503_836sw_114891_tl)
A0A5F4BNL9;A0A8C0NUU5;A0A8C0RMZ9;A0A8C0TKS1;A0A8C0TQ09;E2RJE2	tr	A0A5F4BNL9_CANLF;A0A8C0NUU5_CANLF;A0A8C0RMZ9_CANLF;A0A8C0TKS1_CANLF;A0A8C0TQ09_CANLF;E2RJE2_CANLF	PIK3IP1;;;;;PIK3IP1	Phosphoinositide-3-kinase interacting protein 1	4	1;1;1;1;1;3	_GPWC[+57]YVSGEAGAPEK_	_GPWC[Carbamidomethyl (C)]YVSGEAGAPEK_	GPWCYVSGEAGAPEK	804.362	2	2991295	31.3142	0.000131242	211019_HFX_Pet_Urine_24fraction_No_21_E01	Canis lupus familiaris	uniprot-taxonomy_9615(canis_lupus_familiaris_220503_836sw_114891_tl)
A0A5F4BNM4;A0A5F4BVB1;A0A8C0LYD9;A0A8C0Q1L9;A0A8C0RUH3;J9NVA0	tr	A0A5F4BNM4_CANLF;A0A5F4BVB1_CANLF;A0A8C0LYD9_CANLF;A0A8C0Q1L9_CANLF;A0A8C0RUH3_CANLF;J9NVA0_CANLF	PRPSAP1;PRPSAP1;;;;PRPSAP1	Phosphoribosyl pyrophosphate synthetase associated protein 1	3;3;4;4;4;3	1;1;1;1;1;2	_GQDIFIIQTIPR_	_GQDIFIIQTIPR_	GQDIFIIQTIPR	700.898	2	263935	74.045	0.000188812	211019_HFX_Pet_Urine_24fraction_No_07_E01	Canis lupus familiaris	uniprot-taxonomy_9615(canis_lupus_familiaris_220503_836sw_114891_tl)
A0A5F4BNM9	tr	A0A5F4BNM9_CANLF	LGALS1	Galectin	2	1	_DGGAWGEELR_	_DGGAWGEELR_	DGGAWGEELR	545.252	2	2219179	33.8724	0	211019_HFX_Pet_Urine_24fraction_No_04_E01	Canis lupus familiaris	uniprot-taxonomy_9615(canis_lupus_familiaris_220503_836sw_114891_tl)
A0A5F4BNM9	tr	A0A5F4BNM9_CANLF	LGALS1	Galectin	2	1	_[+42]AC[+57]GLVASNLSLK_	_[Acetyl (Protein N-term)]AC[Carbamidomethyl (C)]GLVASNLSLK_	ACGLVASNLSLK	637.842	2	393655	74.5976	0	211019_HFX_Pet_Urine_24fraction_No_04_E01	Canis lupus familiaris	uniprot-taxonomy_9615(canis_lupus_familiaris_220503_836sw_114891_tl)
A0A5F4BNM9	tr	A0A5F4BNM9_CANLF	LGALS1	Galectin	2	1	_LNLEAISYLAADGDM[+16]K_	_LNLEAISYLAADGDM[Oxidation (M)]K_	LNLEAISYLAADGDMK	870.43	2	474275	81.9209	0	211019_HFX_Pet_Urine_24fraction_No_07_E01	Canis lupus familiaris	uniprot-taxonomy_9615(canis_lupus_familiaris_220503_836sw_114891_tl)
A0A5F4BNM9	tr	A0A5F4BNM9_CANLF	LGALS1	Galectin	2	1	_SFVLNLGK_	_SFVLNLGK_	SFVLNLGK	439.261	2	29348930	45.3188	0.000344556	211019_HFX_Pet_Urine_24fraction_No_08_E01	Canis lupus familiaris	uniprot-taxonomy_9615(canis_lupus_familiaris_220503_836sw_114891_tl)
A0A5F4BNM9	tr	A0A5F4BNM9_CANLF	LGALS1	Galectin	2	1	_LNLEAISYLAADGDMK_	_LNLEAISYLAADGDMK_	LNLEAISYLAADGDMK	862.432	2	204072	88.1204	0	211019_HFX_Pet_Urine_24fraction_No_08_E01	Canis lupus familiaris	uniprot-taxonomy_9615(canis_lupus_familiaris_220503_836sw_114891_tl)
A0A5F4BNM9	tr	A0A5F4BNM9_CANLF	LGALS1	Galectin	2	1	_FEAHGDVNTIVC[+57]NSK_	_FEAHGDVNTIVC[Carbamidomethyl (C)]NSK_	FEAHGDVNTIVCNSK	845.896	2	391610	11.8213	0.000894399	211019_HFX_Pet_Urine_24fraction_No_15_E01	Canis lupus familiaris	uniprot-taxonomy_9615(canis_lupus_familiaris_220503_836sw_114891_tl)
A0A5F4BNM9	tr	A0A5F4BNM9_CANLF	LGALS1	Galectin	2	1	_FEAHGDVNTIVC[+57]NSK_	_FEAHGDVNTIVC[Carbamidomethyl (C)]NSK_	FEAHGDVNTIVCNSK	564.267	3	4695688	11.8213	3.99904e-05	211019_HFX_Pet_Urine_24fraction_No_16_E01	Canis lupus familiaris	uniprot-taxonomy_9615(canis_lupus_familiaris_220503_836sw_114891_tl)
A0A5F4BNM9	tr	A0A5F4BNM9_CANLF	LGALS1	Galectin	2	1	_DGDNLC[+57]LHFNPR_	_DGDNLC[Carbamidomethyl (C)]LHFNPR_	DGDNLCLHFNPR	486.558	3	2383594	-41.932	0.000303475	211019_HFX_Pet_Urine_24fraction_No_17_E01	Canis lupus familiaris	uniprot-taxonomy_9615(canis_lupus_familiaris_220503_836sw_114891_tl)
A0A5F4BNM9	tr	A0A5F4BNM9_CANLF	LGALS1	Galectin	2	1	_DGDNLC[+57]LHFNPR_	_DGDNLC[Carbamidomethyl (C)]LHFNPR_	DGDNLCLHFNPR	729.333	2	2243969	-41.932	0	211019_HFX_Pet_Urine_24fraction_No_17_E01	Canis lupus familiaris	uniprot-taxonomy_9615(canis_lupus_familiaris_220503_836sw_114891_tl)
A0A5F4BNM9	tr	A0A5F4BNM9_CANLF	LGALS1	Galectin	2	1	_LPDGYTFK_	_LPDGYTFK_	LPDGYTFK	470.742	2	9019531	-51.9633	0.000580508	211019_HFX_Pet_Urine_24fraction_No_18_E01	Canis lupus familiaris	uniprot-taxonomy_9615(canis_lupus_familiaris_220503_836sw_114891_tl)
A0A5F4BNQ5;A0A8C0MEP0;A0A8C0MK99;F1P9B2	tr	A0A5F4BNQ5_CANLF;A0A8C0MEP0_CANLF;A0A8C0MK99_CANLF;F1P9B2_CANLF	SWAP70	Switching B cell complex subunit SWAP70	4	1;1;1;2	_LLAEQEELER_	_LLAEQEELER_	LLAEQEELER	615.322	2	1068760	16.3703	0	211019_HFX_Pet_Urine_24fraction_No_08_E01	Canis lupus familiaris	uniprot-taxonomy_9615(canis_lupus_familiaris_220503_836sw_114891_tl)
A0A5F4BNQ5;A0A8C0MEP0;A0A8C0MK99;F1P9B2	tr	A0A5F4BNQ5_CANLF;A0A8C0MEP0_CANLF;A0A8C0MK99_CANLF;F1P9B2_CANLF	SWAP70	Switching B cell complex subunit SWAP70	4	1;1;1;2	_WHLEQQQAIQTTEAEK_	_WHLEQQQAIQTTEAEK_	WHLEQQQAIQTTEAEK	647.322	3	1546345	25.0353	0	211019_HFX_Pet_Urine_24fraction_No_14_E01	Canis lupus familiaris	uniprot-taxonomy_9615(canis_lupus_familiaris_220503_836sw_114891_tl)
A0A5F4BNQ5;A0A8C0MEP0;A0A8C0MK99;F1P9B2	tr	A0A5F4BNQ5_CANLF;A0A8C0MEP0_CANLF;A0A8C0MK99_CANLF;F1P9B2_CANLF	SWAP70	Switching B cell complex subunit SWAP70	4	1;1;1;2	_SPLLITEDDAFK_	_SPLLITEDDAFK_	SPLLITEDDAFK	674.853	2	512015	57.0098	0	211019_HFX_Pet_Urine_24fraction_No_18_E01	Canis lupus familiaris	uniprot-taxonomy_9615(canis_lupus_familiaris_220503_836sw_114891_tl)
A0A5F4BNQ8;A0A5F4CKZ0;A0A8C0NXZ1;A0A8C0TDU8;A0A8C0TEG2;E2QX67	tr	A0A5F4BNQ8_CANLF;A0A5F4CKZ0_CANLF;A0A8C0NXZ1_CANLF;A0A8C0TDU8_CANLF;A0A8C0TEG2_CANLF;E2QX67_CANLF	HPGD	15-hydroxyprostaglandin dehydrogenase;15-hydroxyprostaglandin dehydrogenase;Uncharacterized protein;Uncharacterized protein;Uncharacterized protein;15-hydroxyprostaglandin dehydrogenase	4;4;4;4;4;2	1;1;1;1;1;2	_LDILVNNAGVNNEK_	_LDILVNNAGVNNEK_	LDILVNNAGVNNEK	756.904	2	797023	35.9152	3.99904e-05	211019_HFX_Pet_Urine_24fraction_No_01_E01	Canis lupus familiaris	uniprot-taxonomy_9615(canis_lupus_familiaris_220503_836sw_114891_tl)
A0A5F4BNQ8;A0A5F4CKZ0;A0A8C0NXZ1;A0A8C0TDU8;A0A8C0TEG2;E2QX67	tr	A0A5F4BNQ8_CANLF;A0A5F4CKZ0_CANLF;A0A8C0NXZ1_CANLF;A0A8C0TDU8_CANLF;A0A8C0TEG2_CANLF;E2QX67_CANLF	HPGD	15-hydroxyprostaglandin dehydrogenase;15-hydroxyprostaglandin dehydrogenase;Uncharacterized protein;Uncharacterized protein;Uncharacterized protein;15-hydroxyprostaglandin dehydrogenase	4;4;4;4;4;2	1;1;1;1;1;2	_VALVTGAAQGIGR_	_VALVTGAAQGIGR_	VALVTGAAQGIGR	606.857	2	2213152	27.9978	0	211019_HFX_Pet_Urine_24fraction_No_04_E01	Canis lupus familiaris	uniprot-taxonomy_9615(canis_lupus_familiaris_220503_836sw_114891_tl)
A0A5F4BNQ8;A0A5F4CKZ0;A0A8C0NXZ1;A0A8C0TDU8;A0A8C0TEG2;E2QX67	tr	A0A5F4BNQ8_CANLF;A0A5F4CKZ0_CANLF;A0A8C0NXZ1_CANLF;A0A8C0TDU8_CANLF;A0A8C0TEG2_CANLF;E2QX67_CANLF	HPGD	15-hydroxyprostaglandin dehydrogenase;15-hydroxyprostaglandin dehydrogenase;Uncharacterized protein;Uncharacterized protein;Uncharacterized protein;15-hydroxyprostaglandin dehydrogenase	4;4;4;4;4;2	1;1;1;1;1;2	_AALDEQFEPQK_	_AALDEQFEPQK_	AALDEQFEPQK	638.314	2	1151736	15.1888	0	211019_HFX_Pet_Urine_24fraction_No_05_E01	Canis lupus familiaris	uniprot-taxonomy_9615(canis_lupus_familiaris_220503_836sw_114891_tl)
A0A5F4BNQ8;A0A5F4CKZ0;A0A8C0NXZ1;A0A8C0TDU8;A0A8C0TEG2;E2QX67	tr	A0A5F4BNQ8_CANLF;A0A5F4CKZ0_CANLF;A0A8C0NXZ1_CANLF;A0A8C0TDU8_CANLF;A0A8C0TEG2_CANLF;E2QX67_CANLF	HPGD	15-hydroxyprostaglandin dehydrogenase;15-hydroxyprostaglandin dehydrogenase;Uncharacterized protein;Uncharacterized protein;Uncharacterized protein;15-hydroxyprostaglandin dehydrogenase	4;4;4;4;4;2	1;1;1;1;1;2	_VALVDWNLEAGVK_	_VALVDWNLEAGVK_	VALVDWNLEAGVK	707.39	2	1183332	72.6645	0	211019_HFX_Pet_Urine_24fraction_No_07_E01	Canis lupus familiaris	uniprot-taxonomy_9615(canis_lupus_familiaris_220503_836sw_114891_tl)
A0A5F4BNQ8;A0A5F4CKZ0;A0A8C0NXZ1;A0A8C0TDU8;A0A8C0TEG2;E2QX67	tr	A0A5F4BNQ8_CANLF;A0A5F4CKZ0_CANLF;A0A8C0NXZ1_CANLF;A0A8C0TDU8_CANLF;A0A8C0TEG2_CANLF;E2QX67_CANLF	HPGD	15-hydroxyprostaglandin dehydrogenase;15-hydroxyprostaglandin dehydrogenase;Uncharacterized protein;Uncharacterized protein;Uncharacterized protein;15-hydroxyprostaglandin dehydrogenase	4;4;4;4;4;2	1;1;1;1;1;2	_TLFIQC[+57]DVADQGQLR_	_TLFIQC[Carbamidomethyl (C)]DVADQGQLR_	TLFIQCDVADQGQLR	882.441	2	387340	46.6021	0	211019_HFX_Pet_Urine_24fraction_No_24_E01	Canis lupus familiaris	uniprot-taxonomy_9615(canis_lupus_familiaris_220503_836sw_114891_tl)
A0A5F4BNS1;A0A5F4C8Z5;A0A5F4CV27;A0A5F4DH55;A0A8C0PHP6;A0A8C0PMU5;A0A8C0PX66;A0A8C0SKH6;A0A8C0SKS1;E2RP26;J9P5S3	tr	A0A5F4BNS1_CANLF;A0A5F4C8Z5_CANLF;A0A5F4CV27_CANLF;A0A5F4DH55_CANLF;A0A8C0PHP6_CANLF;A0A8C0PMU5_CANLF;A0A8C0PX66_CANLF;A0A8C0SKH6_CANLF;A0A8C0SKS1_CANLF;E2RP26_CANLF;J9P5S3_CANLF	FLNC	Filamin C	3;3;3;3;4;4;4;4;4;3;3	1;1;1;1;1;1;1;1;1;1;2	_LTVTSLQETGLK_	_LTVTSLQETGLK_	LTVTSLQETGLK	645.369	2	1733832	26.3912	0	211019_HFX_Pet_Urine_24fraction_No_01_E01	Canis lupus familiaris	uniprot-taxonomy_9615(canis_lupus_familiaris_220503_836sw_114891_tl)
A0A5F4BNS1;A0A5F4C8Z5;A0A5F4CV27;A0A5F4DH55;A0A8C0PHP6;A0A8C0PMU5;A0A8C0PX66;A0A8C0SKH6;A0A8C0SKS1;E2RP26;J9P5S3	tr	A0A5F4BNS1_CANLF;A0A5F4C8Z5_CANLF;A0A5F4CV27_CANLF;A0A5F4DH55_CANLF;A0A8C0PHP6_CANLF;A0A8C0PMU5_CANLF;A0A8C0PX66_CANLF;A0A8C0SKH6_CANLF;A0A8C0SKS1_CANLF;E2RP26_CANLF;J9P5S3_CANLF	FLNC	Filamin C	3;3;3;3;4;4;4;4;4;3;3	1;1;1;1;1;1;1;1;1;1;2	_FNDEHIPDSPFVVPVASLSDDAR_	_FNDEHIPDSPFVVPVASLSDDAR_	FNDEHIPDSPFVVPVASLSDDAR	843.075	3	122596	85.7045	0.00137089	211019_HFX_Pet_Urine_24fraction_No_01_E01	Canis lupus familiaris	uniprot-taxonomy_9615(canis_lupus_familiaris_220503_836sw_114891_tl)
A0A5F4BNS1;A0A5F4C8Z5;A0A5F4CV27;A0A5F4DH55;A0A8C0PHP6;A0A8C0PMU5;A0A8C0PX66;A0A8C0SKH6;A0A8C0SKS1;E2RP26;J9P5S3	tr	A0A5F4BNS1_CANLF;A0A5F4C8Z5_CANLF;A0A5F4CV27_CANLF;A0A5F4DH55_CANLF;A0A8C0PHP6_CANLF;A0A8C0PMU5_CANLF;A0A8C0PX66_CANLF;A0A8C0SKH6_CANLF;A0A8C0SKS1_CANLF;E2RP26_CANLF;J9P5S3_CANLF	FLNC	Filamin C	3;3;3;3;4;4;4;4;4;3;3	1;1;1;1;1;1;1;1;1;1;2	_AFGPGLEPTGC[+57]IVDKPAEFTIDAR_	_AFGPGLEPTGC[Carbamidomethyl (C)]IVDKPAEFTIDAR_	AFGPGLEPTGCIVDKPAEFTIDAR	854.428	3	1484951	70.5988	9.67087e-05	211019_HFX_Pet_Urine_24fraction_No_01_E01	Canis lupus familiaris	uniprot-taxonomy_9615(canis_lupus_familiaris_220503_836sw_114891_tl)
A0A5F4BNS1;A0A5F4C8Z5;A0A5F4CV27;A0A5F4DH55;A0A8C0PHP6;A0A8C0PMU5;A0A8C0PX66;A0A8C0SKH6;A0A8C0SKS1;E2RP26;J9P5S3	tr	A0A5F4BNS1_CANLF;A0A5F4C8Z5_CANLF;A0A5F4CV27_CANLF;A0A5F4DH55_CANLF;A0A8C0PHP6_CANLF;A0A8C0PMU5_CANLF;A0A8C0PX66_CANLF;A0A8C0SKH6_CANLF;A0A8C0SKS1_CANLF;E2RP26_CANLF;J9P5S3_CANLF	FLNC	Filamin C	3;3;3;3;4;4;4;4;4;3;3	1;1;1;1;1;1;1;1;1;1;2	_YGGPQHIVGSPFK_	_YGGPQHIVGSPFK_	YGGPQHIVGSPFK	462.91	3	298414	21.0081	0	211019_HFX_Pet_Urine_24fraction_No_02_E01	Canis lupus familiaris	uniprot-taxonomy_9615(canis_lupus_familiaris_220503_836sw_114891_tl)
A0A5F4BNS1;A0A5F4C8Z5;A0A5F4CV27;A0A5F4DH55;A0A8C0PHP6;A0A8C0PMU5;A0A8C0PX66;A0A8C0SKH6;A0A8C0SKS1;E2RP26;J9P5S3	tr	A0A5F4BNS1_CANLF;A0A5F4C8Z5_CANLF;A0A5F4CV27_CANLF;A0A5F4DH55_CANLF;A0A8C0PHP6_CANLF;A0A8C0PMU5_CANLF;A0A8C0PX66_CANLF;A0A8C0SKH6_CANLF;A0A8C0SKS1_CANLF;E2RP26_CANLF;J9P5S3_CANLF	FLNC	Filamin C	3;3;3;3;4;4;4;4;4;3;3	1;1;1;1;1;1;1;1;1;1;2	_VTYC[+57]PTEPGTYIINIK_	_VTYC[Carbamidomethyl (C)]PTEPGTYIINIK_	VTYCPTEPGTYIINIK	934.977	2	1203293	64.5847	0	211019_HFX_Pet_Urine_24fraction_No_04_E01	Canis lupus familiaris	uniprot-taxonomy_9615(canis_lupus_familiaris_220503_836sw_114891_tl)
A0A5F4BNS1;A0A5F4C8Z5;A0A5F4CV27;A0A5F4DH55;A0A8C0PHP6;A0A8C0PMU5;A0A8C0PX66;A0A8C0SKH6;A0A8C0SKS1;E2RP26;J9P5S3	tr	A0A5F4BNS1_CANLF;A0A5F4C8Z5_CANLF;A0A5F4CV27_CANLF;A0A5F4DH55_CANLF;A0A8C0PHP6_CANLF;A0A8C0PMU5_CANLF;A0A8C0PX66_CANLF;A0A8C0SKH6_CANLF;A0A8C0SKS1_CANLF;E2RP26_CANLF;J9P5S3_CANLF	FLNC	Filamin C	3;3;3;3;4;4;4;4;4;3;3	1;1;1;1;1;1;1;1;1;1;2	_VHTPSGAVEEC[+57]YVSELDSDK_	_VHTPSGAVEEC[Carbamidomethyl (C)]YVSELDSDK_	VHTPSGAVEECYVSELDSDK	741.335	3	407098	35.226	0.000131242	211019_HFX_Pet_Urine_24fraction_No_06_E01	Canis lupus familiaris	uniprot-taxonomy_9615(canis_lupus_familiaris_220503_836sw_114891_tl)
A0A5F4BNS1;A0A5F4C8Z5;A0A5F4CV27;A0A5F4DH55;A0A8C0PHP6;A0A8C0PMU5;A0A8C0PX66;A0A8C0SKH6;A0A8C0SKS1;E2RP26;J9P5S3	tr	A0A5F4BNS1_CANLF;A0A5F4C8Z5_CANLF;A0A5F4CV27_CANLF;A0A5F4DH55_CANLF;A0A8C0PHP6_CANLF;A0A8C0PMU5_CANLF;A0A8C0PX66_CANLF;A0A8C0SKH6_CANLF;A0A8C0SKS1_CANLF;E2RP26_CANLF;J9P5S3_CANLF	FLNC	Filamin C	3;3;3;3;4;4;4;4;4;3;3	1;1;1;1;1;1;1;1;1;1;2	_EVTTEFTVDAR_	_EVTTEFTVDAR_	EVTTEFTVDAR	634.312	2	705345	25.8802	0	211019_HFX_Pet_Urine_24fraction_No_08_E01	Canis lupus familiaris	uniprot-taxonomy_9615(canis_lupus_familiaris_220503_836sw_114891_tl)
A0A5F4BNS1;A0A5F4C8Z5;A0A5F4CV27;A0A5F4DH55;A0A8C0PHP6;A0A8C0PMU5;A0A8C0PX66;A0A8C0SKH6;A0A8C0SKS1;E2RP26;J9P5S3	tr	A0A5F4BNS1_CANLF;A0A5F4C8Z5_CANLF;A0A5F4CV27_CANLF;A0A5F4DH55_CANLF;A0A8C0PHP6_CANLF;A0A8C0PMU5_CANLF;A0A8C0PX66_CANLF;A0A8C0SKH6_CANLF;A0A8C0SKS1_CANLF;E2RP26_CANLF;J9P5S3_CANLF	FLNC	Filamin C	3;3;3;3;4;4;4;4;4;3;3	1;1;1;1;1;1;1;1;1;1;2	_ITESDLSLLTASIR_	_ITESDLSLLTASIR_	ITESDLSLLTASIR	759.922	2	171220	83.348	0	211019_HFX_Pet_Urine_24fraction_No_08_E01	Canis lupus familiaris	uniprot-taxonomy_9615(canis_lupus_familiaris_220503_836sw_114891_tl)
A0A5F4BNS1;A0A5F4C8Z5;A0A5F4CV27;A0A5F4DH55;A0A8C0PHP6;A0A8C0PMU5;A0A8C0PX66;A0A8C0SKH6;A0A8C0SKS1;E2RP26;J9P5S3	tr	A0A5F4BNS1_CANLF;A0A5F4C8Z5_CANLF;A0A5F4CV27_CANLF;A0A5F4DH55_CANLF;A0A8C0PHP6_CANLF;A0A8C0PMU5_CANLF;A0A8C0PX66_CANLF;A0A8C0SKH6_CANLF;A0A8C0SKS1_CANLF;E2RP26_CANLF;J9P5S3_CANLF	FLNC	Filamin C	3;3;3;3;4;4;4;4;4;3;3	1;1;1;1;1;1;1;1;1;1;2	_ASGPGLNASGIPASLPVEFTIDAR_	_ASGPGLNASGIPASLPVEFTIDAR_	ASGPGLNASGIPASLPVEFTIDAR	1170.61	2	175975	99.4392	0.000188812	211019_HFX_Pet_Urine_24fraction_No_09_E01	Canis lupus familiaris	uniprot-taxonomy_9615(canis_lupus_familiaris_220503_836sw_114891_tl)
A0A5F4BNS1;A0A5F4C8Z5;A0A5F4CV27;A0A5F4DH55;A0A8C0PHP6;A0A8C0PMU5;A0A8C0PX66;A0A8C0SKH6;A0A8C0SKS1;E2RP26;J9P5S3	tr	A0A5F4BNS1_CANLF;A0A5F4C8Z5_CANLF;A0A5F4CV27_CANLF;A0A5F4DH55_CANLF;A0A8C0PHP6_CANLF;A0A8C0PMU5_CANLF;A0A8C0PX66_CANLF;A0A8C0SKH6_CANLF;A0A8C0SKS1_CANLF;E2RP26_CANLF;J9P5S3_CANLF	FLNC	Filamin C	3;3;3;3;4;4;4;4;4;3;3	1;1;1;1;1;1;1;1;1;1;2	_VTVLFAGQNIER_	_VTVLFAGQNIER_	VTVLFAGQNIER	673.875	2	1751941	46.1905	0.000220647	211019_HFX_Pet_Urine_24fraction_No_10_E01	Canis lupus familiaris	uniprot-taxonomy_9615(canis_lupus_familiaris_220503_836sw_114891_tl)
A0A5F4BNS1;A0A5F4C8Z5;A0A5F4CV27;A0A5F4DH55;A0A8C0PHP6;A0A8C0PMU5;A0A8C0PX66;A0A8C0SKH6;A0A8C0SKS1;E2RP26;J9P5S3	tr	A0A5F4BNS1_CANLF;A0A5F4C8Z5_CANLF;A0A5F4CV27_CANLF;A0A5F4DH55_CANLF;A0A8C0PHP6_CANLF;A0A8C0PMU5_CANLF;A0A8C0PX66_CANLF;A0A8C0SKH6_CANLF;A0A8C0SKS1_CANLF;E2RP26_CANLF;J9P5S3_CANLF	FLNC	Filamin C	3;3;3;3;4;4;4;4;4;3;3	1;1;1;1;1;1;1;1;1;1;2	_EVADFKVFTK_	_EVADFKVFTK_	EVADFKVFTK	592.322	2	4829246	56.4125	0.000913735	211019_HFX_Pet_Urine_24fraction_No_10_E01	Canis lupus familiaris	uniprot-taxonomy_9615(canis_lupus_familiaris_220503_836sw_114891_tl)
A0A5F4BNS1;A0A5F4C8Z5;A0A5F4CV27;A0A5F4DH55;A0A8C0PHP6;A0A8C0PMU5;A0A8C0PX66;A0A8C0SKH6;A0A8C0SKS1;E2RP26;J9P5S3	tr	A0A5F4BNS1_CANLF;A0A5F4C8Z5_CANLF;A0A5F4CV27_CANLF;A0A5F4DH55_CANLF;A0A8C0PHP6_CANLF;A0A8C0PMU5_CANLF;A0A8C0PX66_CANLF;A0A8C0SKH6_CANLF;A0A8C0SKS1_CANLF;E2RP26_CANLF;J9P5S3_CANLF	FLNC	Filamin C	3;3;3;3;4;4;4;4;4;3;3	1;1;1;1;1;1;1;1;1;1;2	_EAGDGVFEC[+57]EYYPVVPGK_	_EAGDGVFEC[Carbamidomethyl (C)]EYYPVVPGK_	EAGDGVFECEYYPVVPGK	1008.46	2	605625	63.0492	9.28333e-05	211019_HFX_Pet_Urine_24fraction_No_14_E01	Canis lupus familiaris	uniprot-taxonomy_9615(canis_lupus_familiaris_220503_836sw_114891_tl)
A0A5F4BNS1;A0A5F4C8Z5;A0A5F4CV27;A0A5F4DH55;A0A8C0PHP6;A0A8C0PMU5;A0A8C0PX66;A0A8C0SKH6;A0A8C0SKS1;E2RP26;J9P5S3	tr	A0A5F4BNS1_CANLF;A0A5F4C8Z5_CANLF;A0A5F4CV27_CANLF;A0A5F4DH55_CANLF;A0A8C0PHP6_CANLF;A0A8C0PMU5_CANLF;A0A8C0PX66_CANLF;A0A8C0SKH6_CANLF;A0A8C0SKS1_CANLF;E2RP26_CANLF;J9P5S3_CANLF	FLNC	Filamin C	3;3;3;3;4;4;4;4;4;3;3	1;1;1;1;1;1;1;1;1;1;2	_VHVQPAVDTSGIK_	_VHVQPAVDTSGIK_	VHVQPAVDTSGIK	675.872	2	1635570	3.88756	0	211019_HFX_Pet_Urine_24fraction_No_15_E01	Canis lupus familiaris	uniprot-taxonomy_9615(canis_lupus_familiaris_220503_836sw_114891_tl)
A0A5F4BNS1;A0A5F4C8Z5;A0A5F4CV27;A0A5F4DH55;A0A8C0PHP6;A0A8C0PMU5;A0A8C0PX66;A0A8C0SKH6;A0A8C0SKS1;E2RP26;J9P5S3	tr	A0A5F4BNS1_CANLF;A0A5F4C8Z5_CANLF;A0A5F4CV27_CANLF;A0A5F4DH55_CANLF;A0A8C0PHP6_CANLF;A0A8C0PMU5_CANLF;A0A8C0PX66_CANLF;A0A8C0SKH6_CANLF;A0A8C0SKS1_CANLF;E2RP26_CANLF;J9P5S3_CANLF	FLNC	Filamin C	3;3;3;3;4;4;4;4;4;3;3	1;1;1;1;1;1;1;1;1;1;2	_VHVQPAVDTSGIK_	_VHVQPAVDTSGIK_	VHVQPAVDTSGIK	450.917	3	1096473	3.88756	0	211019_HFX_Pet_Urine_24fraction_No_15_E01	Canis lupus familiaris	uniprot-taxonomy_9615(canis_lupus_familiaris_220503_836sw_114891_tl)
A0A5F4BNS1;A0A5F4C8Z5;A0A5F4CV27;A0A5F4DH55;A0A8C0PHP6;A0A8C0PMU5;A0A8C0PX66;A0A8C0SKH6;A0A8C0SKS1;E2RP26;J9P5S3	tr	A0A5F4BNS1_CANLF;A0A5F4C8Z5_CANLF;A0A5F4CV27_CANLF;A0A5F4DH55_CANLF;A0A8C0PHP6_CANLF;A0A8C0PMU5_CANLF;A0A8C0PX66_CANLF;A0A8C0SKH6_CANLF;A0A8C0SKS1_CANLF;E2RP26_CANLF;J9P5S3_CANLF	FLNC	Filamin C	3;3;3;3;4;4;4;4;4;3;3	1;1;1;1;1;1;1;1;1;1;2	_SPFEVQVSPEAGTQK_	_SPFEVQVSPEAGTQK_	SPFEVQVSPEAGTQK	802.402	2	2392471	30.8998	0.000136579	211019_HFX_Pet_Urine_24fraction_No_15_E01	Canis lupus familiaris	uniprot-taxonomy_9615(canis_lupus_familiaris_220503_836sw_114891_tl)
A0A5F4BNS1;A0A5F4C8Z5;A0A5F4CV27;A0A5F4DH55;A0A8C0PHP6;A0A8C0PMU5;A0A8C0PX66;A0A8C0SKH6;A0A8C0SKS1;E2RP26;J9P5S3	tr	A0A5F4BNS1_CANLF;A0A5F4C8Z5_CANLF;A0A5F4CV27_CANLF;A0A5F4DH55_CANLF;A0A8C0PHP6_CANLF;A0A8C0PMU5_CANLF;A0A8C0PX66_CANLF;A0A8C0SKH6_CANLF;A0A8C0SKS1_CANLF;E2RP26_CANLF;J9P5S3_CANLF	FLNC	Filamin C	3;3;3;3;4;4;4;4;4;3;3	1;1;1;1;1;1;1;1;1;1;2	_VSGPGVEPHGVLR_	_VSGPGVEPHGVLR_	VSGPGVEPHGVLR	435.242	3	21507010	-1.77207	0	211019_HFX_Pet_Urine_24fraction_No_16_E01	Canis lupus familiaris	uniprot-taxonomy_9615(canis_lupus_familiaris_220503_836sw_114891_tl)
A0A5F4BNS1;A0A5F4C8Z5;A0A5F4CV27;A0A5F4DH55;A0A8C0PHP6;A0A8C0PMU5;A0A8C0PX66;A0A8C0SKH6;A0A8C0SKS1;E2RP26;J9P5S3	tr	A0A5F4BNS1_CANLF;A0A5F4C8Z5_CANLF;A0A5F4CV27_CANLF;A0A5F4DH55_CANLF;A0A8C0PHP6_CANLF;A0A8C0PMU5_CANLF;A0A8C0PX66_CANLF;A0A8C0SKH6_CANLF;A0A8C0SKS1_CANLF;E2RP26_CANLF;J9P5S3_CANLF	FLNC	Filamin C	3;3;3;3;4;4;4;4;4;3;3	1;1;1;1;1;1;1;1;1;1;2	_VSGPGVEPHGVLR_	_VSGPGVEPHGVLR_	VSGPGVEPHGVLR	652.359	2	886689	-1.77207	0	211019_HFX_Pet_Urine_24fraction_No_16_E01	Canis lupus familiaris	uniprot-taxonomy_9615(canis_lupus_familiaris_220503_836sw_114891_tl)
A0A5F4BNS1;A0A5F4C8Z5;A0A5F4CV27;A0A5F4DH55;A0A8C0PHP6;A0A8C0PMU5;A0A8C0PX66;A0A8C0SKH6;A0A8C0SKS1;E2RP26;J9P5S3	tr	A0A5F4BNS1_CANLF;A0A5F4C8Z5_CANLF;A0A5F4CV27_CANLF;A0A5F4DH55_CANLF;A0A8C0PHP6_CANLF;A0A8C0PMU5_CANLF;A0A8C0PX66_CANLF;A0A8C0SKH6_CANLF;A0A8C0SKS1_CANLF;E2RP26_CANLF;J9P5S3_CANLF	FLNC	Filamin C	3;3;3;3;4;4;4;4;4;3;3	1;1;1;1;1;1;1;1;1;1;2	_YWPTEPGEYAVHVIC[+57]DDEDIR_	_YWPTEPGEYAVHVIC[Carbamidomethyl (C)]DDEDIR_	YWPTEPGEYAVHVICDDEDIR	855.385	3	191348	88.7997	0	211019_HFX_Pet_Urine_24fraction_No_18_E01	Canis lupus familiaris	uniprot-taxonomy_9615(canis_lupus_familiaris_220503_836sw_114891_tl)
A0A5F4BNS1;A0A5F4C8Z5;A0A5F4CV27;A0A5F4DH55;A0A8C0PHP6;A0A8C0PMU5;A0A8C0PX66;A0A8C0SKH6;A0A8C0SKS1;E2RP26;J9P5S3	tr	A0A5F4BNS1_CANLF;A0A5F4C8Z5_CANLF;A0A5F4CV27_CANLF;A0A5F4DH55_CANLF;A0A8C0PHP6_CANLF;A0A8C0PMU5_CANLF;A0A8C0PX66_CANLF;A0A8C0SKH6_CANLF;A0A8C0SKS1_CANLF;E2RP26_CANLF;J9P5S3_CANLF	FLNC	Filamin C	3;3;3;3;4;4;4;4;4;3;3	1;1;1;1;1;1;1;1;1;1;2	_AWGPGLK_	_AWGPGLK_	AWGPGLK	364.708	2	12306440	8.88367	0.00029696	211019_HFX_Pet_Urine_24fraction_No_19_E01	Canis lupus familiaris	uniprot-taxonomy_9615(canis_lupus_familiaris_220503_836sw_114891_tl)
A0A5F4BNS1;A0A5F4C8Z5;A0A5F4CV27;A0A5F4DH55;A0A8C0PHP6;A0A8C0PMU5;A0A8C0PX66;A0A8C0SKH6;A0A8C0SKS1;E2RP26;J9P5S3	tr	A0A5F4BNS1_CANLF;A0A5F4C8Z5_CANLF;A0A5F4CV27_CANLF;A0A5F4DH55_CANLF;A0A8C0PHP6_CANLF;A0A8C0PMU5_CANLF;A0A8C0PX66_CANLF;A0A8C0SKH6_CANLF;A0A8C0SKS1_CANLF;E2RP26_CANLF;J9P5S3_CANLF	FLNC	Filamin C	3;3;3;3;4;4;4;4;4;3;3	1;1;1;1;1;1;1;1;1;1;2	_LDVHFAGAAK_	_LDVHFAGAAK_	LDVHFAGAAK	514.78	2	1178617	30.1442	0.00142887	211019_HFX_Pet_Urine_24fraction_No_20_E01	Canis lupus familiaris	uniprot-taxonomy_9615(canis_lupus_familiaris_220503_836sw_114891_tl)
A0A5F4BNS1;A0A5F4C8Z5;A0A5F4CV27;A0A5F4DH55;A0A8C0PHP6;A0A8C0PMU5;A0A8C0PX66;A0A8C0SKH6;A0A8C0SKS1;E2RP26;J9P5S3	tr	A0A5F4BNS1_CANLF;A0A5F4C8Z5_CANLF;A0A5F4CV27_CANLF;A0A5F4DH55_CANLF;A0A8C0PHP6_CANLF;A0A8C0PMU5_CANLF;A0A8C0PX66_CANLF;A0A8C0SKH6_CANLF;A0A8C0SKS1_CANLF;E2RP26_CANLF;J9P5S3_CANLF	FLNC	Filamin C	3;3;3;3;4;4;4;4;4;3;3	1;1;1;1;1;1;1;1;1;1;2	_DSPFIAHIQPAAPDC[+57]FPDK_	_DSPFIAHIQPAAPDC[Carbamidomethyl (C)]FPDK_	DSPFIAHIQPAAPDCFPDK	709.339	3	723947	64.7262	0	211019_HFX_Pet_Urine_24fraction_No_22_E01	Canis lupus familiaris	uniprot-taxonomy_9615(canis_lupus_familiaris_220503_836sw_114891_tl)
A0A5F4BNS1;A0A5F4C8Z5;A0A5F4CV27;A0A5F4DH55;A0A8C0PHP6;A0A8C0PMU5;A0A8C0PX66;A0A8C0SKH6;A0A8C0SKS1;E2RP26;J9P5S3	tr	A0A5F4BNS1_CANLF;A0A5F4C8Z5_CANLF;A0A5F4CV27_CANLF;A0A5F4DH55_CANLF;A0A8C0PHP6_CANLF;A0A8C0PMU5_CANLF;A0A8C0PX66_CANLF;A0A8C0SKH6_CANLF;A0A8C0SKS1_CANLF;E2RP26_CANLF;J9P5S3_CANLF	FLNC	Filamin C	3;3;3;3;4;4;4;4;4;3;3	1;1;1;1;1;1;1;1;1;1;2	_RLTVTSLQETGLK_	_RLTVTSLQETGLK_	RLTVTSLQETGLK	723.42	2	1294464	60.9475	0	211019_HFX_Pet_Urine_24fraction_No_23_E01	Canis lupus familiaris	uniprot-taxonomy_9615(canis_lupus_familiaris_220503_836sw_114891_tl)
A0A5F4BNS1;A0A5F4C8Z5;A0A5F4CV27;A0A5F4DH55;A0A8C0PHP6;A0A8C0PMU5;A0A8C0PX66;A0A8C0SKH6;A0A8C0SKS1;E2RP26;J9P5S3	tr	A0A5F4BNS1_CANLF;A0A5F4C8Z5_CANLF;A0A5F4CV27_CANLF;A0A5F4DH55_CANLF;A0A8C0PHP6_CANLF;A0A8C0PMU5_CANLF;A0A8C0PX66_CANLF;A0A8C0SKH6_CANLF;A0A8C0SKS1_CANLF;E2RP26_CANLF;J9P5S3_CANLF	FLNC	Filamin C	3;3;3;3;4;4;4;4;4;3;3	1;1;1;1;1;1;1;1;1;1;2	_RLTVTSLQETGLK_	_RLTVTSLQETGLK_	RLTVTSLQETGLK	482.616	3	906617	60.9475	0	211019_HFX_Pet_Urine_24fraction_No_23_E01	Canis lupus familiaris	uniprot-taxonomy_9615(canis_lupus_familiaris_220503_836sw_114891_tl)
A0A5F4BNS1;A0A5F4C8Z5;A0A5F4CV27;A0A5F4DH55;A0A8C0PHP6;A0A8C0PMU5;A0A8C0PX66;A0A8C0SKH6;A0A8C0SKS1;E2RP26;J9P5S3	tr	A0A5F4BNS1_CANLF;A0A5F4C8Z5_CANLF;A0A5F4CV27_CANLF;A0A5F4DH55_CANLF;A0A8C0PHP6_CANLF;A0A8C0PMU5_CANLF;A0A8C0PX66_CANLF;A0A8C0SKH6_CANLF;A0A8C0SKS1_CANLF;E2RP26_CANLF;J9P5S3_CANLF	FLNC	Filamin C	3;3;3;3;4;4;4;4;4;3;3	1;1;1;1;1;1;1;1;1;1;2	_TDTYVTDNGDGTYR_	_TDTYVTDNGDGTYR_	TDTYVTDNGDGTYR	789.339	2	382622	-1474.48	0	211019_HFX_Pet_Urine_24fraction_No_23_E01	Canis lupus familiaris	uniprot-taxonomy_9615(canis_lupus_familiaris_220503_836sw_114891_tl)
A0A5F4BNS1;A0A5F4C8Z5;A0A5F4CV27;A0A5F4DH55;A0A8C0PHP6;A0A8C0PMU5;A0A8C0PX66;A0A8C0SKH6;A0A8C0SKS1;E2RP26;J9P5S3	tr	A0A5F4BNS1_CANLF;A0A5F4C8Z5_CANLF;A0A5F4CV27_CANLF;A0A5F4DH55_CANLF;A0A8C0PHP6_CANLF;A0A8C0PMU5_CANLF;A0A8C0PX66_CANLF;A0A8C0SKH6_CANLF;A0A8C0SKS1_CANLF;E2RP26_CANLF;J9P5S3_CANLF	FLNC	Filamin C	3;3;3;3;4;4;4;4;4;3;3	1;1;1;1;1;1;1;1;1;1;2	_DAGEGLLTVQILDPEGKPK_	_DAGEGLLTVQILDPEGKPK_	DAGEGLLTVQILDPEGKPK	660.693	3	675407	91.5747	0.000200206	211019_HFX_Pet_Urine_24fraction_No_23_E01	Canis lupus familiaris	uniprot-taxonomy_9615(canis_lupus_familiaris_220503_836sw_114891_tl)
A0A5F4BNS1;A0A5F4C8Z5;A0A5F4CV27;A0A5F4DH55;A0A8C0PHP6;A0A8C0PMU5;A0A8C0PX66;A0A8C0SKH6;A0A8C0SKS1;E2RP26;J9P5S3	tr	A0A5F4BNS1_CANLF;A0A5F4C8Z5_CANLF;A0A5F4CV27_CANLF;A0A5F4DH55_CANLF;A0A8C0PHP6_CANLF;A0A8C0PMU5_CANLF;A0A8C0PX66_CANLF;A0A8C0SKH6_CANLF;A0A8C0SKS1_CANLF;E2RP26_CANLF;J9P5S3_CANLF	FLNC	Filamin C	3;3;3;3;4;4;4;4;4;3;3	1;1;1;1;1;1;1;1;1;1;2	_ATIRPVFDPSK_	_ATIRPVFDPSK_	ATIRPVFDPSK	410.9	3	638709	38.1838	0	211019_HFX_Pet_Urine_24fraction_No_23_E01	Canis lupus familiaris	uniprot-taxonomy_9615(canis_lupus_familiaris_220503_836sw_114891_tl)
A0A5F4BNS1;A0A5F4C8Z5;A0A5F4CV27;A0A5F4DH55;A0A8C0PHP6;A0A8C0PMU5;A0A8C0PX66;A0A8C0SKH6;A0A8C0SKS1;E2RP26;J9P5S3	tr	A0A5F4BNS1_CANLF;A0A5F4C8Z5_CANLF;A0A5F4CV27_CANLF;A0A5F4DH55_CANLF;A0A8C0PHP6_CANLF;A0A8C0PMU5_CANLF;A0A8C0PX66_CANLF;A0A8C0SKH6_CANLF;A0A8C0SKS1_CANLF;E2RP26_CANLF;J9P5S3_CANLF	FLNC	Filamin C	3;3;3;3;4;4;4;4;4;3;3	1;1;1;1;1;1;1;1;1;1;2	_AFGPGLESGLVNK_	_AFGPGLESGLVNK_	AFGPGLESGLVNK	644.848	2	698030	30.8528	3.99904e-05	211019_HFX_Pet_Urine_24fraction_No_24_E01	Canis lupus familiaris	uniprot-taxonomy_9615(canis_lupus_familiaris_220503_836sw_114891_tl)
A0A5F4BNT6;A0A5F4C929;A0A5F4D019;A0A8C0MGU3;A0A8C0YUX1;E2RQ54	tr	A0A5F4BNT6_CANLF;A0A5F4C929_CANLF;A0A5F4D019_CANLF;A0A8C0MGU3_CANLF;A0A8C0YUX1_CANLF;E2RQ54_CANLF	LY6G6F;LY6G6F;LY6G6F;;;LY6G6F	Ig-like domain-containing protein;Ig-like domain-containing protein;IG domain-containing protein;Uncharacterized protein;Uncharacterized protein;Ig-like domain-containing protein	4	1	_RLDSVTWLEGSGPVR_	_RLDSVTWLEGSGPVR_	RLDSVTWLEGSGPVR	557.965	3	701469	50.4971	3.99904e-05	211019_HFX_Pet_Urine_24fraction_No_02_E01	Canis lupus familiaris	uniprot-taxonomy_9615(canis_lupus_familiaris_220503_836sw_114891_tl)
A0A5F4BNT6;A0A5F4C929;A0A5F4D019;A0A8C0MGU3;A0A8C0YUX1;E2RQ54	tr	A0A5F4BNT6_CANLF;A0A5F4C929_CANLF;A0A5F4D019_CANLF;A0A8C0MGU3_CANLF;A0A8C0YUX1_CANLF;E2RQ54_CANLF	LY6G6F;LY6G6F;LY6G6F;;;LY6G6F	Ig-like domain-containing protein;Ig-like domain-containing protein;IG domain-containing protein;Uncharacterized protein;Uncharacterized protein;Ig-like domain-containing protein	4	1	_VYDVSILR_	_VYDVSILR_	VYDVSILR	482.777	2	751239	41.2489	0.00116486	211019_HFX_Pet_Urine_24fraction_No_02_E01	Canis lupus familiaris	uniprot-taxonomy_9615(canis_lupus_familiaris_220503_836sw_114891_tl)
A0A5F4BNT6;A0A5F4C929;A0A5F4D019;A0A8C0MGU3;A0A8C0YUX1;E2RQ54	tr	A0A5F4BNT6_CANLF;A0A5F4C929_CANLF;A0A5F4D019_CANLF;A0A8C0MGU3_CANLF;A0A8C0YUX1_CANLF;E2RQ54_CANLF	LY6G6F;LY6G6F;LY6G6F;;;LY6G6F	Ig-like domain-containing protein;Ig-like domain-containing protein;IG domain-containing protein;Uncharacterized protein;Uncharacterized protein;Ig-like domain-containing protein	4	1	_AADGSPC[+57]SVLLC[+57]SVVPAR_	_AADGSPC[Carbamidomethyl (C)]SVLLC[Carbamidomethyl (C)]SVVPAR_	AADGSPCSVLLCSVVPAR	929.961	2	168957	69.5194	0	211019_HFX_Pet_Urine_24fraction_No_08_E01	Canis lupus familiaris	uniprot-taxonomy_9615(canis_lupus_familiaris_220503_836sw_114891_tl)
A0A5F4BNU2;A0A5F4CUT6;A0A8C0PBI3;A0A8C0PBR0;A0A8C0RST2;A0A8C0Z0H6;F1Q0T0	tr	A0A5F4BNU2_CANLF;A0A5F4CUT6_CANLF;A0A8C0PBI3_CANLF;A0A8C0PBR0_CANLF;A0A8C0RST2_CANLF;A0A8C0Z0H6_CANLF;F1Q0T0_CANLF	GOLGA3	Golgin A3	4	1;1;1;1;1;1;3	_VLELEDELQESR_	_VLELEDELQESR_	VLELEDELQESR	730.367	2	202016	47.5085	0	211019_HFX_Pet_Urine_24fraction_No_09_E01	Canis lupus familiaris	uniprot-taxonomy_9615(canis_lupus_familiaris_220503_836sw_114891_tl)
A0A5F4BNV6;A0A5F4BT21;A0A5F4BTC4;A0A5F4BW49;A0A5F4CTT0;A0A5F4CU85;A0A5F4D5Z3;A0A8C0M8J8;A0A8C0QBD8;A0A8C0QHF9;A0A8C0QPR1;F1PZP6	tr	A0A5F4BNV6_CANLF;A0A5F4BT21_CANLF;A0A5F4BTC4_CANLF;A0A5F4BW49_CANLF;A0A5F4CTT0_CANLF;A0A5F4CU85_CANLF;A0A5F4D5Z3_CANLF;A0A8C0M8J8_CANLF;A0A8C0QBD8_CANLF;A0A8C0QHF9_CANLF;A0A8C0QPR1_CANLF;F1PZP6_CANLF	LARS1	Leucyl-tRNA synthetase;Leucyl-tRNA synthetase;Leucyl-tRNA synthetase;Leucyl-tRNA synthetase;Leucyl-tRNA synthetase;Leucyl-tRNA synthetase;Leucyl-tRNA synthetase;Leucyl-tRNA synthetase 1;Leucyl-tRNA synthetase 1;Leucyl-tRNA synthetase 1;Leucyl-tRNA synthetase 1;Leucyl-tRNA synthetase	3;3;3;3;3;3;3;4;4;4;4;3	1;1;1;1;1;1;1;1;1;1;1;3	_VIASELGNLPELK_	_VIASELGNLPELK_	VIASELGNLPELK	691.898	2	244194	63.425	0.000131242	211019_HFX_Pet_Urine_24fraction_No_04_E01	Canis lupus familiaris	uniprot-taxonomy_9615(canis_lupus_familiaris_220503_836sw_114891_tl)
A0A5F4BNV6;A0A5F4BT21;A0A5F4BTC4;A0A5F4BW49;A0A5F4CTT0;A0A5F4CU85;A0A5F4D5Z3;A0A8C0M8J8;A0A8C0QBD8;A0A8C0QHF9;A0A8C0QPR1;F1PZP6	tr	A0A5F4BNV6_CANLF;A0A5F4BT21_CANLF;A0A5F4BTC4_CANLF;A0A5F4BW49_CANLF;A0A5F4CTT0_CANLF;A0A5F4CU85_CANLF;A0A5F4D5Z3_CANLF;A0A8C0M8J8_CANLF;A0A8C0QBD8_CANLF;A0A8C0QHF9_CANLF;A0A8C0QPR1_CANLF;F1PZP6_CANLF	LARS1	Leucyl-tRNA synthetase;Leucyl-tRNA synthetase;Leucyl-tRNA synthetase;Leucyl-tRNA synthetase;Leucyl-tRNA synthetase;Leucyl-tRNA synthetase;Leucyl-tRNA synthetase;Leucyl-tRNA synthetase 1;Leucyl-tRNA synthetase 1;Leucyl-tRNA synthetase 1;Leucyl-tRNA synthetase 1;Leucyl-tRNA synthetase	3;3;3;3;3;3;3;4;4;4;4;3	1;1;1;1;1;1;1;1;1;1;1;3	_FDDPLLGPR_	_FDDPLLGPR_	FDDPLLGPR	515.272	2	356639	45.7754	3.99904e-05	211019_HFX_Pet_Urine_24fraction_No_16_E01	Canis lupus familiaris	uniprot-taxonomy_9615(canis_lupus_familiaris_220503_836sw_114891_tl)
A0A5F4BNW5;A0A5F4BX69;A0A5F4CGC6;A0A5F4D345;A0A5F4D7C1;A0A8C0MLF0;A0A8C0MM23;A0A8C0MQ02;A0A8C0MTG9;A0A8C0PZK6;A0A8C0PZX7;A0A8C0RUX9;E2QRU7	tr	A0A5F4BNW5_CANLF;A0A5F4BX69_CANLF;A0A5F4CGC6_CANLF;A0A5F4D345_CANLF;A0A5F4D7C1_CANLF;A0A8C0MLF0_CANLF;A0A8C0MM23_CANLF;A0A8C0MQ02_CANLF;A0A8C0MTG9_CANLF;A0A8C0PZK6_CANLF;A0A8C0PZX7_CANLF;A0A8C0RUX9_CANLF;E2QRU7_CANLF	CUL2	Cullin 2	3;3;3;3;3;4;4;4;4;4;4;4;3	1	_ALTSVVNYR_	_ALTSVVNYR_	ALTSVVNYR	511.785	2	531751	10.9547	0.000188812	211019_HFX_Pet_Urine_24fraction_No_23_E01	Canis lupus familiaris	uniprot-taxonomy_9615(canis_lupus_familiaris_220503_836sw_114891_tl)
A0A5F4BNY7;A0A5F4CBN4;A0A5F4CUJ6;A0A5F4CZ68;A0A5F4D759;A0A5F4DBL5;A0A5F4DCU1;A0A8C0MZ11;A0A8C0N051;A0A8C0N4I4;A0A8C0N572;A0A8C0N6S4;A0A8C0N6V8;A0A8C0ND71;A0A8C0RIE2;A0A8C0RIE9;A0A8C0T3J7;A0A8C0T4L8;A0A8C0T8A1;A0A8C0Z215;A0A8C0Z225;F1P9Y5	tr	A0A5F4BNY7_CANLF;A0A5F4CBN4_CANLF;A0A5F4CUJ6_CANLF;A0A5F4CZ68_CANLF;A0A5F4D759_CANLF;A0A5F4DBL5_CANLF;A0A5F4DCU1_CANLF;A0A8C0MZ11_CANLF;A0A8C0N051_CANLF;A0A8C0N4I4_CANLF;A0A8C0N572_CANLF;A0A8C0N6S4_CANLF;A0A8C0N6V8_CANLF;A0A8C0ND71_CANLF;A0A8C0RIE2_CANLF;A0A8C0RIE9_CANLF;A0A8C0T3J7_CANLF;A0A8C0T4L8_CANLF;A0A8C0T8A1_CANLF;A0A8C0Z215_CANLF;A0A8C0Z225_CANLF;F1P9Y5_CANLF	TPD52;TPD52;TPD52;TPD52;TPD52;TPD52;TPD52;;;;;;;;;;;;;;;TPD52	Tumor protein D52	3;3;3;3;3;3;3;4;4;4;4;4;4;4;4;4;4;4;4;4;4;3	1;1;1;1;1;1;1;1;1;1;1;1;1;1;1;1;1;1;1;1;1;3	_LGINSLQELK_	_LGINSLQELK_	LGINSLQELK	557.827	2	433547	47.4497	0	211019_HFX_Pet_Urine_24fraction_No_02_E01	Canis lupus familiaris	uniprot-taxonomy_9615(canis_lupus_familiaris_220503_836sw_114891_tl)
A0A5F4BNY7;A0A5F4CBN4;A0A5F4CUJ6;A0A5F4CZ68;A0A5F4D759;A0A5F4DBL5;A0A5F4DCU1;A0A8C0MZ11;A0A8C0N051;A0A8C0N4I4;A0A8C0N572;A0A8C0N6S4;A0A8C0N6V8;A0A8C0ND71;A0A8C0RIE2;A0A8C0RIE9;A0A8C0T3J7;A0A8C0T4L8;A0A8C0T8A1;A0A8C0Z215;A0A8C0Z225;F1P9Y5	tr	A0A5F4BNY7_CANLF;A0A5F4CBN4_CANLF;A0A5F4CUJ6_CANLF;A0A5F4CZ68_CANLF;A0A5F4D759_CANLF;A0A5F4DBL5_CANLF;A0A5F4DCU1_CANLF;A0A8C0MZ11_CANLF;A0A8C0N051_CANLF;A0A8C0N4I4_CANLF;A0A8C0N572_CANLF;A0A8C0N6S4_CANLF;A0A8C0N6V8_CANLF;A0A8C0ND71_CANLF;A0A8C0RIE2_CANLF;A0A8C0RIE9_CANLF;A0A8C0T3J7_CANLF;A0A8C0T4L8_CANLF;A0A8C0T8A1_CANLF;A0A8C0Z215_CANLF;A0A8C0Z225_CANLF;F1P9Y5_CANLF	TPD52;TPD52;TPD52;TPD52;TPD52;TPD52;TPD52;;;;;;;;;;;;;;;TPD52	Tumor protein D52	3;3;3;3;3;3;3;4;4;4;4;4;4;4;4;4;4;4;4;4;4;3	1;1;1;1;1;1;1;1;1;1;1;1;1;1;1;1;1;1;1;1;1;3	_ASAAFSSVGSVITK_	_ASAAFSSVGSVITK_	ASAAFSSVGSVITK	662.859	2	1079691	37.9303	0	211019_HFX_Pet_Urine_24fraction_No_02_E01	Canis lupus familiaris	uniprot-taxonomy_9615(canis_lupus_familiaris_220503_836sw_114891_tl)
A0A5F4BNY7;A0A5F4CBN4;A0A5F4CUJ6;A0A5F4CZ68;A0A5F4D759;A0A5F4DBL5;A0A5F4DCU1;A0A8C0MZ11;A0A8C0N051;A0A8C0N4I4;A0A8C0N572;A0A8C0N6S4;A0A8C0N6V8;A0A8C0ND71;A0A8C0RIE2;A0A8C0RIE9;A0A8C0T3J7;A0A8C0T4L8;A0A8C0T8A1;A0A8C0Z215;A0A8C0Z225;F1P9Y5	tr	A0A5F4BNY7_CANLF;A0A5F4CBN4_CANLF;A0A5F4CUJ6_CANLF;A0A5F4CZ68_CANLF;A0A5F4D759_CANLF;A0A5F4DBL5_CANLF;A0A5F4DCU1_CANLF;A0A8C0MZ11_CANLF;A0A8C0N051_CANLF;A0A8C0N4I4_CANLF;A0A8C0N572_CANLF;A0A8C0N6S4_CANLF;A0A8C0N6V8_CANLF;A0A8C0ND71_CANLF;A0A8C0RIE2_CANLF;A0A8C0RIE9_CANLF;A0A8C0T3J7_CANLF;A0A8C0T4L8_CANLF;A0A8C0T8A1_CANLF;A0A8C0Z215_CANLF;A0A8C0Z225_CANLF;F1P9Y5_CANLF	TPD52;TPD52;TPD52;TPD52;TPD52;TPD52;TPD52;;;;;;;;;;;;;;;TPD52	Tumor protein D52	3;3;3;3;3;3;3;4;4;4;4;4;4;4;4;4;4;4;4;4;4;3	1;1;1;1;1;1;1;1;1;1;1;1;1;1;1;1;1;1;1;1;1;3	_VEEEIQTLSQVLAAK_	_VEEEIQTLSQVLAAK_	VEEEIQTLSQVLAAK	829.454	2	319996	76.3817	0	211019_HFX_Pet_Urine_24fraction_No_04_E01	Canis lupus familiaris	uniprot-taxonomy_9615(canis_lupus_familiaris_220503_836sw_114891_tl)
A0A5F4BNY7;A0A5F4CBN4;A0A5F4CUJ6;A0A5F4CZ68;A0A5F4D759;A0A5F4DBL5;A0A5F4DCU1;A0A8C0MZ11;A0A8C0N051;A0A8C0N4I4;A0A8C0N572;A0A8C0N6S4;A0A8C0N6V8;A0A8C0ND71;A0A8C0RIE2;A0A8C0RIE9;A0A8C0T3J7;A0A8C0T4L8;A0A8C0T8A1;A0A8C0Z215;A0A8C0Z225;F1P9Y5	tr	A0A5F4BNY7_CANLF;A0A5F4CBN4_CANLF;A0A5F4CUJ6_CANLF;A0A5F4CZ68_CANLF;A0A5F4D759_CANLF;A0A5F4DBL5_CANLF;A0A5F4DCU1_CANLF;A0A8C0MZ11_CANLF;A0A8C0N051_CANLF;A0A8C0N4I4_CANLF;A0A8C0N572_CANLF;A0A8C0N6S4_CANLF;A0A8C0N6V8_CANLF;A0A8C0ND71_CANLF;A0A8C0RIE2_CANLF;A0A8C0RIE9_CANLF;A0A8C0T3J7_CANLF;A0A8C0T4L8_CANLF;A0A8C0T8A1_CANLF;A0A8C0Z215_CANLF;A0A8C0Z225_CANLF;F1P9Y5_CANLF	TPD52;TPD52;TPD52;TPD52;TPD52;TPD52;TPD52;;;;;;;;;;;;;;;TPD52	Tumor protein D52	3;3;3;3;3;3;3;4;4;4;4;4;4;4;4;4;4;4;4;4;4;3	1;1;1;1;1;1;1;1;1;1;1;1;1;1;1;1;1;1;1;1;1;3	_GWQDVTATSAYK_	_GWQDVTATSAYK_	GWQDVTATSAYK	663.82	2	6242570	27.3726	0	211019_HFX_Pet_Urine_24fraction_No_15_E01	Canis lupus familiaris	uniprot-taxonomy_9615(canis_lupus_familiaris_220503_836sw_114891_tl)
A0A5F4BNY8;A0A5F4BS13;A0A5F4CJ33;A0A5F4CV91;A0A5F4CWR8;A0A8C0PG23;A0A8C0PG43;A0A8C0PKP1;A0A8C0PP50;E2QYM7	tr	A0A5F4BNY8_CANLF;A0A5F4BS13_CANLF;A0A5F4CJ33_CANLF;A0A5F4CV91_CANLF;A0A5F4CWR8_CANLF;A0A8C0PG23_CANLF;A0A8C0PG43_CANLF;A0A8C0PKP1_CANLF;A0A8C0PP50_CANLF;E2QYM7_CANLF	THBS3	Thrombospondin 3	3;3;3;3;3;4;4;4;4;3	1	_VSGVGIDYAR_	_VSGVGIDYAR_	VSGVGIDYAR	518.775	2	1237424	12.1036	0	211019_HFX_Pet_Urine_24fraction_No_15_E01	Canis lupus familiaris	uniprot-taxonomy_9615(canis_lupus_familiaris_220503_836sw_114891_tl)
A0A5F4BNZ6;A0A8C0TR03;A0A8C0TVE7;Q5U9D0	tr	A0A5F4BNZ6_CANLF;A0A8C0TR03_CANLF;A0A8C0TVE7_CANLF;Q5U9D0_CANLF	SLC5A1	Solute carrier family 5 member 1;Solute carrier family 5 member 1;Solute carrier family 5 member 1;Sodium-glucose cotransporter-like 1	3;4;4;2	1	_ADSFHIFR_	_ADSFHIFR_	ADSFHIFR	496.751	2	1483937	27.9791	0.000136579	211019_HFX_Pet_Urine_24fraction_No_01_E01	Canis lupus familiaris	uniprot-taxonomy_9615(canis_lupus_familiaris_220503_836sw_114891_tl)
A0A5F4BNZ6;A0A8C0TR03;A0A8C0TVE7;Q5U9D0	tr	A0A5F4BNZ6_CANLF;A0A8C0TR03_CANLF;A0A8C0TVE7_CANLF;Q5U9D0_CANLF	SLC5A1	Solute carrier family 5 member 1;Solute carrier family 5 member 1;Solute carrier family 5 member 1;Sodium-glucose cotransporter-like 1	3;4;4;2	1	_IDLDAGEEDIQETPEETLDIEVPEEK_	_IDLDAGEEDIQETPEETLDIEVPEEK_	IDLDAGEEDIQETPEETLDIEVPEEK	986.128	3	276062	87.2017	3.99904e-05	211019_HFX_Pet_Urine_24fraction_No_04_E01	Canis lupus familiaris	uniprot-taxonomy_9615(canis_lupus_familiaris_220503_836sw_114891_tl)
A0A5F4BNZ6;A0A8C0TR03;A0A8C0TVE7;Q5U9D0	tr	A0A5F4BNZ6_CANLF;A0A8C0TR03_CANLF;A0A8C0TVE7_CANLF;Q5U9D0_CANLF	SLC5A1	Solute carrier family 5 member 1;Solute carrier family 5 member 1;Solute carrier family 5 member 1;Sodium-glucose cotransporter-like 1	3;4;4;2	1	_IDLDAGEEDIQETPEETLDIEVPEEK_	_IDLDAGEEDIQETPEETLDIEVPEEK_	IDLDAGEEDIQETPEETLDIEVPEEK	1478.69	2	836181	87.2017	0.000188812	211019_HFX_Pet_Urine_24fraction_No_04_E01	Canis lupus familiaris	uniprot-taxonomy_9615(canis_lupus_familiaris_220503_836sw_114891_tl)
A0A5F4BNZ6;A0A8C0TR03;A0A8C0TVE7;Q5U9D0	tr	A0A5F4BNZ6_CANLF;A0A8C0TR03_CANLF;A0A8C0TVE7_CANLF;Q5U9D0_CANLF	SLC5A1	Solute carrier family 5 member 1;Solute carrier family 5 member 1;Solute carrier family 5 member 1;Sodium-glucose cotransporter-like 1	3;4;4;2	1	_AGVVTMPEYLR_	_AGVVTMPEYLR_	AGVVTMPEYLR	618.326	2	952083	46.6951	0.000118329	211019_HFX_Pet_Urine_24fraction_No_24_E01	Canis lupus familiaris	uniprot-taxonomy_9615(canis_lupus_familiaris_220503_836sw_114891_tl)
A0A5F4BNZ8;A0A5F4C407;A0A5F4C7D5;A0A5F4DBF8;A0A8C0LSR5;A0A8C0LW48;A0A8C0S097;A0A8C0S0N3;F1PVS8;F1PVU4	tr	A0A5F4BNZ8_CANLF;A0A5F4C407_CANLF;A0A5F4C7D5_CANLF;A0A5F4DBF8_CANLF;A0A8C0LSR5_CANLF;A0A8C0LW48_CANLF;A0A8C0S097_CANLF;A0A8C0S0N3_CANLF;F1PVS8_CANLF;F1PVU4_CANLF	ATP6V0A1	V-type proton ATPase subunit a;V-type proton ATPase subunit a;V-type proton ATPase subunit a;V-type proton ATPase subunit a;ATPase H+ transporting V0 subunit a1;ATPase H+ transporting V0 subunit a1;ATPase H+ transporting V0 subunit a1;ATPase H+ transporting V0 subunit a1;V-type proton ATPase subunit a;V-type proton ATPase subunit a	3;3;3;3;4;4;4;4;3;3	1;1;1;1;1;1;1;1;3;3	_GNPVLQLNPSVR_	_GNPVLQLNPSVR_	GNPVLQLNPSVR	647.367	2	533402	38.8984	0.000118329	211019_HFX_Pet_Urine_24fraction_No_01_E01	Canis lupus familiaris	uniprot-taxonomy_9615(canis_lupus_familiaris_220503_836sw_114891_tl)
A0A5F4BNZ8;A0A5F4C407;A0A5F4C7D5;A0A5F4DBF8;A0A8C0LSR5;A0A8C0LW48;A0A8C0S097;A0A8C0S0N3;F1PVS8;F1PVU4	tr	A0A5F4BNZ8_CANLF;A0A5F4C407_CANLF;A0A5F4C7D5_CANLF;A0A5F4DBF8_CANLF;A0A8C0LSR5_CANLF;A0A8C0LW48_CANLF;A0A8C0S097_CANLF;A0A8C0S0N3_CANLF;F1PVS8_CANLF;F1PVU4_CANLF	ATP6V0A1	V-type proton ATPase subunit a;V-type proton ATPase subunit a;V-type proton ATPase subunit a;V-type proton ATPase subunit a;ATPase H+ transporting V0 subunit a1;ATPase H+ transporting V0 subunit a1;ATPase H+ transporting V0 subunit a1;ATPase H+ transporting V0 subunit a1;V-type proton ATPase subunit a;V-type proton ATPase subunit a	3;3;3;3;4;4;4;4;3;3	1;1;1;1;1;1;1;1;3;3	_DM[+16]IDLEANFEK_	_DM[Oxidation (M)]IDLEANFEK_	DMIDLEANFEK	670.806	2	332956	48.1896	0	211019_HFX_Pet_Urine_24fraction_No_07_E01	Canis lupus familiaris	uniprot-taxonomy_9615(canis_lupus_familiaris_220503_836sw_114891_tl)
A0A5F4BNZ8;A0A5F4C407;A0A5F4C7D5;A0A5F4DBF8;A0A8C0LSR5;A0A8C0LW48;A0A8C0S097;A0A8C0S0N3;F1PVS8;F1PVU4	tr	A0A5F4BNZ8_CANLF;A0A5F4C407_CANLF;A0A5F4C7D5_CANLF;A0A5F4DBF8_CANLF;A0A8C0LSR5_CANLF;A0A8C0LW48_CANLF;A0A8C0S097_CANLF;A0A8C0S0N3_CANLF;F1PVS8_CANLF;F1PVU4_CANLF	ATP6V0A1	V-type proton ATPase subunit a;V-type proton ATPase subunit a;V-type proton ATPase subunit a;V-type proton ATPase subunit a;ATPase H+ transporting V0 subunit a1;ATPase H+ transporting V0 subunit a1;ATPase H+ transporting V0 subunit a1;ATPase H+ transporting V0 subunit a1;V-type proton ATPase subunit a;V-type proton ATPase subunit a	3;3;3;3;4;4;4;4;3;3	1;1;1;1;1;1;1;1;3;3	_QAEIENPLEDPVTGDYVHK_	_QAEIENPLEDPVTGDYVHK_	QAEIENPLEDPVTGDYVHK	718.683	3	233445	48.2575	3.99904e-05	211019_HFX_Pet_Urine_24fraction_No_09_E01	Canis lupus familiaris	uniprot-taxonomy_9615(canis_lupus_familiaris_220503_836sw_114891_tl)
A0A5F4BNZ8;A0A5F4C407;A0A5F4C7D5;A0A5F4DBF8;A0A8C0LSR5;A0A8C0LW48;A0A8C0S097;A0A8C0S0N3;F1PVS8;F1PVU4	tr	A0A5F4BNZ8_CANLF;A0A5F4C407_CANLF;A0A5F4C7D5_CANLF;A0A5F4DBF8_CANLF;A0A8C0LSR5_CANLF;A0A8C0LW48_CANLF;A0A8C0S097_CANLF;A0A8C0S0N3_CANLF;F1PVS8_CANLF;F1PVU4_CANLF	ATP6V0A1	V-type proton ATPase subunit a;V-type proton ATPase subunit a;V-type proton ATPase subunit a;V-type proton ATPase subunit a;ATPase H+ transporting V0 subunit a1;ATPase H+ transporting V0 subunit a1;ATPase H+ transporting V0 subunit a1;ATPase H+ transporting V0 subunit a1;V-type proton ATPase subunit a;V-type proton ATPase subunit a	3;3;3;3;4;4;4;4;3;3	1;1;1;1;1;1;1;1;3;3	_ASLYPC[+57]PETPQER_	_ASLYPC[Carbamidomethyl (C)]PETPQER_	ASLYPCPETPQER	774.362	2	639120	18.5277	0.000227518	211019_HFX_Pet_Urine_24fraction_No_10_E01	Canis lupus familiaris	uniprot-taxonomy_9615(canis_lupus_familiaris_220503_836sw_114891_tl)
A0A5F4BNZ8;A0A5F4C407;A0A5F4C7D5;A0A5F4DBF8;A0A8C0LSR5;A0A8C0LW48;A0A8C0S097;A0A8C0S0N3;F1PVS8;F1PVU4	tr	A0A5F4BNZ8_CANLF;A0A5F4C407_CANLF;A0A5F4C7D5_CANLF;A0A5F4DBF8_CANLF;A0A8C0LSR5_CANLF;A0A8C0LW48_CANLF;A0A8C0S097_CANLF;A0A8C0S0N3_CANLF;F1PVS8_CANLF;F1PVU4_CANLF	ATP6V0A1	V-type proton ATPase subunit a;V-type proton ATPase subunit a;V-type proton ATPase subunit a;V-type proton ATPase subunit a;ATPase H+ transporting V0 subunit a1;ATPase H+ transporting V0 subunit a1;ATPase H+ transporting V0 subunit a1;ATPase H+ transporting V0 subunit a1;V-type proton ATPase subunit a;V-type proton ATPase subunit a	3;3;3;3;4;4;4;4;3;3	1;1;1;1;1;1;1;1;3;3	_DLNPDVNVFQR_	_DLNPDVNVFQR_	DLNPDVNVFQR	658.833	2	2199842	-48.1311	0	211019_HFX_Pet_Urine_24fraction_No_18_E01	Canis lupus familiaris	uniprot-taxonomy_9615(canis_lupus_familiaris_220503_836sw_114891_tl)
A0A5F4BNZ8;A0A5F4C407;A0A5F4C7D5;A0A5F4DBF8;A0A8C0LSR5;A0A8C0LW48;A0A8C0S097;A0A8C0S0N3;F1PVS8;F1PVU4	tr	A0A5F4BNZ8_CANLF;A0A5F4C407_CANLF;A0A5F4C7D5_CANLF;A0A5F4DBF8_CANLF;A0A8C0LSR5_CANLF;A0A8C0LW48_CANLF;A0A8C0S097_CANLF;A0A8C0S0N3_CANLF;F1PVS8_CANLF;F1PVU4_CANLF	ATP6V0A1	V-type proton ATPase subunit a;V-type proton ATPase subunit a;V-type proton ATPase subunit a;V-type proton ATPase subunit a;ATPase H+ transporting V0 subunit a1;ATPase H+ transporting V0 subunit a1;ATPase H+ transporting V0 subunit a1;ATPase H+ transporting V0 subunit a1;V-type proton ATPase subunit a;V-type proton ATPase subunit a	3;3;3;3;4;4;4;4;3;3	1;1;1;1;1;1;1;1;3;3	_GTEHSGSTVPSILNR_	_GTEHSGSTVPSILNR_	GTEHSGSTVPSILNR	518.934	3	1876330	32.7343	0	211019_HFX_Pet_Urine_24fraction_No_18_E01	Canis lupus familiaris	uniprot-taxonomy_9615(canis_lupus_familiaris_220503_836sw_114891_tl)
A0A5F4BNZ8;A0A5F4C407;A0A5F4C7D5;A0A5F4DBF8;A0A8C0LSR5;A0A8C0LW48;A0A8C0S097;A0A8C0S0N3;F1PVS8;F1PVU4	tr	A0A5F4BNZ8_CANLF;A0A5F4C407_CANLF;A0A5F4C7D5_CANLF;A0A5F4DBF8_CANLF;A0A8C0LSR5_CANLF;A0A8C0LW48_CANLF;A0A8C0S097_CANLF;A0A8C0S0N3_CANLF;F1PVS8_CANLF;F1PVU4_CANLF	ATP6V0A1	V-type proton ATPase subunit a;V-type proton ATPase subunit a;V-type proton ATPase subunit a;V-type proton ATPase subunit a;ATPase H+ transporting V0 subunit a1;ATPase H+ transporting V0 subunit a1;ATPase H+ transporting V0 subunit a1;ATPase H+ transporting V0 subunit a1;V-type proton ATPase subunit a;V-type proton ATPase subunit a	3;3;3;3;4;4;4;4;3;3	1;1;1;1;1;1;1;1;3;3	_IDDLQMVLNQTEDHR_	_IDDLQMVLNQTEDHR_	IDDLQMVLNQTEDHR	609.628	3	385962	74.1899	0	211019_HFX_Pet_Urine_24fraction_No_19_E01	Canis lupus familiaris	uniprot-taxonomy_9615(canis_lupus_familiaris_220503_836sw_114891_tl)
A0A5F4BP06;A0A5F4C7T8;A0A8C0PCV8;A0A8C0S555;A0A8C0YTU9;E2R4L0	tr	A0A5F4BP06_CANLF;A0A5F4C7T8_CANLF;A0A8C0PCV8_CANLF;A0A8C0S555_CANLF;A0A8C0YTU9_CANLF;E2R4L0_CANLF	RBM39	RNA binding motif protein 39	4	1	_DLEEFFSTVGK_	_DLEEFFSTVGK_	DLEEFFSTVGK	636.311	2	173304	88.2475	0	211019_HFX_Pet_Urine_24fraction_No_02_E01	Canis lupus familiaris	uniprot-taxonomy_9615(canis_lupus_familiaris_220503_836sw_114891_tl)
A0A5F4BP07;A0A5F4D7V9;A0A8C0SJQ5;A0A8C0YY21;E2RH50	tr	A0A5F4BP07_CANLF;A0A5F4D7V9_CANLF;A0A8C0SJQ5_CANLF;A0A8C0YY21_CANLF;E2RH50_CANLF	WARS2	Tryptophanyl-tRNA synthetase;Tryptophanyl-tRNA synthetase;Tryptophanyl tRNA synthetase 2, mitochondrial;Tryptophanyl tRNA synthetase 2, mitochondrial;Tryptophanyl-tRNA synthetase	3;3;4;4;3	1	_YGEVFPVPR_	_YGEVFPVPR_	YGEVFPVPR	532.282	2	727932	36.822	0.000200206	211019_HFX_Pet_Urine_24fraction_No_23_E01	Canis lupus familiaris	uniprot-taxonomy_9615(canis_lupus_familiaris_220503_836sw_114891_tl)
A0A5F4BP10;A0A5F4BUK1;A0A8C0NAW1;A0A8C0NLD0;A0A8C0PZK9;A0A8C0QBL9;F1PZ20	tr	A0A5F4BP10_CANLF;A0A5F4BUK1_CANLF;A0A8C0NAW1_CANLF;A0A8C0NLD0_CANLF;A0A8C0PZK9_CANLF;A0A8C0QBL9_CANLF;F1PZ20_CANLF	BIRC5;BIRC5;;BIRC5;BIRC5;BIRC5;BIRC5	Baculoviral IAP repeat-containing protein 5;Kynurenine formamidase;Uncharacterized protein;Baculoviral IAP repeat-containing protein 5;Baculoviral IAP repeat-containing protein 5;Baculoviral IAP repeat-containing protein 5;Kynurenine formamidase	4;3;4;4;4;4;3	1;1;1;1;1;1;3	_EELEDQYSPSR_	_EELEDQYSPSR_	EELEDQYSPSR	676.802	2	340368	-871.754	0	211019_HFX_Pet_Urine_24fraction_No_21_E01	Canis lupus familiaris	uniprot-taxonomy_9615(canis_lupus_familiaris_220503_836sw_114891_tl)
A0A5F4BP16;A0A5F4BZB5;A0A5F4CG36;A0A5F4D124;A0A8C0M6T3;A0A8C0M7V2;A0A8C0M860;A0A8C0MDN5;A0A8C0PK75;A0A8C0PPG0;A0A8C0PPM6;A0A8C0PTY1;A0A8C0PWX8;A0A8C0RBS2;F1PYP5;J9NSB7	tr	A0A5F4BP16_CANLF;A0A5F4BZB5_CANLF;A0A5F4CG36_CANLF;A0A5F4D124_CANLF;A0A8C0M6T3_CANLF;A0A8C0M7V2_CANLF;A0A8C0M860_CANLF;A0A8C0MDN5_CANLF;A0A8C0PK75_CANLF;A0A8C0PPG0_CANLF;A0A8C0PPM6_CANLF;A0A8C0PTY1_CANLF;A0A8C0PWX8_CANLF;A0A8C0RBS2_CANLF;F1PYP5_CANLF;J9NSB7_CANLF	NTRK3;NTRK3;NTRK3;NTRK3;;;;;;;;;;;NTRK3;NTRK3	Tyrosine-protein kinase receptor;Tyrosine-protein kinase receptor;Tyrosine-protein kinase receptor;Tyrosine-protein kinase receptor;Neurotrophic receptor tyrosine kinase 3;Neurotrophic receptor tyrosine kinase 3;Neurotrophic receptor tyrosine kinase 3;Neurotrophic receptor tyrosine kinase 3;Neurotrophic receptor tyrosine kinase 3;Neurotrophic receptor tyrosine kinase 3;Neurotrophic receptor tyros…	3;3;3;3;4;4;4;4;4;4;4;4;4;4;3;3	1;1;1;1;1;1;1;1;1;1;1;1;1;1;3;2	_VVSLEEPELR_	_VVSLEEPELR_	VVSLEEPELR	585.822	2	4032706	32.7556	3.99904e-05	211019_HFX_Pet_Urine_24fraction_No_15_E01	Canis lupus familiaris	uniprot-taxonomy_9615(canis_lupus_familiaris_220503_836sw_114891_tl)
A0A5F4BP16;A0A5F4BZB5;A0A5F4CG36;A0A5F4D124;A0A8C0M6T3;A0A8C0M7V2;A0A8C0M860;A0A8C0MDN5;A0A8C0PK75;A0A8C0PPG0;A0A8C0PPM6;A0A8C0PTY1;A0A8C0PWX8;A0A8C0RBS2;F1PYP5;J9NSB7	tr	A0A5F4BP16_CANLF;A0A5F4BZB5_CANLF;A0A5F4CG36_CANLF;A0A5F4D124_CANLF;A0A8C0M6T3_CANLF;A0A8C0M7V2_CANLF;A0A8C0M860_CANLF;A0A8C0MDN5_CANLF;A0A8C0PK75_CANLF;A0A8C0PPG0_CANLF;A0A8C0PPM6_CANLF;A0A8C0PTY1_CANLF;A0A8C0PWX8_CANLF;A0A8C0RBS2_CANLF;F1PYP5_CANLF;J9NSB7_CANLF	NTRK3;NTRK3;NTRK3;NTRK3;;;;;;;;;;;NTRK3;NTRK3	Tyrosine-protein kinase receptor;Tyrosine-protein kinase receptor;Tyrosine-protein kinase receptor;Tyrosine-protein kinase receptor;Neurotrophic receptor tyrosine kinase 3;Neurotrophic receptor tyrosine kinase 3;Neurotrophic receptor tyrosine kinase 3;Neurotrophic receptor tyrosine kinase 3;Neurotrophic receptor tyrosine kinase 3;Neurotrophic receptor tyrosine kinase 3;Neurotrophic receptor tyros…	3;3;3;3;4;4;4;4;4;4;4;4;4;4;3;3	1;1;1;1;1;1;1;1;1;1;1;1;1;1;3;2	_YINLSSNR_	_YINLSSNR_	YINLSSNR	483.754	2	1351145	-104.912	0.00159588	211019_HFX_Pet_Urine_24fraction_No_20_E01	Canis lupus familiaris	uniprot-taxonomy_9615(canis_lupus_familiaris_220503_836sw_114891_tl)
A0A5F4BP17;A0A8C0MFE2;A0A8C0MLI4;J9P2I8	tr	A0A5F4BP17_CANLF;A0A8C0MFE2_CANLF;A0A8C0MLI4_CANLF;J9P2I8_CANLF	SRSF7	Serine and arginine rich splicing factor 7	4	1	_AFSYYGPLR_	_AFSYYGPLR_	AFSYYGPLR	537.274	2	2102744	39.0421	0	211019_HFX_Pet_Urine_24fraction_No_03_E01	Canis lupus familiaris	uniprot-taxonomy_9615(canis_lupus_familiaris_220503_836sw_114891_tl)
A0A5F4BP17;A0A8C0MFE2;A0A8C0MLI4;J9P2I8	tr	A0A5F4BP17_CANLF;A0A8C0MFE2_CANLF;A0A8C0MLI4_CANLF;J9P2I8_CANLF	SRSF7	Serine and arginine rich splicing factor 7	4	1	_VELSTGMPR_	_VELSTGMPR_	VELSTGMPR	495.258	2	1724152	12.4791	0.000266021	211019_HFX_Pet_Urine_24fraction_No_15_E01	Canis lupus familiaris	uniprot-taxonomy_9615(canis_lupus_familiaris_220503_836sw_114891_tl)
A0A5F4BP17;A0A8C0MFE2;A0A8C0MLI4;J9P2I8	tr	A0A5F4BP17_CANLF;A0A8C0MFE2_CANLF;A0A8C0MLI4_CANLF;J9P2I8_CANLF	SRSF7	Serine and arginine rich splicing factor 7	4	1	_VYVGNLGTGAGK_	_VYVGNLGTGAGK_	VYVGNLGTGAGK	568.309	2	2234594	-207.071	0	211019_HFX_Pet_Urine_24fraction_No_21_E01	Canis lupus familiaris	uniprot-taxonomy_9615(canis_lupus_familiaris_220503_836sw_114891_tl)
A0A5F4BP18;A0A5F4CCQ8;A0A8C0MGW0;A0A8C0MJ51;A0A8C0MPU3;A0A8C0PTZ3;A0A8C0RWA1;F1PVX8	tr	A0A5F4BP18_CANLF;A0A5F4CCQ8_CANLF;A0A8C0MGW0_CANLF;A0A8C0MJ51_CANLF;A0A8C0MPU3_CANLF;A0A8C0PTZ3_CANLF;A0A8C0RWA1_CANLF;F1PVX8_CANLF	ARHGAP18	Rho GTPase activating protein 18;Rho GTPase activating protein 18;Uncharacterized protein;Uncharacterized protein;Uncharacterized protein;Uncharacterized protein;Uncharacterized protein;Rho GTPase activating protein 18	4	1;1;1;1;1;1;1;3	_FLSQESGIAQTLK_	_FLSQESGIAQTLK_	FLSQESGIAQTLK	711.385	2	1383945	39.3994	0	211019_HFX_Pet_Urine_24fraction_No_04_E01	Canis lupus familiaris	uniprot-taxonomy_9615(canis_lupus_familiaris_220503_836sw_114891_tl)
A0A5F4BP18;A0A5F4CCQ8;A0A8C0MGW0;A0A8C0MJ51;A0A8C0MPU3;A0A8C0PTZ3;A0A8C0RWA1;F1PVX8	tr	A0A5F4BP18_CANLF;A0A5F4CCQ8_CANLF;A0A8C0MGW0_CANLF;A0A8C0MJ51_CANLF;A0A8C0MPU3_CANLF;A0A8C0PTZ3_CANLF;A0A8C0RWA1_CANLF;F1PVX8_CANLF	ARHGAP18	Rho GTPase activating protein 18;Rho GTPase activating protein 18;Uncharacterized protein;Uncharacterized protein;Uncharacterized protein;Uncharacterized protein;Uncharacterized protein;Rho GTPase activating protein 18	4	1;1;1;1;1;1;1;3	_FYEGTFNWESVK_	_FYEGTFNWESVK_	FYEGTFNWESVK	753.849	2	322478	62.0797	0.000166917	211019_HFX_Pet_Urine_24fraction_No_05_E01	Canis lupus familiaris	uniprot-taxonomy_9615(canis_lupus_familiaris_220503_836sw_114891_tl)
A0A5F4BP18;A0A5F4CCQ8;A0A8C0MGW0;A0A8C0MJ51;A0A8C0MPU3;A0A8C0PTZ3;A0A8C0RWA1;F1PVX8	tr	A0A5F4BP18_CANLF;A0A5F4CCQ8_CANLF;A0A8C0MGW0_CANLF;A0A8C0MJ51_CANLF;A0A8C0MPU3_CANLF;A0A8C0PTZ3_CANLF;A0A8C0RWA1_CANLF;F1PVX8_CANLF	ARHGAP18	Rho GTPase activating protein 18;Rho GTPase activating protein 18;Uncharacterized protein;Uncharacterized protein;Uncharacterized protein;Uncharacterized protein;Uncharacterized protein;Rho GTPase activating protein 18	4	1;1;1;1;1;1;1;3	_FIVNQVR_	_FIVNQVR_	FIVNQVR	438.259	2	161296	12.1555	0.000176647	211019_HFX_Pet_Urine_24fraction_No_05_E01	Canis lupus familiaris	uniprot-taxonomy_9615(canis_lupus_familiaris_220503_836sw_114891_tl)
A0A5F4BP18;A0A5F4CCQ8;A0A8C0MGW0;A0A8C0MJ51;A0A8C0MPU3;A0A8C0PTZ3;A0A8C0RWA1;F1PVX8	tr	A0A5F4BP18_CANLF;A0A5F4CCQ8_CANLF;A0A8C0MGW0_CANLF;A0A8C0MJ51_CANLF;A0A8C0MPU3_CANLF;A0A8C0PTZ3_CANLF;A0A8C0RWA1_CANLF;F1PVX8_CANLF	ARHGAP18	Rho GTPase activating protein 18;Rho GTPase activating protein 18;Uncharacterized protein;Uncharacterized protein;Uncharacterized protein;Uncharacterized protein;Uncharacterized protein;Rho GTPase activating protein 18	4	1;1;1;1;1;1;1;3	_NTNDADVPQGVIR_	_NTNDADVPQGVIR_	NTNDADVPQGVIR	699.852	2	417857	14.524	0	211019_HFX_Pet_Urine_24fraction_No_06_E01	Canis lupus familiaris	uniprot-taxonomy_9615(canis_lupus_familiaris_220503_836sw_114891_tl)
A0A5F4BP18;A0A5F4CCQ8;A0A8C0MGW0;A0A8C0MJ51;A0A8C0MPU3;A0A8C0PTZ3;A0A8C0RWA1;F1PVX8	tr	A0A5F4BP18_CANLF;A0A5F4CCQ8_CANLF;A0A8C0MGW0_CANLF;A0A8C0MJ51_CANLF;A0A8C0MPU3_CANLF;A0A8C0PTZ3_CANLF;A0A8C0RWA1_CANLF;F1PVX8_CANLF	ARHGAP18	Rho GTPase activating protein 18;Rho GTPase activating protein 18;Uncharacterized protein;Uncharacterized protein;Uncharacterized protein;Uncharacterized protein;Uncharacterized protein;Rho GTPase activating protein 18	4	1;1;1;1;1;1;1;3	_ELPQPLLSVEYLR_	_ELPQPLLSVEYLR_	ELPQPLLSVEYLR	778.938	2	524616	90.8529	0.000200206	211019_HFX_Pet_Urine_24fraction_No_07_E01	Canis lupus familiaris	uniprot-taxonomy_9615(canis_lupus_familiaris_220503_836sw_114891_tl)
A0A5F4BP18;A0A5F4CCQ8;A0A8C0MGW0;A0A8C0MJ51;A0A8C0MPU3;A0A8C0PTZ3;A0A8C0RWA1;F1PVX8	tr	A0A5F4BP18_CANLF;A0A5F4CCQ8_CANLF;A0A8C0MGW0_CANLF;A0A8C0MJ51_CANLF;A0A8C0MPU3_CANLF;A0A8C0PTZ3_CANLF;A0A8C0RWA1_CANLF;F1PVX8_CANLF	ARHGAP18	Rho GTPase activating protein 18;Rho GTPase activating protein 18;Uncharacterized protein;Uncharacterized protein;Uncharacterized protein;Uncharacterized protein;Uncharacterized protein;Rho GTPase activating protein 18	4	1;1;1;1;1;1;1;3	_IPLIFQK_	_IPLIFQK_	IPLIFQK	429.776	2	763279	48.467	0.000426996	211019_HFX_Pet_Urine_24fraction_No_19_E01	Canis lupus familiaris	uniprot-taxonomy_9615(canis_lupus_familiaris_220503_836sw_114891_tl)
A0A5F4BP18;A0A5F4CCQ8;A0A8C0MGW0;A0A8C0MJ51;A0A8C0MPU3;A0A8C0PTZ3;A0A8C0RWA1;F1PVX8	tr	A0A5F4BP18_CANLF;A0A5F4CCQ8_CANLF;A0A8C0MGW0_CANLF;A0A8C0MJ51_CANLF;A0A8C0MPU3_CANLF;A0A8C0PTZ3_CANLF;A0A8C0RWA1_CANLF;F1PVX8_CANLF	ARHGAP18	Rho GTPase activating protein 18;Rho GTPase activating protein 18;Uncharacterized protein;Uncharacterized protein;Uncharacterized protein;Uncharacterized protein;Uncharacterized protein;Rho GTPase activating protein 18	4	1;1;1;1;1;1;1;3	_AFQAVQDLPTR_	_AFQAVQDLPTR_	AFQAVQDLPTR	623.333	2	740376	27.5331	0	211019_HFX_Pet_Urine_24fraction_No_19_E01	Canis lupus familiaris	uniprot-taxonomy_9615(canis_lupus_familiaris_220503_836sw_114891_tl)
A0A5F4BP20;A0A8C0NYL9;A0A8C0P4H8;A0A8C0SL32;A0A8C0SLN7;E2RF39	tr	A0A5F4BP20_CANLF;A0A8C0NYL9_CANLF;A0A8C0P4H8_CANLF;A0A8C0SL32_CANLF;A0A8C0SLN7_CANLF;E2RF39_CANLF	PDCL3;;;PDCL3;PDCL3;PDCL3	Phosducin like 3;Uncharacterized protein;Uncharacterized protein;Phosducin like 3;Phosducin like 3;Phosducin like 3	3;4;4;4;4;3	1	_FGEVLEISGK_	_FGEVLEISGK_	FGEVLEISGK	539.793	2	1271146	34.6676	0	211019_HFX_Pet_Urine_24fraction_No_22_E01	Canis lupus familiaris	uniprot-taxonomy_9615(canis_lupus_familiaris_220503_836sw_114891_tl)
A0A5F4BP23;A0A5F4D836;A0A8C0NVA7;A0A8C0T990;A0A8C0T9D5;E2R7F2;J9JHD9	tr	A0A5F4BP23_CANLF;A0A5F4D836_CANLF;A0A8C0NVA7_CANLF;A0A8C0T990_CANLF;A0A8C0T9D5_CANLF;E2R7F2_CANLF;J9JHD9_CANLF	PSMD12	Proteasome 26S subunit, non-ATPase 12;Proteasome 26S subunit, non-ATPase 12;Proteasome 26S subunit, non-ATPase 12;Proteasome 26S subunit, non-ATPase 12;Proteasome 26S subunit, non-ATPase 12;Proteasome 26S subunit, non-ATPase 12;Proteasome 26S subunit, non-ATPase 12	3;4;4;4;4;3;3	1;1;1;1;1;2;1	_MEVDYSATVDQR_	_MEVDYSATVDQR_	MEVDYSATVDQR	707.319	2	930844	20.197	0.000131242	211019_HFX_Pet_Urine_24fraction_No_07_E01	Canis lupus familiaris	uniprot-taxonomy_9615(canis_lupus_familiaris_220503_836sw_114891_tl)
A0A5F4BP23;A0A5F4D836;A0A8C0NVA7;A0A8C0T990;A0A8C0T9D5;E2R7F2;J9JHD9	tr	A0A5F4BP23_CANLF;A0A5F4D836_CANLF;A0A8C0NVA7_CANLF;A0A8C0T990_CANLF;A0A8C0T9D5_CANLF;E2R7F2_CANLF;J9JHD9_CANLF	PSMD12	Proteasome 26S subunit, non-ATPase 12;Proteasome 26S subunit, non-ATPase 12;Proteasome 26S subunit, non-ATPase 12;Proteasome 26S subunit, non-ATPase 12;Proteasome 26S subunit, non-ATPase 12;Proteasome 26S subunit, non-ATPase 12;Proteasome 26S subunit, non-ATPase 12	3;4;4;4;4;3;3	1;1;1;1;1;2;1	_VEFILEQMR_	_VEFILEQMR_	VEFILEQMR	582.808	2	388052	60.8967	0.000174734	211019_HFX_Pet_Urine_24fraction_No_07_E01	Canis lupus familiaris	uniprot-taxonomy_9615(canis_lupus_familiaris_220503_836sw_114891_tl)
A0A5F4BP23;A0A5F4D836;A0A8C0NVA7;A0A8C0T990;A0A8C0T9D5;E2R7F2;J9JHD9	tr	A0A5F4BP23_CANLF;A0A5F4D836_CANLF;A0A8C0NVA7_CANLF;A0A8C0T990_CANLF;A0A8C0T9D5_CANLF;E2R7F2_CANLF;J9JHD9_CANLF	PSMD12	Proteasome 26S subunit, non-ATPase 12;Proteasome 26S subunit, non-ATPase 12;Proteasome 26S subunit, non-ATPase 12;Proteasome 26S subunit, non-ATPase 12;Proteasome 26S subunit, non-ATPase 12;Proteasome 26S subunit, non-ATPase 12;Proteasome 26S subunit, non-ATPase 12	3;4;4;4;4;3;3	1;1;1;1;1;2;1	_GSLESPATDVFGSTEEGER_	_GSLESPATDVFGSTEEGER_	GSLESPATDVFGSTEEGER	984.445	2	381774	46.5275	0.000113225	211019_HFX_Pet_Urine_24fraction_No_10_E01	Canis lupus familiaris	uniprot-taxonomy_9615(canis_lupus_familiaris_220503_836sw_114891_tl)
A0A5F4BP23;A0A5F4D836;A0A8C0NVA7;A0A8C0T990;A0A8C0T9D5;E2R7F2;J9JHD9	tr	A0A5F4BP23_CANLF;A0A5F4D836_CANLF;A0A8C0NVA7_CANLF;A0A8C0T990_CANLF;A0A8C0T9D5_CANLF;E2R7F2_CANLF;J9JHD9_CANLF	PSMD12	Proteasome 26S subunit, non-ATPase 12;Proteasome 26S subunit, non-ATPase 12;Proteasome 26S subunit, non-ATPase 12;Proteasome 26S subunit, non-ATPase 12;Proteasome 26S subunit, non-ATPase 12;Proteasome 26S subunit, non-ATPase 12;Proteasome 26S subunit, non-ATPase 12	3;4;4;4;4;3;3	1;1;1;1;1;2;1	_GSLESPATDVFGSTEEGERR_	_GSLESPATDVFGSTEEGERR_	GSLESPATDVFGSTEEGERR	708.666	3	692778	34.8714	0.00038981	211019_HFX_Pet_Urine_24fraction_No_11_E01	Canis lupus familiaris	uniprot-taxonomy_9615(canis_lupus_familiaris_220503_836sw_114891_tl)
A0A5F4BP23;A0A5F4D836;A0A8C0NVA7;A0A8C0T990;A0A8C0T9D5;E2R7F2;J9JHD9	tr	A0A5F4BP23_CANLF;A0A5F4D836_CANLF;A0A8C0NVA7_CANLF;A0A8C0T990_CANLF;A0A8C0T9D5_CANLF;E2R7F2_CANLF;J9JHD9_CANLF	PSMD12	Proteasome 26S subunit, non-ATPase 12;Proteasome 26S subunit, non-ATPase 12;Proteasome 26S subunit, non-ATPase 12;Proteasome 26S subunit, non-ATPase 12;Proteasome 26S subunit, non-ATPase 12;Proteasome 26S subunit, non-ATPase 12;Proteasome 26S subunit, non-ATPase 12	3;4;4;4;4;3;3	1;1;1;1;1;2;1	_AIYDTPC[+57]IQAESEK_	_AIYDTPC[Carbamidomethyl (C)]IQAESEK_	AIYDTPCIQAESEK	812.88	2	503782	26.9818	0.000580508	211019_HFX_Pet_Urine_24fraction_No_11_E01	Canis lupus familiaris	uniprot-taxonomy_9615(canis_lupus_familiaris_220503_836sw_114891_tl)
A0A5F4BP28;A0A8C0RNV5;F1PVM9	tr	A0A5F4BP28_CANLF;A0A8C0RNV5_CANLF;F1PVM9_CANLF	NDUFS2	Complex I-49kD;NADH:ubiquinone oxidoreductase core subunit S2;Complex I-49kD	3;4;3	1;1;2	_APGFAHLAGLDK_	_APGFAHLAGLDK_	APGFAHLAGLDK	399.552	3	2055862	31.2082	3.99904e-05	211019_HFX_Pet_Urine_24fraction_No_03_E01	Canis lupus familiaris	uniprot-taxonomy_9615(canis_lupus_familiaris_220503_836sw_114891_tl)
A0A5F4BP28;A0A8C0RNV5;F1PVM9	tr	A0A5F4BP28_CANLF;A0A8C0RNV5_CANLF;F1PVM9_CANLF	NDUFS2	Complex I-49kD;NADH:ubiquinone oxidoreductase core subunit S2;Complex I-49kD	3;4;3	1;1;2	_LVMELSGEMVR_	_LVMELSGEMVR_	LVMELSGEMVR	632.325	2	613282	53.8203	0	211019_HFX_Pet_Urine_24fraction_No_05_E01	Canis lupus familiaris	uniprot-taxonomy_9615(canis_lupus_familiaris_220503_836sw_114891_tl)
A0A5F4BP28;A0A8C0RNV5;F1PVM9	tr	A0A5F4BP28_CANLF;A0A8C0RNV5_CANLF;F1PVM9_CANLF	NDUFS2	Complex I-49kD;NADH:ubiquinone oxidoreductase core subunit S2;Complex I-49kD	3;4;3	1;1;2	_TYLQALPYFDR_	_TYLQALPYFDR_	TYLQALPYFDR	693.856	2	260656	71.708	0	211019_HFX_Pet_Urine_24fraction_No_08_E01	Canis lupus familiaris	uniprot-taxonomy_9615(canis_lupus_familiaris_220503_836sw_114891_tl)
A0A5F4BP28;A0A8C0RNV5;F1PVM9	tr	A0A5F4BP28_CANLF;A0A8C0RNV5_CANLF;F1PVM9_CANLF	NDUFS2	Complex I-49kD;NADH:ubiquinone oxidoreductase core subunit S2;Complex I-49kD	3;4;3	1;1;2	_VDELEEMLTNNR_	_VDELEEMLTNNR_	VDELEEMLTNNR	731.846	2	547628	58.6795	3.99904e-05	211019_HFX_Pet_Urine_24fraction_No_14_E01	Canis lupus familiaris	uniprot-taxonomy_9615(canis_lupus_familiaris_220503_836sw_114891_tl)
A0A5F4BP33;A0A5F4CBK1;A0A5F4CNT4;A0A5F4CPF0;A0A5F4D2V1;A0A8C0T980;A0A8C0TA90;A0A8C0TC99;A0A8C0TDD8;A0A8C0TE82;A0A8C0TF93;A0A8C0TFJ3;A0A8C0TGK1;F1Q1P4;J9PAW7	tr	A0A5F4BP33_CANLF;A0A5F4CBK1_CANLF;A0A5F4CNT4_CANLF;A0A5F4CPF0_CANLF;A0A5F4D2V1_CANLF;A0A8C0T980_CANLF;A0A8C0TA90_CANLF;A0A8C0TC99_CANLF;A0A8C0TDD8_CANLF;A0A8C0TE82_CANLF;A0A8C0TF93_CANLF;A0A8C0TFJ3_CANLF;A0A8C0TGK1_CANLF;F1Q1P4_CANLF;J9PAW7_CANLF	MACF1	Microtubule actin crosslinking factor 1	4	1;1;1;1;1;1;1;1;1;1;1;1;1;3;2	_VDEIDAAIQR_	_VDEIDAAIQR_	VDEIDAAIQR	565.296	2	732588	20.1795	0	211019_HFX_Pet_Urine_24fraction_No_06_E01	Canis lupus familiaris	uniprot-taxonomy_9615(canis_lupus_familiaris_220503_836sw_114891_tl)
A0A5F4BP33;A0A5F4CBK1;A0A5F4CNT4;A0A5F4CPF0;A0A5F4D2V1;A0A8C0T980;A0A8C0TA90;A0A8C0TC99;A0A8C0TDD8;A0A8C0TE82;A0A8C0TF93;A0A8C0TFJ3;A0A8C0TGK1;F1Q1P4;J9PAW7	tr	A0A5F4BP33_CANLF;A0A5F4CBK1_CANLF;A0A5F4CNT4_CANLF;A0A5F4CPF0_CANLF;A0A5F4D2V1_CANLF;A0A8C0T980_CANLF;A0A8C0TA90_CANLF;A0A8C0TC99_CANLF;A0A8C0TDD8_CANLF;A0A8C0TE82_CANLF;A0A8C0TF93_CANLF;A0A8C0TFJ3_CANLF;A0A8C0TGK1_CANLF;F1Q1P4_CANLF;J9PAW7_CANLF	MACF1	Microtubule actin crosslinking factor 1	4	1;1;1;1;1;1;1;1;1;1;1;1;1;3;2	_DTQDIVHDLESPGIDPSIIK_	_DTQDIVHDLESPGIDPSIIK_	DTQDIVHDLESPGIDPSIIK	731.374	3	372275	84.1189	0.000491723	211019_HFX_Pet_Urine_24fraction_No_15_E01	Canis lupus familiaris	uniprot-taxonomy_9615(canis_lupus_familiaris_220503_836sw_114891_tl)
A0A5F4BP33;A0A5F4CBK1;A0A5F4CNT4;A0A5F4CPF0;A0A5F4D2V1;A0A8C0T980;A0A8C0TA90;A0A8C0TC99;A0A8C0TDD8;A0A8C0TE82;A0A8C0TF93;A0A8C0TFJ3;A0A8C0TGK1;F1Q1P4;J9PAW7	tr	A0A5F4BP33_CANLF;A0A5F4CBK1_CANLF;A0A5F4CNT4_CANLF;A0A5F4CPF0_CANLF;A0A5F4D2V1_CANLF;A0A8C0T980_CANLF;A0A8C0TA90_CANLF;A0A8C0TC99_CANLF;A0A8C0TDD8_CANLF;A0A8C0TE82_CANLF;A0A8C0TF93_CANLF;A0A8C0TFJ3_CANLF;A0A8C0TGK1_CANLF;F1Q1P4_CANLF;J9PAW7_CANLF	MACF1	Microtubule actin crosslinking factor 1	4	1;1;1;1;1;1;1;1;1;1;1;1;1;3;2	_EQYEALQER_	_EQYEALQER_	EQYEALQER	583.278	2	206622	-1883.29	0.00038981	211019_HFX_Pet_Urine_24fraction_No_22_E01	Canis lupus familiaris	uniprot-taxonomy_9615(canis_lupus_familiaris_220503_836sw_114891_tl)
A0A5F4BP33;A0A5F4CBK1;A0A5F4CNT4;A0A5F4CPF0;A0A5F4D2V1;A0A8C0T980;A0A8C0TA90;A0A8C0TC99;A0A8C0TDD8;A0A8C0TE82;A0A8C0TF93;A0A8C0TFJ3;A0A8C0TGK1;F1Q1P4;J9PAW7	tr	A0A5F4BP33_CANLF;A0A5F4CBK1_CANLF;A0A5F4CNT4_CANLF;A0A5F4CPF0_CANLF;A0A5F4D2V1_CANLF;A0A8C0T980_CANLF;A0A8C0TA90_CANLF;A0A8C0TC99_CANLF;A0A8C0TDD8_CANLF;A0A8C0TE82_CANLF;A0A8C0TF93_CANLF;A0A8C0TFJ3_CANLF;A0A8C0TGK1_CANLF;F1Q1P4_CANLF;J9PAW7_CANLF	MACF1	Microtubule actin crosslinking factor 1	4	1;1;1;1;1;1;1;1;1;1;1;1;1;3;2	_LVLDTVNEVSR_	_LVLDTVNEVSR_	LVLDTVNEVSR	622.846	2	1131574	24.1267	3.99904e-05	211019_HFX_Pet_Urine_24fraction_No_23_E01	Canis lupus familiaris	uniprot-taxonomy_9615(canis_lupus_familiaris_220503_836sw_114891_tl)
A0A5F4BP44;A0A5F4CI32;A0A5F4CQK3;A0A5F4CXB5;A0A8C0P6A4;A0A8C0PAA2;A0A8C0PBL8;A0A8C0RRJ3;F1PT26;F1PVJ3	tr	A0A5F4BP44_CANLF;A0A5F4CI32_CANLF;A0A5F4CQK3_CANLF;A0A5F4CXB5_CANLF;A0A8C0P6A4_CANLF;A0A8C0PAA2_CANLF;A0A8C0PBL8_CANLF;A0A8C0RRJ3_CANLF;F1PT26_CANLF;F1PVJ3_CANLF	RCSD1	RCSD domain containing 1	4	1;1;1;1;1;1;1;1;3;3	_DEEGAC[+57]QEPGGHPC[+57]DAAPK_	_DEEGAC[Carbamidomethyl (C)]QEPGGHPC[Carbamidomethyl (C)]DAAPK_	DEEGACQEPGGHPCDAAPK	675.607	3	255943	-698.838	0	211019_HFX_Pet_Urine_24fraction_No_20_E01	Canis lupus familiaris	uniprot-taxonomy_9615(canis_lupus_familiaris_220503_836sw_114891_tl)
A0A5F4BP44;A0A5F4CI32;A0A5F4CQK3;A0A5F4CXB5;A0A8C0P6A4;A0A8C0PAA2;A0A8C0PBL8;A0A8C0RRJ3;F1PT26;F1PVJ3	tr	A0A5F4BP44_CANLF;A0A5F4CI32_CANLF;A0A5F4CQK3_CANLF;A0A5F4CXB5_CANLF;A0A8C0P6A4_CANLF;A0A8C0PAA2_CANLF;A0A8C0PBL8_CANLF;A0A8C0RRJ3_CANLF;F1PT26_CANLF;F1PVJ3_CANLF	RCSD1	RCSD domain containing 1	4	1;1;1;1;1;1;1;1;3;3	_SQSDC[+57]GELGDYR_	_SQSDC[Carbamidomethyl (C)]GELGDYR_	SQSDCGELGDYR	693.783	2	421338	-857.734	0.000329022	211019_HFX_Pet_Urine_24fraction_No_21_E01	Canis lupus familiaris	uniprot-taxonomy_9615(canis_lupus_familiaris_220503_836sw_114891_tl)
A0A5F4BP45;A0A5F4BZR2;A0A5F4C8K0;A0A5F4D8S7;A0A5F4DD70;A0A8C0MH18;A0A8C0MII7;A0A8C0MIT3;A0A8C0MKY0;A0A8C0RDZ7;A0A8C0S6E1;A0A8C0S6S8;A0A8C0S6W8;A0A8C0S774;A0A8C0YUF7;F1PGJ4;F6UUL8	tr	A0A5F4BP45_CANLF;A0A5F4BZR2_CANLF;A0A5F4C8K0_CANLF;A0A5F4D8S7_CANLF;A0A5F4DD70_CANLF;A0A8C0MH18_CANLF;A0A8C0MII7_CANLF;A0A8C0MIT3_CANLF;A0A8C0MKY0_CANLF;A0A8C0RDZ7_CANLF;A0A8C0S6E1_CANLF;A0A8C0S6S8_CANLF;A0A8C0S6W8_CANLF;A0A8C0S774_CANLF;A0A8C0YUF7_CANLF;F1PGJ4_CANLF;F6UUL8_CANLF	PTPRB;PTPRB;PTPRB;PTPRB;PTPRB;;;;;;;;;;;PTPRB;PTPRB	Protein-tyrosine-phosphatase;Protein tyrosine phosphatase receptor type B;Protein-tyrosine-phosphatase;Protein-tyrosine-phosphatase;Protein-tyrosine-phosphatase;Protein tyrosine phosphatase receptor type B;Protein tyrosine phosphatase receptor type B;Protein tyrosine phosphatase receptor type B;Protein tyrosine phosphatase receptor type B;Protein tyrosine phosphatase receptor type B;Protein tyros…	3;3;3;3;3;4;4;4;4;4;4;4;4;4;4;3;3	1;1;1;1;1;1;1;1;1;1;1;1;1;1;1;3;1	_YIATVTSISGDLK_	_YIATVTSISGDLK_	YIATVTSISGDLK	684.374	2	1226839	47.5023	9.67087e-05	211019_HFX_Pet_Urine_24fraction_No_04_E01	Canis lupus familiaris	uniprot-taxonomy_9615(canis_lupus_familiaris_220503_836sw_114891_tl)
A0A5F4BP45;A0A5F4BZR2;A0A5F4C8K0;A0A5F4D8S7;A0A5F4DD70;A0A8C0MH18;A0A8C0MII7;A0A8C0MIT3;A0A8C0MKY0;A0A8C0RDZ7;A0A8C0S6E1;A0A8C0S6S8;A0A8C0S6W8;A0A8C0S774;A0A8C0YUF7;F1PGJ4;F6UUL8	tr	A0A5F4BP45_CANLF;A0A5F4BZR2_CANLF;A0A5F4C8K0_CANLF;A0A5F4D8S7_CANLF;A0A5F4DD70_CANLF;A0A8C0MH18_CANLF;A0A8C0MII7_CANLF;A0A8C0MIT3_CANLF;A0A8C0MKY0_CANLF;A0A8C0RDZ7_CANLF;A0A8C0S6E1_CANLF;A0A8C0S6S8_CANLF;A0A8C0S6W8_CANLF;A0A8C0S774_CANLF;A0A8C0YUF7_CANLF;F1PGJ4_CANLF;F6UUL8_CANLF	PTPRB;PTPRB;PTPRB;PTPRB;PTPRB;;;;;;;;;;;PTPRB;PTPRB	Protein-tyrosine-phosphatase;Protein tyrosine phosphatase receptor type B;Protein-tyrosine-phosphatase;Protein-tyrosine-phosphatase;Protein-tyrosine-phosphatase;Protein tyrosine phosphatase receptor type B;Protein tyrosine phosphatase receptor type B;Protein tyrosine phosphatase receptor type B;Protein tyrosine phosphatase receptor type B;Protein tyrosine phosphatase receptor type B;Protein tyros…	3;3;3;3;3;4;4;4;4;4;4;4;4;4;4;3;3	1;1;1;1;1;1;1;1;1;1;1;1;1;1;1;3;1	_EFTFTDLVPGR_	_EFTFTDLVPGR_	EFTFTDLVPGR	641.327	2	368896	81.4828	0	211019_HFX_Pet_Urine_24fraction_No_05_E01	Canis lupus familiaris	uniprot-taxonomy_9615(canis_lupus_familiaris_220503_836sw_114891_tl)
A0A5F4BP45;A0A5F4BZR2;A0A5F4C8K0;A0A5F4D8S7;A0A5F4DD70;A0A8C0MH18;A0A8C0MII7;A0A8C0MIT3;A0A8C0MKY0;A0A8C0RDZ7;A0A8C0S6E1;A0A8C0S6S8;A0A8C0S6W8;A0A8C0S774;A0A8C0YUF7;F1PGJ4;F6UUL8	tr	A0A5F4BP45_CANLF;A0A5F4BZR2_CANLF;A0A5F4C8K0_CANLF;A0A5F4D8S7_CANLF;A0A5F4DD70_CANLF;A0A8C0MH18_CANLF;A0A8C0MII7_CANLF;A0A8C0MIT3_CANLF;A0A8C0MKY0_CANLF;A0A8C0RDZ7_CANLF;A0A8C0S6E1_CANLF;A0A8C0S6S8_CANLF;A0A8C0S6W8_CANLF;A0A8C0S774_CANLF;A0A8C0YUF7_CANLF;F1PGJ4_CANLF;F6UUL8_CANLF	PTPRB;PTPRB;PTPRB;PTPRB;PTPRB;;;;;;;;;;;PTPRB;PTPRB	Protein-tyrosine-phosphatase;Protein tyrosine phosphatase receptor type B;Protein-tyrosine-phosphatase;Protein-tyrosine-phosphatase;Protein-tyrosine-phosphatase;Protein tyrosine phosphatase receptor type B;Protein tyrosine phosphatase receptor type B;Protein tyrosine phosphatase receptor type B;Protein tyrosine phosphatase receptor type B;Protein tyrosine phosphatase receptor type B;Protein tyros…	3;3;3;3;3;4;4;4;4;4;4;4;4;4;4;3;3	1;1;1;1;1;1;1;1;1;1;1;1;1;1;1;3;1	_VLAPQFTETQFK_	_VLAPQFTETQFK_	VLAPQFTETQFK	704.877	2	1091263	46.5004	0	211019_HFX_Pet_Urine_24fraction_No_05_E01	Canis lupus familiaris	uniprot-taxonomy_9615(canis_lupus_familiaris_220503_836sw_114891_tl)
A0A5F4BP45;A0A5F4BZR2;A0A5F4C8K0;A0A5F4D8S7;A0A5F4DD70;A0A8C0MH18;A0A8C0MII7;A0A8C0MIT3;A0A8C0MKY0;A0A8C0RDZ7;A0A8C0S6E1;A0A8C0S6S8;A0A8C0S6W8;A0A8C0S774;A0A8C0YUF7;F1PGJ4;F6UUL8	tr	A0A5F4BP45_CANLF;A0A5F4BZR2_CANLF;A0A5F4C8K0_CANLF;A0A5F4D8S7_CANLF;A0A5F4DD70_CANLF;A0A8C0MH18_CANLF;A0A8C0MII7_CANLF;A0A8C0MIT3_CANLF;A0A8C0MKY0_CANLF;A0A8C0RDZ7_CANLF;A0A8C0S6E1_CANLF;A0A8C0S6S8_CANLF;A0A8C0S6W8_CANLF;A0A8C0S774_CANLF;A0A8C0YUF7_CANLF;F1PGJ4_CANLF;F6UUL8_CANLF	PTPRB;PTPRB;PTPRB;PTPRB;PTPRB;;;;;;;;;;;PTPRB;PTPRB	Protein-tyrosine-phosphatase;Protein tyrosine phosphatase receptor type B;Protein-tyrosine-phosphatase;Protein-tyrosine-phosphatase;Protein-tyrosine-phosphatase;Protein tyrosine phosphatase receptor type B;Protein tyrosine phosphatase receptor type B;Protein tyrosine phosphatase receptor type B;Protein tyrosine phosphatase receptor type B;Protein tyrosine phosphatase receptor type B;Protein tyros…	3;3;3;3;3;4;4;4;4;4;4;4;4;4;4;3;3	1;1;1;1;1;1;1;1;1;1;1;1;1;1;1;3;1	_SLVVSWSPPAGDWEQYR_	_SLVVSWSPPAGDWEQYR_	SLVVSWSPPAGDWEQYR	988.979	2	168973	82.0717	3.99904e-05	211019_HFX_Pet_Urine_24fraction_No_07_E01	Canis lupus familiaris	uniprot-taxonomy_9615(canis_lupus_familiaris_220503_836sw_114891_tl)
A0A5F4BP45;A0A5F4BZR2;A0A5F4C8K0;A0A5F4D8S7;A0A5F4DD70;A0A8C0MH18;A0A8C0MII7;A0A8C0MIT3;A0A8C0MKY0;A0A8C0RDZ7;A0A8C0S6E1;A0A8C0S6S8;A0A8C0S6W8;A0A8C0S774;A0A8C0YUF7;F1PGJ4;F6UUL8	tr	A0A5F4BP45_CANLF;A0A5F4BZR2_CANLF;A0A5F4C8K0_CANLF;A0A5F4D8S7_CANLF;A0A5F4DD70_CANLF;A0A8C0MH18_CANLF;A0A8C0MII7_CANLF;A0A8C0MIT3_CANLF;A0A8C0MKY0_CANLF;A0A8C0RDZ7_CANLF;A0A8C0S6E1_CANLF;A0A8C0S6S8_CANLF;A0A8C0S6W8_CANLF;A0A8C0S774_CANLF;A0A8C0YUF7_CANLF;F1PGJ4_CANLF;F6UUL8_CANLF	PTPRB;PTPRB;PTPRB;PTPRB;PTPRB;;;;;;;;;;;PTPRB;PTPRB	Protein-tyrosine-phosphatase;Protein tyrosine phosphatase receptor type B;Protein-tyrosine-phosphatase;Protein-tyrosine-phosphatase;Protein-tyrosine-phosphatase;Protein tyrosine phosphatase receptor type B;Protein tyrosine phosphatase receptor type B;Protein tyrosine phosphatase receptor type B;Protein tyrosine phosphatase receptor type B;Protein tyrosine phosphatase receptor type B;Protein tyros…	3;3;3;3;3;4;4;4;4;4;4;4;4;4;4;3;3	1;1;1;1;1;1;1;1;1;1;1;1;1;1;1;3;1	_DETHYTIDDMGLIPGR_	_DETHYTIDDMGLIPGR_	DETHYTIDDMGLIPGR	611.621	3	849635	66.0542	0.000131242	211019_HFX_Pet_Urine_24fraction_No_18_E01	Canis lupus familiaris	uniprot-taxonomy_9615(canis_lupus_familiaris_220503_836sw_114891_tl)
A0A5F4BP45;A0A5F4BZR2;A0A5F4C8K0;A0A5F4D8S7;A0A5F4DD70;A0A8C0MH18;A0A8C0MII7;A0A8C0MIT3;A0A8C0MKY0;A0A8C0RDZ7;A0A8C0S6E1;A0A8C0S6S8;A0A8C0S6W8;A0A8C0S774;A0A8C0YUF7;F1PGJ4;F6UUL8	tr	A0A5F4BP45_CANLF;A0A5F4BZR2_CANLF;A0A5F4C8K0_CANLF;A0A5F4D8S7_CANLF;A0A5F4DD70_CANLF;A0A8C0MH18_CANLF;A0A8C0MII7_CANLF;A0A8C0MIT3_CANLF;A0A8C0MKY0_CANLF;A0A8C0RDZ7_CANLF;A0A8C0S6E1_CANLF;A0A8C0S6S8_CANLF;A0A8C0S6W8_CANLF;A0A8C0S774_CANLF;A0A8C0YUF7_CANLF;F1PGJ4_CANLF;F6UUL8_CANLF	PTPRB;PTPRB;PTPRB;PTPRB;PTPRB;;;;;;;;;;;PTPRB;PTPRB	Protein-tyrosine-phosphatase;Protein tyrosine phosphatase receptor type B;Protein-tyrosine-phosphatase;Protein-tyrosine-phosphatase;Protein-tyrosine-phosphatase;Protein tyrosine phosphatase receptor type B;Protein tyrosine phosphatase receptor type B;Protein tyrosine phosphatase receptor type B;Protein tyrosine phosphatase receptor type B;Protein tyrosine phosphatase receptor type B;Protein tyros…	3;3;3;3;3;4;4;4;4;4;4;4;4;4;4;3;3	1;1;1;1;1;1;1;1;1;1;1;1;1;1;1;3;1	_DETHYTIDDM[+16]GLIPGR_	_DETHYTIDDM[Oxidation (M)]GLIPGR_	DETHYTIDDMGLIPGR	616.953	3	2103265	46.0313	0.000188887	211019_HFX_Pet_Urine_24fraction_No_18_E01	Canis lupus familiaris	uniprot-taxonomy_9615(canis_lupus_familiaris_220503_836sw_114891_tl)
A0A5F4BP45;A0A5F4BZR2;A0A5F4C8K0;A0A5F4D8S7;A0A5F4DD70;A0A8C0MH18;A0A8C0MII7;A0A8C0MIT3;A0A8C0MKY0;A0A8C0RDZ7;A0A8C0S6E1;A0A8C0S6S8;A0A8C0S6W8;A0A8C0S774;A0A8C0YUF7;F1PGJ4;F6UUL8	tr	A0A5F4BP45_CANLF;A0A5F4BZR2_CANLF;A0A5F4C8K0_CANLF;A0A5F4D8S7_CANLF;A0A5F4DD70_CANLF;A0A8C0MH18_CANLF;A0A8C0MII7_CANLF;A0A8C0MIT3_CANLF;A0A8C0MKY0_CANLF;A0A8C0RDZ7_CANLF;A0A8C0S6E1_CANLF;A0A8C0S6S8_CANLF;A0A8C0S6W8_CANLF;A0A8C0S774_CANLF;A0A8C0YUF7_CANLF;F1PGJ4_CANLF;F6UUL8_CANLF	PTPRB;PTPRB;PTPRB;PTPRB;PTPRB;;;;;;;;;;;PTPRB;PTPRB	Protein-tyrosine-phosphatase;Protein tyrosine phosphatase receptor type B;Protein-tyrosine-phosphatase;Protein-tyrosine-phosphatase;Protein-tyrosine-phosphatase;Protein tyrosine phosphatase receptor type B;Protein tyrosine phosphatase receptor type B;Protein tyrosine phosphatase receptor type B;Protein tyrosine phosphatase receptor type B;Protein tyrosine phosphatase receptor type B;Protein tyros…	3;3;3;3;3;4;4;4;4;4;4;4;4;4;4;3;3	1;1;1;1;1;1;1;1;1;1;1;1;1;1;1;3;1	_LYSVTVSTR_	_LYSVTVSTR_	LYSVTVSTR	513.285	2	942749	7.25549	0.000160581	211019_HFX_Pet_Urine_24fraction_No_23_E01	Canis lupus familiaris	uniprot-taxonomy_9615(canis_lupus_familiaris_220503_836sw_114891_tl)
A0A5F4BP45;A0A5F4BZR2;A0A5F4C8K0;A0A5F4D8S7;A0A5F4DD70;A0A8C0MH18;A0A8C0MII7;A0A8C0MIT3;A0A8C0MKY0;A0A8C0RDZ7;A0A8C0S6E1;A0A8C0S6S8;A0A8C0S6W8;A0A8C0S774;A0A8C0YUF7;F1PGJ4;F6UUL8	tr	A0A5F4BP45_CANLF;A0A5F4BZR2_CANLF;A0A5F4C8K0_CANLF;A0A5F4D8S7_CANLF;A0A5F4DD70_CANLF;A0A8C0MH18_CANLF;A0A8C0MII7_CANLF;A0A8C0MIT3_CANLF;A0A8C0MKY0_CANLF;A0A8C0RDZ7_CANLF;A0A8C0S6E1_CANLF;A0A8C0S6S8_CANLF;A0A8C0S6W8_CANLF;A0A8C0S774_CANLF;A0A8C0YUF7_CANLF;F1PGJ4_CANLF;F6UUL8_CANLF	PTPRB;PTPRB;PTPRB;PTPRB;PTPRB;;;;;;;;;;;PTPRB;PTPRB	Protein-tyrosine-phosphatase;Protein tyrosine phosphatase receptor type B;Protein-tyrosine-phosphatase;Protein-tyrosine-phosphatase;Protein-tyrosine-phosphatase;Protein tyrosine phosphatase receptor type B;Protein tyrosine phosphatase receptor type B;Protein tyrosine phosphatase receptor type B;Protein tyrosine phosphatase receptor type B;Protein tyrosine phosphatase receptor type B;Protein tyros…	3;3;3;3;3;4;4;4;4;4;4;4;4;4;4;3;3	1;1;1;1;1;1;1;1;1;1;1;1;1;1;1;3;1	_STEDLLVTWSR_	_STEDLLVTWSR_	STEDLLVTWSR	653.836	2	634447	62.6716	0.000329022	211019_HFX_Pet_Urine_24fraction_No_23_E01	Canis lupus familiaris	uniprot-taxonomy_9615(canis_lupus_familiaris_220503_836sw_114891_tl)
A0A5F4BP49;A0A5F4CPG0;A0A5F4CT24;A0A5F4D5E9;A0A5F4DMX2;A0A8C0NA87;A0A8C0QDE6;A0A8C0QGT4;A0A8C0QH72;A0A8C0RZ74;F1PQD4;J9PBP4	tr	A0A5F4BP49_CANLF;A0A5F4CPG0_CANLF;A0A5F4CT24_CANLF;A0A5F4D5E9_CANLF;A0A5F4DMX2_CANLF;A0A8C0NA87_CANLF;A0A8C0QDE6_CANLF;A0A8C0QGT4_CANLF;A0A8C0QH72_CANLF;A0A8C0RZ74_CANLF;F1PQD4_CANLF;J9PBP4_CANLF	SEPTIN8	Septin-8;Septin-8;Septin-8;Septin-8;Septin-8;Septin 8;Septin 8;Septin 8;Septin 8;Septin 8;Septin-8;Septin-8	3;3;3;3;3;4;4;4;4;4;3;3	1;1;1;1;1;1;1;1;1;1;3;2	_AAVEALQSQALHATSQQPLR_	_AAVEALQSQALHATSQQPLR_	AAVEALQSQALHATSQQPLR	707.047	3	268344	34.236	0	211019_HFX_Pet_Urine_24fraction_No_01_E01	Canis lupus familiaris	uniprot-taxonomy_9615(canis_lupus_familiaris_220503_836sw_114891_tl)
A0A5F4BP49;A0A5F4CPG0;A0A5F4CT24;A0A5F4D5E9;A0A5F4DMX2;A0A8C0NA87;A0A8C0QDE6;A0A8C0QGT4;A0A8C0QH72;A0A8C0RZ74;F1PQD4;J9PBP4	tr	A0A5F4BP49_CANLF;A0A5F4CPG0_CANLF;A0A5F4CT24_CANLF;A0A5F4D5E9_CANLF;A0A5F4DMX2_CANLF;A0A8C0NA87_CANLF;A0A8C0QDE6_CANLF;A0A8C0QGT4_CANLF;A0A8C0QH72_CANLF;A0A8C0RZ74_CANLF;F1PQD4_CANLF;J9PBP4_CANLF	SEPTIN8	Septin-8;Septin-8;Septin-8;Septin-8;Septin-8;Septin 8;Septin 8;Septin 8;Septin 8;Septin 8;Septin-8;Septin-8	3;3;3;3;3;4;4;4;4;4;3;3	1;1;1;1;1;1;1;1;1;1;3;2	_ELEEETNAFNR_	_ELEEETNAFNR_	ELEEETNAFNR	676.31	2	1960875	11.6565	0.000723651	211019_HFX_Pet_Urine_24fraction_No_01_E01	Canis lupus familiaris	uniprot-taxonomy_9615(canis_lupus_familiaris_220503_836sw_114891_tl)
A0A5F4BP49;A0A5F4CPG0;A0A5F4CT24;A0A5F4D5E9;A0A5F4DMX2;A0A8C0NA87;A0A8C0QDE6;A0A8C0QGT4;A0A8C0QH72;A0A8C0RZ74;F1PQD4;J9PBP4	tr	A0A5F4BP49_CANLF;A0A5F4CPG0_CANLF;A0A5F4CT24_CANLF;A0A5F4D5E9_CANLF;A0A5F4DMX2_CANLF;A0A8C0NA87_CANLF;A0A8C0QDE6_CANLF;A0A8C0QGT4_CANLF;A0A8C0QH72_CANLF;A0A8C0RZ74_CANLF;F1PQD4_CANLF;J9PBP4_CANLF	SEPTIN8	Septin-8;Septin-8;Septin-8;Septin-8;Septin-8;Septin 8;Septin 8;Septin 8;Septin 8;Septin 8;Septin-8;Septin-8	3;3;3;3;3;4;4;4;4;4;3;3	1;1;1;1;1;1;1;1;1;1;3;2	_LTIVDAVGFGDQINK_	_LTIVDAVGFGDQINK_	LTIVDAVGFGDQINK	795.43	2	205991	76.5292	0	211019_HFX_Pet_Urine_24fraction_No_08_E01	Canis lupus familiaris	uniprot-taxonomy_9615(canis_lupus_familiaris_220503_836sw_114891_tl)
A0A5F4BP49;A0A5F4CPG0;A0A5F4CT24;A0A5F4D5E9;A0A5F4DMX2;A0A8C0NA87;A0A8C0QDE6;A0A8C0QGT4;A0A8C0QH72;A0A8C0RZ74;F1PQD4;J9PBP4	tr	A0A5F4BP49_CANLF;A0A5F4CPG0_CANLF;A0A5F4CT24_CANLF;A0A5F4D5E9_CANLF;A0A5F4DMX2_CANLF;A0A8C0NA87_CANLF;A0A8C0QDE6_CANLF;A0A8C0QGT4_CANLF;A0A8C0QH72_CANLF;A0A8C0RZ74_CANLF;F1PQD4_CANLF;J9PBP4_CANLF	SEPTIN8	Septin-8;Septin-8;Septin-8;Septin-8;Septin-8;Septin 8;Septin 8;Septin 8;Septin 8;Septin 8;Septin-8;Septin-8	3;3;3;3;3;4;4;4;4;4;3;3	1;1;1;1;1;1;1;1;1;1;3;2	_SLFDYHDTR_	_SLFDYHDTR_	SLFDYHDTR	385.181	3	1276645	18.3855	3.99904e-05	211019_HFX_Pet_Urine_24fraction_No_16_E01	Canis lupus familiaris	uniprot-taxonomy_9615(canis_lupus_familiaris_220503_836sw_114891_tl)
A0A5F4BP59;A0A5F4BUS5;A0A5F4C2B0;A0A5F4C738;A0A5F4C8Y0;A0A5F4CBR1;A0A5F4CGL7;A0A5F4CGP8;A0A5F4CPX9;A0A5F4CS22;A0A5F4CT67;A0A5F4CWU6;A0A5F4CZN2;A0A5F4CZP9;A0A5F4D0I8;A0A5F4D4V3;A0A5F4D5Z5;A0A5F4D6R1;A0A5F4DD38;A0A8C0MX03;A0A8C0MX43;A0A8C0N186;A0A8C0N198;A0A8C0N1A5;A0A8C0N4T1;A0A8C0P3E2;A0A8C0PEX9;A0A8C0PFF5;A0A8C0PFL1;A0A8C0QCF1;A0A8C0QCP7;A0A8C0QD86;A0A8C0QDN2;A0A8C0QI67;A0A8C0QIW9;A0A8C0QJA2;A0A…	tr	A0A5F4BP59_CANLF;A0A5F4BUS5_CANLF;A0A5F4C2B0_CANLF;A0A5F4C738_CANLF;A0A5F4C8Y0_CANLF;A0A5F4CBR1_CANLF;A0A5F4CGL7_CANLF;A0A5F4CGP8_CANLF;A0A5F4CPX9_CANLF;A0A5F4CS22_CANLF;A0A5F4CT67_CANLF;A0A5F4CWU6_CANLF;A0A5F4CZN2_CANLF;A0A5F4CZP9_CANLF;A0A5F4D0I8_CANLF;A0A5F4D4V3_CANLF;A0A5F4D5Z5_CANLF;A0A5F4D6R1_CANLF;A0A5F4DD38_CANLF;A0A8C0MX03_CANLF;A0A8C0MX43_CANLF;A0A8C0N186_CANLF;A0A8C0N198_CANLF;A0A8C0N1…	TNS3;TNS3;TNS1;TNS3;TNS2;TNS3;TNS1;TNS1;TNS3;TNS3;TNS3;TNS1;TNS1;TNS1;TNS3;TNS1;TNS3;TNS1;TNS1;;;;;;;;;;;;;;;;;;;;;;;;;TNS1;TNS2;TNS3	Tensin 3;Tensin 3;Tensin 1;Tensin 3;Tensin 2;Tensin 3;Tensin 1;Tensin 1;Tensin 3;Tensin 3;Tensin 3;Tensin 1;Tensin 1;Tensin 1;Tensin 3;Tensin 1;Tensin 3;Tensin 1;Tensin 1;Tensin 3;Tensin 3;Tensin 3;Tensin 3;Tensin 3;Tensin 3;Tensin 1;Tensin 1;Tensin 1;Tensin 1;Tensin 3;Tensin 3;Tensin 3;Tensin 3;Tensin 3;Tensin 3;Tensin 3;Tensin 3;Tensin 3;Tensin 3;Tensin 1;Tensin 1;Tensin 1;Tensin 1;Tensin 1;Ten…	3;3;3;3;3;3;3;3;3;3;3;3;3;3;3;3;3;3;3;4;4;4;4;4;4;4;4;4;4;4;4;4;4;4;4;4;4;4;4;4;4;4;4;3;3;3	1;1;1;1;1;1;1;1;1;1;1;1;1;1;1;1;1;1;1;1;1;1;1;1;1;1;1;1;1;1;1;1;1;1;1;1;1;1;1;1;1;1;1;3;3;3	_VSAQGITLTDNQR_	_VSAQGITLTDNQR_	VSAQGITLTDNQR	701.868	2	1373070	0.61109	0	211019_HFX_Pet_Urine_24fraction_No_16_E01	Canis lupus familiaris	uniprot-taxonomy_9615(canis_lupus_familiaris_220503_836sw_114891_tl)
A0A5F4BP76;A0A8C0RPN6;A0A8C0SYE4;F1PAB7	tr	A0A5F4BP76_CANLF;A0A8C0RPN6_CANLF;A0A8C0SYE4_CANLF;F1PAB7_CANLF	ALDH9A1;;;ALDH9A1	Aldehyde dehydrogenase 9 family member A1;Uncharacterized protein;Uncharacterized protein;Aldehyde dehydrogenase 9 family member A1	3;4;4;3	1;1;1;3	_GIKPVTLELGGK_	_GIKPVTLELGGK_	GIKPVTLELGGK	606.372	2	1570319	26.0164	0	211019_HFX_Pet_Urine_24fraction_No_02_E01	Canis lupus familiaris	uniprot-taxonomy_9615(canis_lupus_familiaris_220503_836sw_114891_tl)
A0A5F4BP76;A0A8C0RPN6;A0A8C0SYE4;F1PAB7	tr	A0A5F4BP76_CANLF;A0A8C0RPN6_CANLF;A0A8C0SYE4_CANLF;F1PAB7_CANLF	ALDH9A1;;;ALDH9A1	Aldehyde dehydrogenase 9 family member A1;Uncharacterized protein;Uncharacterized protein;Aldehyde dehydrogenase 9 family member A1	3;4;4;3	1;1;1;3	_GIKPVTLELGGK_	_GIKPVTLELGGK_	GIKPVTLELGGK	404.583	3	168104	26.0164	0.00676015	211019_HFX_Pet_Urine_24fraction_No_02_E01	Canis lupus familiaris	uniprot-taxonomy_9615(canis_lupus_familiaris_220503_836sw_114891_tl)
A0A5F4BP76;A0A8C0RPN6;A0A8C0SYE4;F1PAB7	tr	A0A5F4BP76_CANLF;A0A8C0RPN6_CANLF;A0A8C0SYE4_CANLF;F1PAB7_CANLF	ALDH9A1;;;ALDH9A1	Aldehyde dehydrogenase 9 family member A1;Uncharacterized protein;Uncharacterized protein;Aldehyde dehydrogenase 9 family member A1	3;4;4;3	1;1;1;3	_VIATFTC[+57]SGEK_	_VIATFTC[Carbamidomethyl (C)]SGEK_	VIATFTCSGEK	606.8	2	7030865	8.31762	0	211019_HFX_Pet_Urine_24fraction_No_04_E01	Canis lupus familiaris	uniprot-taxonomy_9615(canis_lupus_familiaris_220503_836sw_114891_tl)
A0A5F4BP76;A0A8C0RPN6;A0A8C0SYE4;F1PAB7	tr	A0A5F4BP76_CANLF;A0A8C0RPN6_CANLF;A0A8C0SYE4_CANLF;F1PAB7_CANLF	ALDH9A1;;;ALDH9A1	Aldehyde dehydrogenase 9 family member A1;Uncharacterized protein;Uncharacterized protein;Aldehyde dehydrogenase 9 family member A1	3;4;4;3	1;1;1;3	_ANDTSFGLAAGVFTR_	_ANDTSFGLAAGVFTR_	ANDTSFGLAAGVFTR	763.884	2	699497	70.2229	0.000131242	211019_HFX_Pet_Urine_24fraction_No_06_E01	Canis lupus familiaris	uniprot-taxonomy_9615(canis_lupus_familiaris_220503_836sw_114891_tl)
A0A5F4BP76;A0A8C0RPN6;A0A8C0SYE4;F1PAB7	tr	A0A5F4BP76_CANLF;A0A8C0RPN6_CANLF;A0A8C0SYE4_CANLF;F1PAB7_CANLF	ALDH9A1;;;ALDH9A1	Aldehyde dehydrogenase 9 family member A1;Uncharacterized protein;Uncharacterized protein;Aldehyde dehydrogenase 9 family member A1	3;4;4;3	1;1;1;3	_SPLIIFSDC[+57]DLENVVK_	_SPLIIFSDC[Carbamidomethyl (C)]DLENVVK_	SPLIIFSDCDLENVVK	924.974	2	346956	99.9383	0.000131242	211019_HFX_Pet_Urine_24fraction_No_07_E01	Canis lupus familiaris	uniprot-taxonomy_9615(canis_lupus_familiaris_220503_836sw_114891_tl)
A0A5F4BP76;A0A8C0RPN6;A0A8C0SYE4;F1PAB7	tr	A0A5F4BP76_CANLF;A0A8C0RPN6_CANLF;A0A8C0SYE4_CANLF;F1PAB7_CANLF	ALDH9A1;;;ALDH9A1	Aldehyde dehydrogenase 9 family member A1;Uncharacterized protein;Uncharacterized protein;Aldehyde dehydrogenase 9 family member A1	3;4;4;3	1;1;1;3	_IGDPLLEDTR_	_IGDPLLEDTR_	IGDPLLEDTR	564.798	2	13542760	34.0336	3.99904e-05	211019_HFX_Pet_Urine_24fraction_No_09_E01	Canis lupus familiaris	uniprot-taxonomy_9615(canis_lupus_familiaris_220503_836sw_114891_tl)
A0A5F4BP76;A0A8C0RPN6;A0A8C0SYE4;F1PAB7	tr	A0A5F4BP76_CANLF;A0A8C0RPN6_CANLF;A0A8C0SYE4_CANLF;F1PAB7_CANLF	ALDH9A1;;;ALDH9A1	Aldehyde dehydrogenase 9 family member A1;Uncharacterized protein;Uncharacterized protein;Aldehyde dehydrogenase 9 family member A1	3;4;4;3	1;1;1;3	_EILDEFTR_	_EILDEFTR_	EILDEFTR	511.761	2	5750452	44.2561	0.000819448	211019_HFX_Pet_Urine_24fraction_No_13_E01	Canis lupus familiaris	uniprot-taxonomy_9615(canis_lupus_familiaris_220503_836sw_114891_tl)
A0A5F4BP76;A0A8C0RPN6;A0A8C0SYE4;F1PAB7	tr	A0A5F4BP76_CANLF;A0A8C0RPN6_CANLF;A0A8C0SYE4_CANLF;F1PAB7_CANLF	ALDH9A1;;;ALDH9A1	Aldehyde dehydrogenase 9 family member A1;Uncharacterized protein;Uncharacterized protein;Aldehyde dehydrogenase 9 family member A1	3;4;4;3	1;1;1;3	_VAIEYYSQLK_	_VAIEYYSQLK_	VAIEYYSQLK	607.327	2	1903745	24.4608	0	211019_HFX_Pet_Urine_24fraction_No_22_E01	Canis lupus familiaris	uniprot-taxonomy_9615(canis_lupus_familiaris_220503_836sw_114891_tl)
A0A5F4BP76;A0A8C0RPN6;A0A8C0SYE4;F1PAB7	tr	A0A5F4BP76_CANLF;A0A8C0RPN6_CANLF;A0A8C0SYE4_CANLF;F1PAB7_CANLF	ALDH9A1;;;ALDH9A1	Aldehyde dehydrogenase 9 family member A1;Uncharacterized protein;Uncharacterized protein;Aldehyde dehydrogenase 9 family member A1	3;4;4;3	1;1;1;3	_VSFTGSVPTGM[+16]K_	_VSFTGSVPTGM[Oxidation (M)]K_	VSFTGSVPTGMK	613.808	2	4425396	10.3155	0	211019_HFX_Pet_Urine_24fraction_No_24_E01	Canis lupus familiaris	uniprot-taxonomy_9615(canis_lupus_familiaris_220503_836sw_114891_tl)
A0A5F4BP76;A0A8C0RPN6;A0A8C0SYE4;F1PAB7	tr	A0A5F4BP76_CANLF;A0A8C0RPN6_CANLF;A0A8C0SYE4_CANLF;F1PAB7_CANLF	ALDH9A1;;;ALDH9A1	Aldehyde dehydrogenase 9 family member A1;Uncharacterized protein;Uncharacterized protein;Aldehyde dehydrogenase 9 family member A1	3;4;4;3	1;1;1;3	_VSFTGSVPTGMK_	_VSFTGSVPTGMK_	VSFTGSVPTGMK	605.81	2	7560112	22.9004	0	211019_HFX_Pet_Urine_24fraction_No_24_E01	Canis lupus familiaris	uniprot-taxonomy_9615(canis_lupus_familiaris_220503_836sw_114891_tl)
A0A5F4BP78;A0A8C0RTY7;A0A8C0TP84;F1Q3A2	tr	A0A5F4BP78_CANLF;A0A8C0RTY7_CANLF;A0A8C0TP84_CANLF;F1Q3A2_CANLF	TMPRSS11E;;;TMPRSS11E	Transmembrane serine protease 11E;Transmembrane serine protease 11E;Transmembrane serine protease 11E;Transmembrane protease serine	4;4;4;3	1;1;1;3	_RDAC[+57]QGDSGGPLVSPDAR_	_RDAC[Carbamidomethyl (C)]QGDSGGPLVSPDAR_	RDACQGDSGGPLVSPDAR	619.955	3	130574	-10.8582	0	211019_HFX_Pet_Urine_24fraction_No_04_E01	Canis lupus familiaris	uniprot-taxonomy_9615(canis_lupus_familiaris_220503_836sw_114891_tl)
A0A5F4BP84;A0A5F4CBY2;A0A5F4CVQ7;A0A8C0NDM9;A0A8C0NDT0;A0A8C0NL51;A0A8C0QPX7;E2RNP9	tr	A0A5F4BP84_CANLF;A0A5F4CBY2_CANLF;A0A5F4CVQ7_CANLF;A0A8C0NDM9_CANLF;A0A8C0NDT0_CANLF;A0A8C0NL51_CANLF;A0A8C0QPX7_CANLF;E2RNP9_CANLF	TINAG	Tubulointerstitial nephritis antigen	4;4;4;4;4;4;4;3	1	_DGQLYEEGSVIK_	_DGQLYEEGSVIK_	DGQLYEEGSVIK	669.333	2	1354897	30.5391	0.000600337	211019_HFX_Pet_Urine_24fraction_No_06_E01	Canis lupus familiaris	uniprot-taxonomy_9615(canis_lupus_familiaris_220503_836sw_114891_tl)
A0A5F4BP84;A0A5F4CBY2;A0A5F4CVQ7;A0A8C0NDM9;A0A8C0NDT0;A0A8C0NL51;A0A8C0QPX7;E2RNP9	tr	A0A5F4BP84_CANLF;A0A5F4CBY2_CANLF;A0A5F4CVQ7_CANLF;A0A8C0NDM9_CANLF;A0A8C0NDT0_CANLF;A0A8C0NL51_CANLF;A0A8C0QPX7_CANLF;E2RNP9_CANLF	TINAG	Tubulointerstitial nephritis antigen	4;4;4;4;4;4;4;3	1	_EVNPGTAFTR_	_EVNPGTAFTR_	EVNPGTAFTR	546.278	2	3933888	5.77925	0	211019_HFX_Pet_Urine_24fraction_No_11_E01	Canis lupus familiaris	uniprot-taxonomy_9615(canis_lupus_familiaris_220503_836sw_114891_tl)
A0A5F4BP93;A0A5F4CLG0;A0A5F4DIM9;A0A8C0NFS9;A0A8C0NGC6;A0A8C0S1I4;E2R1D1	tr	A0A5F4BP93_CANLF;A0A5F4CLG0_CANLF;A0A5F4DIM9_CANLF;A0A8C0NFS9_CANLF;A0A8C0NGC6_CANLF;A0A8C0S1I4_CANLF;E2R1D1_CANLF	GMPPA	GDP-mannose pyrophosphorylase A	4;3;3;4;4;4;3	1;1;1;1;1;1;2	_AVILIGGPQK_	_AVILIGGPQK_	AVILIGGPQK	498.316	2	1205282	26.8339	0	211019_HFX_Pet_Urine_24fraction_No_07_E01	Canis lupus familiaris	uniprot-taxonomy_9615(canis_lupus_familiaris_220503_836sw_114891_tl)
A0A5F4BP93;A0A5F4CLG0;A0A5F4DIM9;A0A8C0NFS9;A0A8C0NGC6;A0A8C0S1I4;E2R1D1	tr	A0A5F4BP93_CANLF;A0A5F4CLG0_CANLF;A0A5F4DIM9_CANLF;A0A8C0NFS9_CANLF;A0A8C0NGC6_CANLF;A0A8C0S1I4_CANLF;E2R1D1_CANLF	GMPPA	GDP-mannose pyrophosphorylase A	4;3;3;4;4;4;3	1;1;1;1;1;1;2	_FLEAAQQEFNLPVR_	_FLEAAQQEFNLPVR_	FLEAAQQEFNLPVR	831.436	2	185305	70.9282	0	211019_HFX_Pet_Urine_24fraction_No_08_E01	Canis lupus familiaris	uniprot-taxonomy_9615(canis_lupus_familiaris_220503_836sw_114891_tl)
A0A5F4BP93;A0A5F4CLG0;A0A5F4DIM9;A0A8C0NFS9;A0A8C0NGC6;A0A8C0S1I4;E2R1D1	tr	A0A5F4BP93_CANLF;A0A5F4CLG0_CANLF;A0A5F4DIM9_CANLF;A0A8C0NFS9_CANLF;A0A8C0NGC6_CANLF;A0A8C0S1I4_CANLF;E2R1D1_CANLF	GMPPA	GDP-mannose pyrophosphorylase A	4;3;3;4;4;4;3	1;1;1;1;1;1;2	_VEGTPNDPNPNDPR_	_VEGTPNDPNPNDPR_	VEGTPNDPNPNDPR	761.35	2	144738	-1798.41	9.67087e-05	211019_HFX_Pet_Urine_24fraction_No_21_E01	Canis lupus familiaris	uniprot-taxonomy_9615(canis_lupus_familiaris_220503_836sw_114891_tl)
A0A5F4BP97;A0A5F4BSV0;A0A5F4BVE3;A0A5F4C5E1;A0A5F4C9R0;A0A5F4CKT4;A0A5F4DGN9;A0A8C0NAB6;A0A8C0NDQ9;A0A8C0NFZ8;A0A8C0NGH4;A0A8C0NIW6;A0A8C0RKH2;A0A8C0SGB1;A0A8C0SH26;A0A8C0SH59;A0A8C0YXC4;F1PP14;J9NUJ0	tr	A0A5F4BP97_CANLF;A0A5F4BSV0_CANLF;A0A5F4BVE3_CANLF;A0A5F4C5E1_CANLF;A0A5F4C9R0_CANLF;A0A5F4CKT4_CANLF;A0A5F4DGN9_CANLF;A0A8C0NAB6_CANLF;A0A8C0NDQ9_CANLF;A0A8C0NFZ8_CANLF;A0A8C0NGH4_CANLF;A0A8C0NIW6_CANLF;A0A8C0RKH2_CANLF;A0A8C0SGB1_CANLF;A0A8C0SH26_CANLF;A0A8C0SH59_CANLF;A0A8C0YXC4_CANLF;F1PP14_CANLF;J9NUJ0_CANLF	RHOT1;RHOT1;RHOT1;RHOT1;RHOT1;RHOT1;RHOT1;RHOT1;RHOT1;RHOT1;RHOT1;RHOT1;RHOT1;;;;;RHOT1;RHOT1	Mitochondrial Rho GTPase;Mitochondrial Rho GTPase;Mitochondrial Rho GTPase;Mitochondrial Rho GTPase;Mitochondrial Rho GTPase;Mitochondrial Rho GTPase;Mitochondrial Rho GTPase;Ras homolog family member T1;Ras homolog family member T1;Ras homolog family member T1;Ras homolog family member T1;Ras homolog family member T1;Ras homolog family member T1;Ras homolog family member T1;Ras homolog family me…	3;3;3;3;3;3;3;4;4;4;4;4;4;4;4;4;4;3;3	1;1;1;1;1;1;1;1;1;1;1;1;1;1;1;1;1;3;1	_LPLILVGNK_	_LPLILVGNK_	LPLILVGNK	483.821	2	190993	57.2389	0.000200206	211019_HFX_Pet_Urine_24fraction_No_23_E01	Canis lupus familiaris	uniprot-taxonomy_9615(canis_lupus_familiaris_220503_836sw_114891_tl)
A0A5F4BPA7;A0A5F4CEU4;A0A5F4CID2;A0A5F4CIL6;A0A5F4CRZ5;A0A5F4CUB1;A0A5F4CVB2;A0A8C0NWM1;A0A8C0P6H2;A0A8C0RNI4;A0A8C0TJ74;A0A8C0TKA7;A0A8C0TN13;A0A8C0Z5A7;E2RES4	tr	A0A5F4BPA7_CANLF;A0A5F4CEU4_CANLF;A0A5F4CID2_CANLF;A0A5F4CIL6_CANLF;A0A5F4CRZ5_CANLF;A0A5F4CUB1_CANLF;A0A5F4CVB2_CANLF;A0A8C0NWM1_CANLF;A0A8C0P6H2_CANLF;A0A8C0RNI4_CANLF;A0A8C0TJ74_CANLF;A0A8C0TKA7_CANLF;A0A8C0TN13_CANLF;A0A8C0Z5A7_CANLF;E2RES4_CANLF	SMTN	Smoothelin	4	1;1;1;1;1;1;1;1;1;1;1;1;1;1;3	_LEQC[+57]EVPEQEK_	_LEQC[Carbamidomethyl (C)]EVPEQEK_	LEQCEVPEQEK	694.822	2	149428	-632.984	0	211019_HFX_Pet_Urine_24fraction_No_20_E01	Canis lupus familiaris	uniprot-taxonomy_9615(canis_lupus_familiaris_220503_836sw_114891_tl)
A0A5F4BPB2;A0A5F4BQE1;A0A5F4C9M0;A0A8C0M2Q2;A0A8C0RAN5;A0A8C0S6Y4;A0A8C0S765;E2RQ97	tr	A0A5F4BPB2_CANLF;A0A5F4BQE1_CANLF;A0A5F4C9M0_CANLF;A0A8C0M2Q2_CANLF;A0A8C0RAN5_CANLF;A0A8C0S6Y4_CANLF;A0A8C0S765_CANLF;E2RQ97_CANLF	MON1B	Vacuolar fusion protein MON1 homolog;Vacuolar fusion protein MON1 homolog;Vacuolar fusion protein MON1 homolog;MON1 homolog B, secretory trafficking associated;MON1 homolog B, secretory trafficking associated;MON1 homolog B, secretory trafficking associated;MON1 homolog B, secretory trafficking associated;Vacuolar fusion protein MON1 homolog	3;3;3;4;4;4;4;3	1;1;1;1;1;1;1;2	_DPGALLLGAVR_	_DPGALLLGAVR_	DPGALLLGAVR	541.322	2	250813	72.3376	0	211019_HFX_Pet_Urine_24fraction_No_08_E01	Canis lupus familiaris	uniprot-taxonomy_9615(canis_lupus_familiaris_220503_836sw_114891_tl)
A0A5F4BPB5;A0A5F4C3T2;A0A5F4CEL2;A0A5F4CPU2;A0A5F4CRZ3;A0A5F4D658;A0A8C0M221;A0A8C0M2E2;A0A8C0M3W3;A0A8C0M918;A0A8C0RAV8;A0A8C0S9H5;A0A8C0SAF4;A0A8C0SAW1;F1PHH0;J9P1Z4	tr	A0A5F4BPB5_CANLF;A0A5F4C3T2_CANLF;A0A5F4CEL2_CANLF;A0A5F4CPU2_CANLF;A0A5F4CRZ3_CANLF;A0A5F4D658_CANLF;A0A8C0M221_CANLF;A0A8C0M2E2_CANLF;A0A8C0M3W3_CANLF;A0A8C0M918_CANLF;A0A8C0RAV8_CANLF;A0A8C0S9H5_CANLF;A0A8C0SAF4_CANLF;A0A8C0SAW1_CANLF;F1PHH0_CANLF;J9P1Z4_CANLF	NTM	Neurotrimin	4	1;1;1;1;1;1;1;1;1;1;1;1;1;1;3;2	_EQSGDYEC[+57]SASNDVAAPVVR_	_EQSGDYEC[Carbamidomethyl (C)]SASNDVAAPVVR_	EQSGDYECSASNDVAAPVVR	1077.47	2	9756733	24.006	0.000849124	211019_HFX_Pet_Urine_24fraction_No_04_E01	Canis lupus familiaris	uniprot-taxonomy_9615(canis_lupus_familiaris_220503_836sw_114891_tl)
A0A5F4BPB5;A0A5F4C3T2;A0A5F4CEL2;A0A5F4CPU2;A0A5F4CRZ3;A0A5F4D658;A0A8C0M221;A0A8C0M2E2;A0A8C0M3W3;A0A8C0M918;A0A8C0RAV8;A0A8C0S9H5;A0A8C0SAF4;A0A8C0SAW1;F1PHH0;J9P1Z4	tr	A0A5F4BPB5_CANLF;A0A5F4C3T2_CANLF;A0A5F4CEL2_CANLF;A0A5F4CPU2_CANLF;A0A5F4CRZ3_CANLF;A0A5F4D658_CANLF;A0A8C0M221_CANLF;A0A8C0M2E2_CANLF;A0A8C0M3W3_CANLF;A0A8C0M918_CANLF;A0A8C0RAV8_CANLF;A0A8C0S9H5_CANLF;A0A8C0SAF4_CANLF;A0A8C0SAW1_CANLF;F1PHH0_CANLF;J9P1Z4_CANLF	NTM	Neurotrimin	4	1;1;1;1;1;1;1;1;1;1;1;1;1;1;3;2	_VHLIVQVSPK_	_VHLIVQVSPK_	VHLIVQVSPK	373.901	3	185673	25.6621	0.00244858	211019_HFX_Pet_Urine_24fraction_No_09_E01	Canis lupus familiaris	uniprot-taxonomy_9615(canis_lupus_familiaris_220503_836sw_114891_tl)
A0A5F4BPB5;A0A5F4C3T2;A0A5F4CEL2;A0A5F4CPU2;A0A5F4CRZ3;A0A5F4D658;A0A8C0M221;A0A8C0M2E2;A0A8C0M3W3;A0A8C0M918;A0A8C0RAV8;A0A8C0S9H5;A0A8C0SAF4;A0A8C0SAW1;F1PHH0;J9P1Z4	tr	A0A5F4BPB5_CANLF;A0A5F4C3T2_CANLF;A0A5F4CEL2_CANLF;A0A5F4CPU2_CANLF;A0A5F4CRZ3_CANLF;A0A5F4D658_CANLF;A0A8C0M221_CANLF;A0A8C0M2E2_CANLF;A0A8C0M3W3_CANLF;A0A8C0M918_CANLF;A0A8C0RAV8_CANLF;A0A8C0S9H5_CANLF;A0A8C0SAF4_CANLF;A0A8C0SAW1_CANLF;F1PHH0_CANLF;J9P1Z4_CANLF	NTM	Neurotrimin	4	1;1;1;1;1;1;1;1;1;1;1;1;1;1;3;2	_VHLIVQVSPK_	_VHLIVQVSPK_	VHLIVQVSPK	560.348	2	804828	25.6621	3.99904e-05	211019_HFX_Pet_Urine_24fraction_No_10_E01	Canis lupus familiaris	uniprot-taxonomy_9615(canis_lupus_familiaris_220503_836sw_114891_tl)
A0A5F4BPB5;A0A5F4C3T2;A0A5F4CEL2;A0A5F4CPU2;A0A5F4CRZ3;A0A5F4D658;A0A8C0M221;A0A8C0M2E2;A0A8C0M3W3;A0A8C0M918;A0A8C0RAV8;A0A8C0S9H5;A0A8C0SAF4;A0A8C0SAW1;F1PHH0;J9P1Z4	tr	A0A5F4BPB5_CANLF;A0A5F4C3T2_CANLF;A0A5F4CEL2_CANLF;A0A5F4CPU2_CANLF;A0A5F4CRZ3_CANLF;A0A5F4D658_CANLF;A0A8C0M221_CANLF;A0A8C0M2E2_CANLF;A0A8C0M3W3_CANLF;A0A8C0M918_CANLF;A0A8C0RAV8_CANLF;A0A8C0S9H5_CANLF;A0A8C0SAF4_CANLF;A0A8C0SAW1_CANLF;F1PHH0_CANLF;J9P1Z4_CANLF	NTM	Neurotrimin	4	1;1;1;1;1;1;1;1;1;1;1;1;1;1;3;2	_PEPTVTWR_	_PEPTVTWR_	PEPTVTWR	493.259	2	4978328	12.7856	0.000336304	211019_HFX_Pet_Urine_24fraction_No_13_E01	Canis lupus familiaris	uniprot-taxonomy_9615(canis_lupus_familiaris_220503_836sw_114891_tl)
A0A5F4BPB5;A0A5F4C3T2;A0A5F4CEL2;A0A5F4CPU2;A0A5F4CRZ3;A0A5F4D658;A0A8C0M221;A0A8C0M2E2;A0A8C0M3W3;A0A8C0M918;A0A8C0RAV8;A0A8C0S9H5;A0A8C0SAF4;A0A8C0SAW1;F1PHH0;J9P1Z4	tr	A0A5F4BPB5_CANLF;A0A5F4C3T2_CANLF;A0A5F4CEL2_CANLF;A0A5F4CPU2_CANLF;A0A5F4CRZ3_CANLF;A0A5F4D658_CANLF;A0A8C0M221_CANLF;A0A8C0M2E2_CANLF;A0A8C0M3W3_CANLF;A0A8C0M918_CANLF;A0A8C0RAV8_CANLF;A0A8C0S9H5_CANLF;A0A8C0SAF4_CANLF;A0A8C0SAW1_CANLF;F1PHH0_CANLF;J9P1Z4_CANLF	NTM	Neurotrimin	4	1;1;1;1;1;1;1;1;1;1;1;1;1;1;3;2	_AVGFVSEDEYLEIQGITR_	_AVGFVSEDEYLEIQGITR_	AVGFVSEDEYLEIQGITR	1013.51	2	2552532	96.4201	0.000578233	211019_HFX_Pet_Urine_24fraction_No_21_E01	Canis lupus familiaris	uniprot-taxonomy_9615(canis_lupus_familiaris_220503_836sw_114891_tl)
A0A5F4BPB5;A0A5F4C3T2;A0A5F4CEL2;A0A5F4CPU2;A0A5F4CRZ3;A0A5F4D658;A0A8C0M221;A0A8C0M2E2;A0A8C0M3W3;A0A8C0M918;A0A8C0RAV8;A0A8C0S9H5;A0A8C0SAF4;A0A8C0SAW1;F1PHH0;J9P1Z4	tr	A0A5F4BPB5_CANLF;A0A5F4C3T2_CANLF;A0A5F4CEL2_CANLF;A0A5F4CPU2_CANLF;A0A5F4CRZ3_CANLF;A0A5F4D658_CANLF;A0A8C0M221_CANLF;A0A8C0M2E2_CANLF;A0A8C0M3W3_CANLF;A0A8C0M918_CANLF;A0A8C0RAV8_CANLF;A0A8C0S9H5_CANLF;A0A8C0SAF4_CANLF;A0A8C0SAW1_CANLF;F1PHH0_CANLF;J9P1Z4_CANLF	NTM	Neurotrimin	4	1;1;1;1;1;1;1;1;1;1;1;1;1;1;3;2	_GTLQC[+57]EASAVPSAEFQWYK_	_GTLQC[Carbamidomethyl (C)]EASAVPSAEFQWYK_	GTLQCEASAVPSAEFQWYK	1086.51	2	1050269	62.9864	8.65651e-05	211019_HFX_Pet_Urine_24fraction_No_22_E01	Canis lupus familiaris	uniprot-taxonomy_9615(canis_lupus_familiaris_220503_836sw_114891_tl)
A0A5F4BPB5;A0A5F4C3T2;A0A5F4CEL2;A0A5F4CPU2;A0A5F4CRZ3;A0A5F4D658;A0A8C0M221;A0A8C0M2E2;A0A8C0M3W3;A0A8C0M918;A0A8C0RAV8;A0A8C0S9H5;A0A8C0SAF4;A0A8C0SAW1;F1PHH0;J9P1Z4	tr	A0A5F4BPB5_CANLF;A0A5F4C3T2_CANLF;A0A5F4CEL2_CANLF;A0A5F4CPU2_CANLF;A0A5F4CRZ3_CANLF;A0A5F4D658_CANLF;A0A8C0M221_CANLF;A0A8C0M2E2_CANLF;A0A8C0M3W3_CANLF;A0A8C0M918_CANLF;A0A8C0RAV8_CANLF;A0A8C0S9H5_CANLF;A0A8C0SAF4_CANLF;A0A8C0SAW1_CANLF;F1PHH0_CANLF;J9P1Z4_CANLF	NTM	Neurotrimin	4	1;1;1;1;1;1;1;1;1;1;1;1;1;1;3;2	_VTVNYPPYISEAK_	_VTVNYPPYISEAK_	VTVNYPPYISEAK	740.888	2	4590942	34.0321	0	211019_HFX_Pet_Urine_24fraction_No_22_E01	Canis lupus familiaris	uniprot-taxonomy_9615(canis_lupus_familiaris_220503_836sw_114891_tl)
A0A5F4BPD8;A0A5F4BVS6;A0A5F4BVV5;A0A5F4C9Z5;A0A5F4D2T9;A0A5F4DD16;A0A8C0MKC7;E2R518	tr	A0A5F4BPD8_CANLF;A0A5F4BVS6_CANLF;A0A5F4BVV5_CANLF;A0A5F4C9Z5_CANLF;A0A5F4D2T9_CANLF;A0A5F4DD16_CANLF;A0A8C0MKC7_CANLF;E2R518_CANLF	PCCA	Propanoyl-CoA:carbon dioxide ligase subunit alpha;Propanoyl-CoA:carbon dioxide ligase subunit alpha;Propanoyl-CoA:carbon dioxide ligase subunit alpha;Propionyl-CoA carboxylase subunit alpha;Propanoyl-CoA:carbon dioxide ligase subunit alpha;Propionyl-CoA carboxylase subunit alpha;Propionyl-CoA carboxylase subunit alpha;Propanoyl-CoA:carbon dioxide ligase subunit alpha	4	1;1;1;1;1;1;1;2	_LSQYQEPIHLPGVR_	_LSQYQEPIHLPGVR_	LSQYQEPIHLPGVR	546.298	3	194523	41.5601	0	211019_HFX_Pet_Urine_24fraction_No_01_E01	Canis lupus familiaris	uniprot-taxonomy_9615(canis_lupus_familiaris_220503_836sw_114891_tl)
A0A5F4BPD8;A0A5F4BVS6;A0A5F4BVV5;A0A5F4C9Z5;A0A5F4D2T9;A0A5F4DD16;A0A8C0MKC7;E2R518	tr	A0A5F4BPD8_CANLF;A0A5F4BVS6_CANLF;A0A5F4BVV5_CANLF;A0A5F4C9Z5_CANLF;A0A5F4D2T9_CANLF;A0A5F4DD16_CANLF;A0A8C0MKC7_CANLF;E2R518_CANLF	PCCA	Propanoyl-CoA:carbon dioxide ligase subunit alpha;Propanoyl-CoA:carbon dioxide ligase subunit alpha;Propanoyl-CoA:carbon dioxide ligase subunit alpha;Propionyl-CoA carboxylase subunit alpha;Propanoyl-CoA:carbon dioxide ligase subunit alpha;Propionyl-CoA carboxylase subunit alpha;Propionyl-CoA carboxylase subunit alpha;Propanoyl-CoA:carbon dioxide ligase subunit alpha	4	1;1;1;1;1;1;1;2	_VNTIPGFDGVVK_	_VNTIPGFDGVVK_	VNTIPGFDGVVK	623.346	2	1498848	50.2081	0	211019_HFX_Pet_Urine_24fraction_No_03_E01	Canis lupus familiaris	uniprot-taxonomy_9615(canis_lupus_familiaris_220503_836sw_114891_tl)
A0A5F4BPD8;A0A5F4BVS6;A0A5F4BVV5;A0A5F4C9Z5;A0A5F4D2T9;A0A5F4DD16;A0A8C0MKC7;E2R518	tr	A0A5F4BPD8_CANLF;A0A5F4BVS6_CANLF;A0A5F4BVV5_CANLF;A0A5F4C9Z5_CANLF;A0A5F4D2T9_CANLF;A0A5F4DD16_CANLF;A0A8C0MKC7_CANLF;E2R518_CANLF	PCCA	Propanoyl-CoA:carbon dioxide ligase subunit alpha;Propanoyl-CoA:carbon dioxide ligase subunit alpha;Propanoyl-CoA:carbon dioxide ligase subunit alpha;Propionyl-CoA carboxylase subunit alpha;Propanoyl-CoA:carbon dioxide ligase subunit alpha;Propionyl-CoA carboxylase subunit alpha;Propionyl-CoA carboxylase subunit alpha;Propanoyl-CoA:carbon dioxide ligase subunit alpha	4	1;1;1;1;1;1;1;2	_FSSQEAASSFGDDR_	_FSSQEAASSFGDDR_	FSSQEAASSFGDDR	752.321	2	1980053	14.6996	3.99904e-05	211019_HFX_Pet_Urine_24fraction_No_07_E01	Canis lupus familiaris	uniprot-taxonomy_9615(canis_lupus_familiaris_220503_836sw_114891_tl)
A0A5F4BPD8;A0A5F4BVS6;A0A5F4BVV5;A0A5F4C9Z5;A0A5F4D2T9;A0A5F4DD16;A0A8C0MKC7;E2R518	tr	A0A5F4BPD8_CANLF;A0A5F4BVS6_CANLF;A0A5F4BVV5_CANLF;A0A5F4C9Z5_CANLF;A0A5F4D2T9_CANLF;A0A5F4DD16_CANLF;A0A8C0MKC7_CANLF;E2R518_CANLF	PCCA	Propanoyl-CoA:carbon dioxide ligase subunit alpha;Propanoyl-CoA:carbon dioxide ligase subunit alpha;Propanoyl-CoA:carbon dioxide ligase subunit alpha;Propionyl-CoA carboxylase subunit alpha;Propanoyl-CoA:carbon dioxide ligase subunit alpha;Propionyl-CoA carboxylase subunit alpha;Propionyl-CoA carboxylase subunit alpha;Propanoyl-CoA:carbon dioxide ligase subunit alpha	4	1;1;1;1;1;1;1;2	_VVEEAPSIFLDSK_	_VVEEAPSIFLDSK_	VVEEAPSIFLDSK	717.38	2	1179800	51.861	0	211019_HFX_Pet_Urine_24fraction_No_22_E01	Canis lupus familiaris	uniprot-taxonomy_9615(canis_lupus_familiaris_220503_836sw_114891_tl)
A0A5F4BPE2;A0A8C0TSE4;A0A8C0Z6A6;E2QY58	tr	A0A5F4BPE2_CANLF;A0A8C0TSE4_CANLF;A0A8C0Z6A6_CANLF;E2QY58_CANLF	GALNT3	Polypeptide N-acetylgalactosaminyltransferase;Polypeptide N-acetylgalactosaminyltransferase 3;Polypeptide N-acetylgalactosaminyltransferase 3;Polypeptide N-acetylgalactosaminyltransferase	3;4;4;3	1	_DQLLYNPFLK_	_DQLLYNPFLK_	DQLLYNPFLK	625.843	2	135306	82.8807	0.00045012	211019_HFX_Pet_Urine_24fraction_No_09_E01	Canis lupus familiaris	uniprot-taxonomy_9615(canis_lupus_familiaris_220503_836sw_114891_tl)
A0A5F4BPE3;A0A8C0PBZ8;A0A8C0SSK0;E2RMA1	tr	A0A5F4BPE3_CANLF;A0A8C0PBZ8_CANLF;A0A8C0SSK0_CANLF;E2RMA1_CANLF	TPT1	Tumor protein, translationally-controlled 1;Tumor protein, translationally-controlled 1;Tumor protein, translationally-controlled 1;Tumor protein, translationally-controlled 1	3;4;4;3	1	_EIADGLC[+57]LEVEGK_	_EIADGLC[Carbamidomethyl (C)]LEVEGK_	EIADGLCLEVEGK	716.853	2	856876	50.6123	3.99904e-05	211019_HFX_Pet_Urine_24fraction_No_11_E01	Canis lupus familiaris	uniprot-taxonomy_9615(canis_lupus_familiaris_220503_836sw_114891_tl)
A0A5F4BPE3;A0A8C0PBZ8;A0A8C0SSK0;E2RMA1	tr	A0A5F4BPE3_CANLF;A0A8C0PBZ8_CANLF;A0A8C0SSK0_CANLF;E2RMA1_CANLF	TPT1	Tumor protein, translationally-controlled 1;Tumor protein, translationally-controlled 1;Tumor protein, translationally-controlled 1;Tumor protein, translationally-controlled 1	3;4;4;3	1	_DLISHDEM[+16]FSDIYK_	_DLISHDEM[Oxidation (M)]FSDIYK_	DLISHDEMFSDIYK	864.893	2	501368	50.6435	0.000384006	211019_HFX_Pet_Urine_24fraction_No_13_E01	Canis lupus familiaris	uniprot-taxonomy_9615(canis_lupus_familiaris_220503_836sw_114891_tl)
A0A5F4BPE3;A0A8C0PBZ8;A0A8C0SSK0;E2RMA1	tr	A0A5F4BPE3_CANLF;A0A8C0PBZ8_CANLF;A0A8C0SSK0_CANLF;E2RMA1_CANLF	TPT1	Tumor protein, translationally-controlled 1;Tumor protein, translationally-controlled 1;Tumor protein, translationally-controlled 1;Tumor protein, translationally-controlled 1	3;4;4;3	1	_DLISHDEMFSDIYK_	_DLISHDEMFSDIYK_	DLISHDEMFSDIYK	571.599	3	755764	77.3595	0	211019_HFX_Pet_Urine_24fraction_No_18_E01	Canis lupus familiaris	uniprot-taxonomy_9615(canis_lupus_familiaris_220503_836sw_114891_tl)
A0A5F4BPE3;A0A8C0PBZ8;A0A8C0SSK0;E2RMA1	tr	A0A5F4BPE3_CANLF;A0A8C0PBZ8_CANLF;A0A8C0SSK0_CANLF;E2RMA1_CANLF	TPT1	Tumor protein, translationally-controlled 1;Tumor protein, translationally-controlled 1;Tumor protein, translationally-controlled 1;Tumor protein, translationally-controlled 1	3;4;4;3	1	_DLISHDEM[+16]FSDIYK_	_DLISHDEM[Oxidation (M)]FSDIYK_	DLISHDEMFSDIYK	576.931	3	387505	50.6435	0	211019_HFX_Pet_Urine_24fraction_No_19_E01	Canis lupus familiaris	uniprot-taxonomy_9615(canis_lupus_familiaris_220503_836sw_114891_tl)
A0A5F4BPF5;A0A5F4C0F4;A0A8C0MXM3;F1PMX4	tr	A0A5F4BPF5_CANLF;A0A5F4C0F4_CANLF;A0A8C0MXM3_CANLF;F1PMX4_CANLF	PRKCE	Protein kinase C;Protein kinase C;Protein kinase C epsilon;Protein kinase C epsilon type	3;3;4;3	1;1;1;2	_RDVNNFDQDFTR_	_RDVNNFDQDFTR_	RDVNNFDQDFTR	509.571	3	516023	11.989	0.00057404	211019_HFX_Pet_Urine_24fraction_No_07_E01	Canis lupus familiaris	uniprot-taxonomy_9615(canis_lupus_familiaris_220503_836sw_114891_tl)
A0A5F4BPF9;A0A5F4CIK1;A0A5F4DKP9;A0A8C0MJK3;A0A8C0MTS6;A0A8C0REJ9;A0A8C0REL3;A0A8C0TR53;A0A8C0TVK5;A0A8C0Z6E7;A0A8C0Z6F9;A0A8C0Z6L3;F1PJN2;F1PNT0	tr	A0A5F4BPF9_CANLF;A0A5F4CIK1_CANLF;A0A5F4DKP9_CANLF;A0A8C0MJK3_CANLF;A0A8C0MTS6_CANLF;A0A8C0REJ9_CANLF;A0A8C0REL3_CANLF;A0A8C0TR53_CANLF;A0A8C0TVK5_CANLF;A0A8C0Z6E7_CANLF;A0A8C0Z6F9_CANLF;A0A8C0Z6L3_CANLF;F1PJN2_CANLF;F1PNT0_CANLF	LSAMP;LSAMP;LSAMP;;;;;;;;;;LSAMP;LSAMP	Limbic system associated membrane protein	4	1;1;1;1;1;1;1;1;1;1;1;1;3;3	_VDVYDEGSYTC[+57]SVQTQHEPK_	_VDVYDEGSYTC[Carbamidomethyl (C)]SVQTQHEPK_	VDVYDEGSYTCSVQTQHEPK	781.346	3	1064466	16.44	0	211019_HFX_Pet_Urine_24fraction_No_06_E01	Canis lupus familiaris	uniprot-taxonomy_9615(canis_lupus_familiaris_220503_836sw_114891_tl)
A0A5F4BPF9;A0A5F4CIK1;A0A5F4DKP9;A0A8C0MJK3;A0A8C0MTS6;A0A8C0REJ9;A0A8C0REL3;A0A8C0TR53;A0A8C0TVK5;A0A8C0Z6E7;A0A8C0Z6F9;A0A8C0Z6L3;F1PJN2;F1PNT0	tr	A0A5F4BPF9_CANLF;A0A5F4CIK1_CANLF;A0A5F4DKP9_CANLF;A0A8C0MJK3_CANLF;A0A8C0MTS6_CANLF;A0A8C0REJ9_CANLF;A0A8C0REL3_CANLF;A0A8C0TR53_CANLF;A0A8C0TVK5_CANLF;A0A8C0Z6E7_CANLF;A0A8C0Z6F9_CANLF;A0A8C0Z6L3_CANLF;F1PJN2_CANLF;F1PNT0_CANLF	LSAMP;LSAMP;LSAMP;;;;;;;;;;LSAMP;LSAMP	Limbic system associated membrane protein	4	1;1;1;1;1;1;1;1;1;1;1;1;3;3	_TSQVYLIVQVPPK_	_TSQVYLIVQVPPK_	TSQVYLIVQVPPK	736.43	2	195384	60.5342	0	211019_HFX_Pet_Urine_24fraction_No_08_E01	Canis lupus familiaris	uniprot-taxonomy_9615(canis_lupus_familiaris_220503_836sw_114891_tl)
A0A5F4BPF9;A0A5F4CIK1;A0A5F4DKP9;A0A8C0MJK3;A0A8C0MTS6;A0A8C0REJ9;A0A8C0REL3;A0A8C0TR53;A0A8C0TVK5;A0A8C0Z6E7;A0A8C0Z6F9;A0A8C0Z6L3;F1PJN2;F1PNT0	tr	A0A5F4BPF9_CANLF;A0A5F4CIK1_CANLF;A0A5F4DKP9_CANLF;A0A8C0MJK3_CANLF;A0A8C0MTS6_CANLF;A0A8C0REJ9_CANLF;A0A8C0REL3_CANLF;A0A8C0TR53_CANLF;A0A8C0TVK5_CANLF;A0A8C0Z6E7_CANLF;A0A8C0Z6F9_CANLF;A0A8C0Z6L3_CANLF;F1PJN2_CANLF;F1PNT0_CANLF	LSAMP;LSAMP;LSAMP;;;;;;;;;;LSAMP;LSAMP	Limbic system associated membrane protein	4	1;1;1;1;1;1;1;1;1;1;1;1;3;3	_RHSLEYSLR_	_RHSLEYSLR_	RHSLEYSLR	387.544	3	394330	18.8519	0.000344556	211019_HFX_Pet_Urine_24fraction_No_13_E01	Canis lupus familiaris	uniprot-taxonomy_9615(canis_lupus_familiaris_220503_836sw_114891_tl)
A0A5F4BPF9;A0A5F4CIK1;A0A5F4DKP9;A0A8C0MJK3;A0A8C0MTS6;A0A8C0REJ9;A0A8C0REL3;A0A8C0TR53;A0A8C0TVK5;A0A8C0Z6E7;A0A8C0Z6F9;A0A8C0Z6L3;F1PJN2;F1PNT0	tr	A0A5F4BPF9_CANLF;A0A5F4CIK1_CANLF;A0A5F4DKP9_CANLF;A0A8C0MJK3_CANLF;A0A8C0MTS6_CANLF;A0A8C0REJ9_CANLF;A0A8C0REL3_CANLF;A0A8C0TR53_CANLF;A0A8C0TVK5_CANLF;A0A8C0Z6E7_CANLF;A0A8C0Z6F9_CANLF;A0A8C0Z6L3_CANLF;F1PJN2_CANLF;F1PNT0_CANLF	LSAMP;LSAMP;LSAMP;;;;;;;;;;LSAMP;LSAMP	Limbic system associated membrane protein	4	1;1;1;1;1;1;1;1;1;1;1;1;3;3	_SGIIFAGHDK_	_SGIIFAGHDK_	SGIIFAGHDK	522.777	2	20241840	16.1442	3.99904e-05	211019_HFX_Pet_Urine_24fraction_No_19_E01	Canis lupus familiaris	uniprot-taxonomy_9615(canis_lupus_familiaris_220503_836sw_114891_tl)
A0A5F4BPF9;A0A5F4CIK1;A0A5F4DKP9;A0A8C0MJK3;A0A8C0MTS6;A0A8C0REJ9;A0A8C0REL3;A0A8C0TR53;A0A8C0TVK5;A0A8C0Z6E7;A0A8C0Z6F9;A0A8C0Z6L3;F1PJN2;F1PNT0	tr	A0A5F4BPF9_CANLF;A0A5F4CIK1_CANLF;A0A5F4DKP9_CANLF;A0A8C0MJK3_CANLF;A0A8C0MTS6_CANLF;A0A8C0REJ9_CANLF;A0A8C0REL3_CANLF;A0A8C0TR53_CANLF;A0A8C0TVK5_CANLF;A0A8C0Z6E7_CANLF;A0A8C0Z6F9_CANLF;A0A8C0Z6L3_CANLF;F1PJN2_CANLF;F1PNT0_CANLF	LSAMP;LSAMP;LSAMP;;;;;;;;;;LSAMP;LSAMP	Limbic system associated membrane protein	4	1;1;1;1;1;1;1;1;1;1;1;1;3;3	_VTVNYPPTITESK_	_VTVNYPPTITESK_	VTVNYPPTITESK	724.885	2	2418727	16.2451	0	211019_HFX_Pet_Urine_24fraction_No_19_E01	Canis lupus familiaris	uniprot-taxonomy_9615(canis_lupus_familiaris_220503_836sw_114891_tl)
A0A5F4BPG5;A0A8C0PIE3;A0A8C0PIQ6;A0A8C0PKC3;A0A8C0TM13;F1PLW6;Q2TJA4	tr	A0A5F4BPG5_CANLF;A0A8C0PIE3_CANLF;A0A8C0PIQ6_CANLF;A0A8C0PKC3_CANLF;A0A8C0TM13_CANLF;F1PLW6_CANLF;Q2TJA4_CANLF	OAS1	2'-5'-oligoadenylate synthetase 1;2'-5'-oligoadenylate synthetase 1;2'-5'-oligoadenylate synthetase 1;2'-5'-oligoadenylate synthetase 1;2'-5'-oligoadenylate synthetase 1;2'-5' oligoadenylate synthase;2'-5' oligoadenylate synthase	4;4;4;4;4;3;2	1;1;1;1;1;2;1	_SDADLVVFLNNLK_	_SDADLVVFLNNLK_	SDADLVVFLNNLK	724.393	2	61294.2	104.046	3.99904e-05	211019_HFX_Pet_Urine_24fraction_No_09_E01	Canis lupus familiaris	uniprot-taxonomy_9615(canis_lupus_familiaris_220503_836sw_114891_tl)
A0A5F4BPG7;A0A8C0RP89;A0A8C0TTF2;A0A8C0TV43;F1PCC1	tr	A0A5F4BPG7_CANLF;A0A8C0RP89_CANLF;A0A8C0TTF2_CANLF;A0A8C0TV43_CANLF;F1PCC1_CANLF	BMPR2;;;;BMPR2	Receptor protein serine/threonine kinase;Bone morphogenetic protein receptor type 2;Bone morphogenetic protein receptor type 2;Bone morphogenetic protein receptor type 2;Receptor protein serine/threonine kinase	3;4;4;4;3	1;1;1;1;2	_DPYQQDLGIGESR_	_DPYQQDLGIGESR_	DPYQQDLGIGESR	739.35	2	1870714	30.2097	3.99904e-05	211019_HFX_Pet_Urine_24fraction_No_06_E01	Canis lupus familiaris	uniprot-taxonomy_9615(canis_lupus_familiaris_220503_836sw_114891_tl)
A0A5F4BPG7;A0A8C0RP89;A0A8C0TTF2;A0A8C0TV43;F1PCC1	tr	A0A5F4BPG7_CANLF;A0A8C0RP89_CANLF;A0A8C0TTF2_CANLF;A0A8C0TV43_CANLF;F1PCC1_CANLF	BMPR2;;;;BMPR2	Receptor protein serine/threonine kinase;Bone morphogenetic protein receptor type 2;Bone morphogenetic protein receptor type 2;Bone morphogenetic protein receptor type 2;Receptor protein serine/threonine kinase	3;4;4;4;3	1;1;1;1;2	_GSTC[+57]YGLWEK_	_GSTC[Carbamidomethyl (C)]YGLWEK_	GSTCYGLWEK	600.771	2	1673172	24.2849	0.000559441	211019_HFX_Pet_Urine_24fraction_No_15_E01	Canis lupus familiaris	uniprot-taxonomy_9615(canis_lupus_familiaris_220503_836sw_114891_tl)
A0A5F4BPH1;A0A5F4CBH3;A0A5F4D764;A0A8C0MKY8;A0A8C0MPC8;A0A8C0PI94;A0A8C0T253;A0A8C0TVS3;A0A8C0Z6Z9;E2RD37	tr	A0A5F4BPH1_CANLF;A0A5F4CBH3_CANLF;A0A5F4D764_CANLF;A0A8C0MKY8_CANLF;A0A8C0MPC8_CANLF;A0A8C0PI94_CANLF;A0A8C0T253_CANLF;A0A8C0TVS3_CANLF;A0A8C0Z6Z9_CANLF;E2RD37_CANLF	TRA2B;;TRA2B;TRA2B;TRA2B;;;;;TRA2B	Transformer 2 beta homolog;RRM domain-containing protein;Transformer 2 beta homolog;Transformer 2 beta homolog;Transformer 2 beta homolog;Uncharacterized protein;Uncharacterized protein;Uncharacterized protein;Uncharacterized protein;Transformer 2 beta homolog	4	1;1;1;1;1;1;1;1;1;3	_VDFSITK_	_VDFSITK_	VDFSITK	405.224	2	745626	-2088.65	0.000277511	211019_HFX_Pet_Urine_24fraction_No_18_E01	Canis lupus familiaris	uniprot-taxonomy_9615(canis_lupus_familiaris_220503_836sw_114891_tl)
A0A5F4BPH2;A0A5F4C0Z0;A0A5F4C4C4;A0A5F4CCN8;A0A5F4CGG1;A0A5F4CGL1;A0A8C0PN52;A0A8C0PZR7;A0A8C0RU40;A0A8C0YW41;A0A8C0YW50;F1PG28	tr	A0A5F4BPH2_CANLF;A0A5F4C0Z0_CANLF;A0A5F4C4C4_CANLF;A0A5F4CCN8_CANLF;A0A5F4CGG1_CANLF;A0A5F4CGL1_CANLF;A0A8C0PN52_CANLF;A0A8C0PZR7_CANLF;A0A8C0RU40_CANLF;A0A8C0YW41_CANLF;A0A8C0YW50_CANLF;F1PG28_CANLF	PRKCI	Protein kinase C iota type;Protein kinase C;Protein kinase C iota type;Protein kinase C iota;Protein kinase C iota type;Protein kinase C;Protein kinase C iota;Protein kinase C iota;Protein kinase C iota;Protein kinase C iota;Protein kinase C iota;Protein kinase C iota type	3;3;3;4;3;3;4;4;4;4;4;3	1;1;1;1;1;1;1;1;1;1;1;2	_KELVNDDEDIDWVQTEK_	_KELVNDDEDIDWVQTEK_	KELVNDDEDIDWVQTEK	692.664	3	1006415	38.1516	9.67087e-05	211019_HFX_Pet_Urine_24fraction_No_04_E01	Canis lupus familiaris	uniprot-taxonomy_9615(canis_lupus_familiaris_220503_836sw_114891_tl)
A0A5F4BPH2;A0A5F4C0Z0;A0A5F4C4C4;A0A5F4CCN8;A0A5F4CGG1;A0A5F4CGL1;A0A8C0PN52;A0A8C0PZR7;A0A8C0RU40;A0A8C0YW41;A0A8C0YW50;F1PG28	tr	A0A5F4BPH2_CANLF;A0A5F4C0Z0_CANLF;A0A5F4C4C4_CANLF;A0A5F4CCN8_CANLF;A0A5F4CGG1_CANLF;A0A5F4CGL1_CANLF;A0A8C0PN52_CANLF;A0A8C0PZR7_CANLF;A0A8C0RU40_CANLF;A0A8C0YW41_CANLF;A0A8C0YW50_CANLF;F1PG28_CANLF	PRKCI	Protein kinase C iota type;Protein kinase C;Protein kinase C iota type;Protein kinase C iota;Protein kinase C iota type;Protein kinase C;Protein kinase C iota;Protein kinase C iota;Protein kinase C iota;Protein kinase C iota;Protein kinase C iota;Protein kinase C iota type	3;3;3;4;3;3;4;4;4;4;4;3	1;1;1;1;1;1;1;1;1;1;1;2	_ASSSLGLQDFDLLR_	_ASSSLGLQDFDLLR_	ASSSLGLQDFDLLR	761.399	2	469028	87.1413	0	211019_HFX_Pet_Urine_24fraction_No_06_E01	Canis lupus familiaris	uniprot-taxonomy_9615(canis_lupus_familiaris_220503_836sw_114891_tl)
A0A5F4BPH2;A0A5F4C0Z0;A0A5F4C4C4;A0A5F4CCN8;A0A5F4CGG1;A0A5F4CGL1;A0A8C0PN52;A0A8C0PZR7;A0A8C0RU40;A0A8C0YW41;A0A8C0YW50;F1PG28	tr	A0A5F4BPH2_CANLF;A0A5F4C0Z0_CANLF;A0A5F4C4C4_CANLF;A0A5F4CCN8_CANLF;A0A5F4CGG1_CANLF;A0A5F4CGL1_CANLF;A0A8C0PN52_CANLF;A0A8C0PZR7_CANLF;A0A8C0RU40_CANLF;A0A8C0YW41_CANLF;A0A8C0YW50_CANLF;F1PG28_CANLF	PRKCI	Protein kinase C iota type;Protein kinase C;Protein kinase C iota type;Protein kinase C iota;Protein kinase C iota type;Protein kinase C;Protein kinase C iota;Protein kinase C iota;Protein kinase C iota;Protein kinase C iota;Protein kinase C iota;Protein kinase C iota type	3;3;3;4;3;3;4;4;4;4;4;3	1;1;1;1;1;1;1;1;1;1;1;2	_LVTIEC[+57]GR_	_LVTIEC[Carbamidomethyl (C)]GR_	LVTIECGR	474.253	2	2605220	-619.506	0	211019_HFX_Pet_Urine_24fraction_No_20_E01	Canis lupus familiaris	uniprot-taxonomy_9615(canis_lupus_familiaris_220503_836sw_114891_tl)
A0A5F4BPH5;A0A5F4CS80;A0A8C0RR11;A0A8C0RR37;E2QXN6	tr	A0A5F4BPH5_CANLF;A0A5F4CS80_CANLF;A0A8C0RR11_CANLF;A0A8C0RR37_CANLF;E2QXN6_CANLF	MTTP;MTTP;;;MTTP	Microsomal triglyceride transfer protein large subunit;Microsomal triglyceride transfer protein large subunit;Microsomal triglyceride transfer protein;Microsomal triglyceride transfer protein;Microsomal triglyceride transfer protein large subunit	4	1;1;1;1;2	_SDSSIVLQER_	_SDSSIVLQER_	SDSSIVLQER	567.293	2	461371	7.53619	0.000339967	211019_HFX_Pet_Urine_24fraction_No_05_E01	Canis lupus familiaris	uniprot-taxonomy_9615(canis_lupus_familiaris_220503_836sw_114891_tl)
A0A5F4BPH5;A0A5F4CS80;A0A8C0RR11;A0A8C0RR37;E2QXN6	tr	A0A5F4BPH5_CANLF;A0A5F4CS80_CANLF;A0A8C0RR11_CANLF;A0A8C0RR37_CANLF;E2QXN6_CANLF	MTTP;MTTP;;;MTTP	Microsomal triglyceride transfer protein large subunit;Microsomal triglyceride transfer protein large subunit;Microsomal triglyceride transfer protein;Microsomal triglyceride transfer protein;Microsomal triglyceride transfer protein large subunit	4	1;1;1;1;2	_SGSSSAYTGYITR_	_SGSSSAYTGYITR_	SGSSSAYTGYITR	675.32	2	1135283	12.7925	0.00105278	211019_HFX_Pet_Urine_24fraction_No_11_E01	Canis lupus familiaris	uniprot-taxonomy_9615(canis_lupus_familiaris_220503_836sw_114891_tl)
A0A5F4BPH5;A0A5F4CS80;A0A8C0RR11;A0A8C0RR37;E2QXN6	tr	A0A5F4BPH5_CANLF;A0A5F4CS80_CANLF;A0A8C0RR11_CANLF;A0A8C0RR37_CANLF;E2QXN6_CANLF	MTTP;MTTP;;;MTTP	Microsomal triglyceride transfer protein large subunit;Microsomal triglyceride transfer protein large subunit;Microsomal triglyceride transfer protein;Microsomal triglyceride transfer protein;Microsomal triglyceride transfer protein large subunit	4	1;1;1;1;2	_SNLNIFQYIGK_	_SNLNIFQYIGK_	SNLNIFQYIGK	648.851	2	232063	84.319	0	211019_HFX_Pet_Urine_24fraction_No_15_E01	Canis lupus familiaris	uniprot-taxonomy_9615(canis_lupus_familiaris_220503_836sw_114891_tl)
A0A5F4BPH5;A0A5F4CS80;A0A8C0RR11;A0A8C0RR37;E2QXN6	tr	A0A5F4BPH5_CANLF;A0A5F4CS80_CANLF;A0A8C0RR11_CANLF;A0A8C0RR37_CANLF;E2QXN6_CANLF	MTTP;MTTP;;;MTTP	Microsomal triglyceride transfer protein large subunit;Microsomal triglyceride transfer protein large subunit;Microsomal triglyceride transfer protein;Microsomal triglyceride transfer protein;Microsomal triglyceride transfer protein large subunit	4	1;1;1;1;2	_YDVHFITDEVK_	_YDVHFITDEVK_	YDVHFITDEVK	455.894	3	260225	49.7069	0	211019_HFX_Pet_Urine_24fraction_No_15_E01	Canis lupus familiaris	uniprot-taxonomy_9615(canis_lupus_familiaris_220503_836sw_114891_tl)
A0A5F4BPH5;A0A5F4CS80;A0A8C0RR11;A0A8C0RR37;E2QXN6	tr	A0A5F4BPH5_CANLF;A0A5F4CS80_CANLF;A0A8C0RR11_CANLF;A0A8C0RR37_CANLF;E2QXN6_CANLF	MTTP;MTTP;;;MTTP	Microsomal triglyceride transfer protein large subunit;Microsomal triglyceride transfer protein large subunit;Microsomal triglyceride transfer protein;Microsomal triglyceride transfer protein;Microsomal triglyceride transfer protein large subunit	4	1;1;1;1;2	_DVNVENVNEQR_	_DVNVENVNEQR_	DVNVENVNEQR	658.315	2	1306159	-2238.79	0	211019_HFX_Pet_Urine_24fraction_No_22_E01	Canis lupus familiaris	uniprot-taxonomy_9615(canis_lupus_familiaris_220503_836sw_114891_tl)
A0A5F4BPH5;A0A5F4CS80;A0A8C0RR11;A0A8C0RR37;E2QXN6	tr	A0A5F4BPH5_CANLF;A0A5F4CS80_CANLF;A0A8C0RR11_CANLF;A0A8C0RR37_CANLF;E2QXN6_CANLF	MTTP;MTTP;;;MTTP	Microsomal triglyceride transfer protein large subunit;Microsomal triglyceride transfer protein large subunit;Microsomal triglyceride transfer protein;Microsomal triglyceride transfer protein;Microsomal triglyceride transfer protein large subunit	4	1;1;1;1;2	_LTYSTEVFLDR_	_LTYSTEVFLDR_	LTYSTEVFLDR	672.346	2	585807	50.758	0	211019_HFX_Pet_Urine_24fraction_No_22_E01	Canis lupus familiaris	uniprot-taxonomy_9615(canis_lupus_familiaris_220503_836sw_114891_tl)
A0A5F4BPH5;A0A5F4CS80;A0A8C0RR11;A0A8C0RR37;E2QXN6	tr	A0A5F4BPH5_CANLF;A0A5F4CS80_CANLF;A0A8C0RR11_CANLF;A0A8C0RR37_CANLF;E2QXN6_CANLF	MTTP;MTTP;;;MTTP	Microsomal triglyceride transfer protein large subunit;Microsomal triglyceride transfer protein large subunit;Microsomal triglyceride transfer protein;Microsomal triglyceride transfer protein;Microsomal triglyceride transfer protein large subunit	4	1;1;1;1;2	_IERPGFTTSNQVLGVTSK_	_IERPGFTTSNQVLGVTSK_	IERPGFTTSNQVLGVTSK	645.35	3	1371624	46.7748	0	211019_HFX_Pet_Urine_24fraction_No_23_E01	Canis lupus familiaris	uniprot-taxonomy_9615(canis_lupus_familiaris_220503_836sw_114891_tl)
A0A5F4BPH9;A0A5F4C0X8;A0A5F4CJ96;A0A5F4CYY6;A0A5F4D065;A0A5F4DLJ0;A0A8C0RIB8;A0A8C0TC01;A0A8C0TDK9	tr	A0A5F4BPH9_CANLF;A0A5F4C0X8_CANLF;A0A5F4CJ96_CANLF;A0A5F4CYY6_CANLF;A0A5F4D065_CANLF;A0A5F4DLJ0_CANLF;A0A8C0RIB8_CANLF;A0A8C0TC01_CANLF;A0A8C0TDK9_CANLF	CSPP1	Centrosome and spindle pole associated protein 1	4	1	_DYGGDVTEQSNIR_	_DYGGDVTEQSNIR_	DYGGDVTEQSNIR	727.331	2	399390	-14.0992	3.99904e-05	211019_HFX_Pet_Urine_24fraction_No_01_E01	Canis lupus familiaris	uniprot-taxonomy_9615(canis_lupus_familiaris_220503_836sw_114891_tl)
A0A5F4BPH9;A0A5F4C0X8;A0A5F4CJ96;A0A5F4CYY6;A0A5F4D065;A0A5F4DLJ0;A0A8C0RIB8;A0A8C0TC01;A0A8C0TDK9	tr	A0A5F4BPH9_CANLF;A0A5F4C0X8_CANLF;A0A5F4CJ96_CANLF;A0A5F4CYY6_CANLF;A0A5F4D065_CANLF;A0A5F4DLJ0_CANLF;A0A8C0RIB8_CANLF;A0A8C0TC01_CANLF;A0A8C0TDK9_CANLF	CSPP1	Centrosome and spindle pole associated protein 1	4	1	_SSLGIDYGLSLPLGEDYER_	_SSLGIDYGLSLPLGEDYER_	SSLGIDYGLSLPLGEDYER	1042.51	2	140386	96.6368	0	211019_HFX_Pet_Urine_24fraction_No_03_E01	Canis lupus familiaris	uniprot-taxonomy_9615(canis_lupus_familiaris_220503_836sw_114891_tl)
A0A5F4BPH9;A0A5F4C0X8;A0A5F4CJ96;A0A5F4CYY6;A0A5F4D065;A0A5F4DLJ0;A0A8C0RIB8;A0A8C0TC01;A0A8C0TDK9	tr	A0A5F4BPH9_CANLF;A0A5F4C0X8_CANLF;A0A5F4CJ96_CANLF;A0A5F4CYY6_CANLF;A0A5F4D065_CANLF;A0A5F4DLJ0_CANLF;A0A8C0RIB8_CANLF;A0A8C0TC01_CANLF;A0A8C0TDK9_CANLF	CSPP1	Centrosome and spindle pole associated protein 1	4	1	_FM[+16]AEQLNR_	_FM[Oxidation (M)]AEQLNR_	FMAEQLNR	512.748	2	453223	-259.778	0.00151595	211019_HFX_Pet_Urine_24fraction_No_20_E01	Canis lupus familiaris	uniprot-taxonomy_9615(canis_lupus_familiaris_220503_836sw_114891_tl)
A0A5F4BPH9;A0A5F4C0X8;A0A5F4CJ96;A0A5F4CYY6;A0A5F4D065;A0A5F4DLJ0;A0A8C0RIB8;A0A8C0TC01;A0A8C0TDK9	tr	A0A5F4BPH9_CANLF;A0A5F4C0X8_CANLF;A0A5F4CJ96_CANLF;A0A5F4CYY6_CANLF;A0A5F4D065_CANLF;A0A5F4DLJ0_CANLF;A0A8C0RIB8_CANLF;A0A8C0TC01_CANLF;A0A8C0TDK9_CANLF	CSPP1	Centrosome and spindle pole associated protein 1	4	1	_STNREIC[+57]SPFAGMLFGGEDR_	_STNREIC[Carbamidomethyl (C)]SPFAGMLFGGEDR_	STNREICSPFAGMLFGGEDR	748.677	3	488049	31.0902	0.00140682	211019_HFX_Pet_Urine_24fraction_No_23_E01	Canis lupus familiaris	uniprot-taxonomy_9615(canis_lupus_familiaris_220503_836sw_114891_tl)
A0A5F4BPH9;A0A5F4C0X8;A0A5F4CJ96;A0A5F4CYY6;A0A5F4D065;A0A5F4DLJ0;A0A8C0RIB8;A0A8C0TC01;A0A8C0TDK9	tr	A0A5F4BPH9_CANLF;A0A5F4C0X8_CANLF;A0A5F4CJ96_CANLF;A0A5F4CYY6_CANLF;A0A5F4D065_CANLF;A0A5F4DLJ0_CANLF;A0A8C0RIB8_CANLF;A0A8C0TC01_CANLF;A0A8C0TDK9_CANLF	CSPP1	Centrosome and spindle pole associated protein 1	4	1	_ENIIGEETK_	_ENIIGEETK_	ENIIGEETK	516.764	2	912559	-982.609	0.000580508	211019_HFX_Pet_Urine_24fraction_No_23_E01	Canis lupus familiaris	uniprot-taxonomy_9615(canis_lupus_familiaris_220503_836sw_114891_tl)
A0A5F4BPH9;A0A5F4C0X8;A0A5F4CJ96;A0A5F4CYY6;A0A5F4D065;A0A5F4DLJ0;A0A8C0RIB8;A0A8C0TC01;A0A8C0TDK9	tr	A0A5F4BPH9_CANLF;A0A5F4C0X8_CANLF;A0A5F4CJ96_CANLF;A0A5F4CYY6_CANLF;A0A5F4D065_CANLF;A0A5F4DLJ0_CANLF;A0A8C0RIB8_CANLF;A0A8C0TC01_CANLF;A0A8C0TDK9_CANLF	CSPP1	Centrosome and spindle pole associated protein 1	4	1	_GLDATTFQNIHDFNELK_	_GLDATTFQNIHDFNELK_	GLDATTFQNIHDFNELK	654.99	3	386150	71.094	0	211019_HFX_Pet_Urine_24fraction_No_24_E01	Canis lupus familiaris	uniprot-taxonomy_9615(canis_lupus_familiaris_220503_836sw_114891_tl)
A0A5F4BPI5;A0A5F4BZL8;A0A5F4CIR5;A0A8C0MQQ7;A0A8C0YXC3;E2RMD9	tr	A0A5F4BPI5_CANLF;A0A5F4BZL8_CANLF;A0A5F4CIR5_CANLF;A0A8C0MQQ7_CANLF;A0A8C0YXC3_CANLF;E2RMD9_CANLF	PIP5K1A	Phosphatidylinositol-4-phosphate 5-kinase type 1 alpha;Phosphatidylinositol-4-phosphate 5-kinase type 1 alpha;Phosphatidylinositol-4-phosphate 5-kinase type 1 alpha;Uncharacterized protein;Uncharacterized protein;Phosphatidylinositol-4-phosphate 5-kinase type 1 alpha	4	1;1;1;1;1;2	_EPLGNEAQC[+57]SADTR_	_EPLGNEAQC[Carbamidomethyl (C)]SADTR_	EPLGNEAQCSADTR	774.341	2	227768	-595.211	0.000136579	211019_HFX_Pet_Urine_24fraction_No_20_E01	Canis lupus familiaris	uniprot-taxonomy_9615(canis_lupus_familiaris_220503_836sw_114891_tl)
A0A5F4BPI6;A0A5F4BSW1;A0A5F4BZW3;A0A5F4CID7;A0A8C0MH86;A0A8C0MHP1;A0A8C0QD52;A0A8C0QDJ9;A0A8C0QL42;A0A8C0S0C2;F1P659;J9NWX2	tr	A0A5F4BPI6_CANLF;A0A5F4BSW1_CANLF;A0A5F4BZW3_CANLF;A0A5F4CID7_CANLF;A0A8C0MH86_CANLF;A0A8C0MHP1_CANLF;A0A8C0QD52_CANLF;A0A8C0QDJ9_CANLF;A0A8C0QL42_CANLF;A0A8C0S0C2_CANLF;F1P659_CANLF;J9NWX2_CANLF	TBC1D9B;TBC1D9B;TBC1D9B;TBC1D9B;;;;;;;TBC1D9B;TBC1D9B	TBC1 domain family member 9B	4	1;1;1;1;1;1;1;1;1;1;3;2	_VIQSLEDTAK_	_VIQSLEDTAK_	VIQSLEDTAK	552.301	2	274673	-48.7037	0.000628391	211019_HFX_Pet_Urine_24fraction_No_16_E01	Canis lupus familiaris	uniprot-taxonomy_9615(canis_lupus_familiaris_220503_836sw_114891_tl)
A0A5F4BPI6;A0A5F4BSW1;A0A5F4BZW3;A0A5F4CID7;A0A8C0MH86;A0A8C0MHP1;A0A8C0QD52;A0A8C0QDJ9;A0A8C0QL42;A0A8C0S0C2;F1P659;J9NWX2	tr	A0A5F4BPI6_CANLF;A0A5F4BSW1_CANLF;A0A5F4BZW3_CANLF;A0A5F4CID7_CANLF;A0A8C0MH86_CANLF;A0A8C0MHP1_CANLF;A0A8C0QD52_CANLF;A0A8C0QDJ9_CANLF;A0A8C0QL42_CANLF;A0A8C0S0C2_CANLF;F1P659_CANLF;J9NWX2_CANLF	TBC1D9B;TBC1D9B;TBC1D9B;TBC1D9B;;;;;;;TBC1D9B;TBC1D9B	TBC1 domain family member 9B	4	1;1;1;1;1;1;1;1;1;1;3;2	_APQESQVVGEGGSGEGR_	_APQESQVVGEGGSGEGR_	APQESQVVGEGGSGEGR	822.385	2	129093	-674.279	0	211019_HFX_Pet_Urine_24fraction_No_20_E01	Canis lupus familiaris	uniprot-taxonomy_9615(canis_lupus_familiaris_220503_836sw_114891_tl)
A0A5F4BPI9;A0A5F4C3P5;A0A8C0NXA3;E2RSI5	tr	A0A5F4BPI9_CANLF;A0A5F4C3P5_CANLF;A0A8C0NXA3_CANLF;E2RSI5_CANLF	UQCRC1	Ubiquinol-cytochrome c reductase core protein 1	4	1;1;1;3	_AVELLADIVQNC[+57]SLEDSQIEK_	_AVELLADIVQNC[Carbamidomethyl (C)]SLEDSQIEK_	AVELLADIVQNCSLEDSQIEK	1187.59	2	199495	93.3473	0.000344556	211019_HFX_Pet_Urine_24fraction_No_04_E01	Canis lupus familiaris	uniprot-taxonomy_9615(canis_lupus_familiaris_220503_836sw_114891_tl)
A0A5F4BPI9;A0A5F4C3P5;A0A8C0NXA3;E2RSI5	tr	A0A5F4BPI9_CANLF;A0A5F4C3P5_CANLF;A0A8C0NXA3_CANLF;E2RSI5_CANLF	UQCRC1	Ubiquinol-cytochrome c reductase core protein 1	4	1;1;1;3	_DVILQELQENDAC[+57]M[+16]R_	_DVILQELQENDAC[Carbamidomethyl (C)]M[Oxidation (M)]R_	DVILQELQENDACMR	925.425	2	335418	56.2463	0.000124673	211019_HFX_Pet_Urine_24fraction_No_09_E01	Canis lupus familiaris	uniprot-taxonomy_9615(canis_lupus_familiaris_220503_836sw_114891_tl)
A0A5F4BPI9;A0A5F4C3P5;A0A8C0NXA3;E2RSI5	tr	A0A5F4BPI9_CANLF;A0A5F4C3P5_CANLF;A0A8C0NXA3_CANLF;E2RSI5_CANLF	UQCRC1	Ubiquinol-cytochrome c reductase core protein 1	4	1;1;1;3	_IAEVDASVVR_	_IAEVDASVVR_	IAEVDASVVR	529.796	2	7984352	14.9616	3.99904e-05	211019_HFX_Pet_Urine_24fraction_No_13_E01	Canis lupus familiaris	uniprot-taxonomy_9615(canis_lupus_familiaris_220503_836sw_114891_tl)
A0A5F4BPI9;A0A5F4C3P5;A0A8C0NXA3;E2RSI5	tr	A0A5F4BPI9_CANLF;A0A5F4C3P5_CANLF;A0A8C0NXA3_CANLF;E2RSI5_CANLF	UQCRC1	Ubiquinol-cytochrome c reductase core protein 1	4	1;1;1;3	_DVVFDYLHATAFQGTPLAQAVEGPSGNVR_	_DVVFDYLHATAFQGTPLAQAVEGPSGNVR_	DVVFDYLHATAFQGTPLAQAVEGPSGNVR	1020.51	3	134001	118.977	3.68514e-05	211019_HFX_Pet_Urine_24fraction_No_13_E01	Canis lupus familiaris	uniprot-taxonomy_9615(canis_lupus_familiaris_220503_836sw_114891_tl)
A0A5F4BPI9;A0A5F4C3P5;A0A8C0NXA3;E2RSI5	tr	A0A5F4BPI9_CANLF;A0A5F4C3P5_CANLF;A0A8C0NXA3_CANLF;E2RSI5_CANLF	UQCRC1	Ubiquinol-cytochrome c reductase core protein 1	4	1;1;1;3	_EVESM[+16]GAHLNAYSTR_	_EVESM[Oxidation (M)]GAHLNAYSTR_	EVESMGAHLNAYSTR	560.926	3	869740	-31.8916	0	211019_HFX_Pet_Urine_24fraction_No_15_E01	Canis lupus familiaris	uniprot-taxonomy_9615(canis_lupus_familiaris_220503_836sw_114891_tl)
A0A5F4BPI9;A0A5F4C3P5;A0A8C0NXA3;E2RSI5	tr	A0A5F4BPI9_CANLF;A0A5F4C3P5_CANLF;A0A8C0NXA3_CANLF;E2RSI5_CANLF	UQCRC1	Ubiquinol-cytochrome c reductase core protein 1	4	1;1;1;3	_EVESMGAHLNAYSTR_	_EVESMGAHLNAYSTR_	EVESMGAHLNAYSTR	555.595	3	658813	14.5275	0.000253571	211019_HFX_Pet_Urine_24fraction_No_15_E01	Canis lupus familiaris	uniprot-taxonomy_9615(canis_lupus_familiaris_220503_836sw_114891_tl)
A0A5F4BPI9;A0A5F4C3P5;A0A8C0NXA3;E2RSI5	tr	A0A5F4BPI9_CANLF;A0A5F4C3P5_CANLF;A0A8C0NXA3_CANLF;E2RSI5_CANLF	UQCRC1	Ubiquinol-cytochrome c reductase core protein 1	4	1;1;1;3	_NALVSHLDGTTPVC[+57]EDIGR_	_NALVSHLDGTTPVC[Carbamidomethyl (C)]EDIGR_	NALVSHLDGTTPVCEDIGR	685.337	3	1506510	48.6257	0.000131242	211019_HFX_Pet_Urine_24fraction_No_16_E01	Canis lupus familiaris	uniprot-taxonomy_9615(canis_lupus_familiaris_220503_836sw_114891_tl)
A0A5F4BPI9;A0A5F4C3P5;A0A8C0NXA3;E2RSI5	tr	A0A5F4BPI9_CANLF;A0A5F4C3P5_CANLF;A0A8C0NXA3_CANLF;E2RSI5_CANLF	UQCRC1	Ubiquinol-cytochrome c reductase core protein 1	4	1;1;1;3	_ADLTEYLSR_	_ADLTEYLSR_	ADLTEYLSR	534.272	2	1998997	37.6427	0.000811158	211019_HFX_Pet_Urine_24fraction_No_20_E01	Canis lupus familiaris	uniprot-taxonomy_9615(canis_lupus_familiaris_220503_836sw_114891_tl)
A0A5F4BPI9;A0A5F4C3P5;A0A8C0NXA3;E2RSI5	tr	A0A5F4BPI9_CANLF;A0A5F4C3P5_CANLF;A0A8C0NXA3_CANLF;E2RSI5_CANLF	UQCRC1	Ubiquinol-cytochrome c reductase core protein 1	4	1;1;1;3	_M[+16]VLAAAGGVEHR_	_M[Oxidation (M)]VLAAAGGVEHR_	MVLAAAGGVEHR	409.549	3	1142298	15.0687	3.99904e-05	211019_HFX_Pet_Urine_24fraction_No_22_E01	Canis lupus familiaris	uniprot-taxonomy_9615(canis_lupus_familiaris_220503_836sw_114891_tl)
A0A5F4BPI9;A0A5F4C3P5;A0A8C0NXA3;E2RSI5	tr	A0A5F4BPI9_CANLF;A0A5F4C3P5_CANLF;A0A8C0NXA3_CANLF;E2RSI5_CANLF	UQCRC1	Ubiquinol-cytochrome c reductase core protein 1	4	1;1;1;3	_MVLAAAGGVEHR_	_MVLAAAGGVEHR_	MVLAAAGGVEHR	605.822	2	892778	15.1503	0	211019_HFX_Pet_Urine_24fraction_No_22_E01	Canis lupus familiaris	uniprot-taxonomy_9615(canis_lupus_familiaris_220503_836sw_114891_tl)
A0A5F4BPI9;A0A5F4C3P5;A0A8C0NXA3;E2RSI5	tr	A0A5F4BPI9_CANLF;A0A5F4C3P5_CANLF;A0A8C0NXA3_CANLF;E2RSI5_CANLF	UQCRC1	Ubiquinol-cytochrome c reductase core protein 1	4	1;1;1;3	_M[+16]VLAAAGGVEHR_	_M[Oxidation (M)]VLAAAGGVEHR_	MVLAAAGGVEHR	613.819	2	743033	15.0687	0	211019_HFX_Pet_Urine_24fraction_No_22_E01	Canis lupus familiaris	uniprot-taxonomy_9615(canis_lupus_familiaris_220503_836sw_114891_tl)
A0A5F4BPI9;A0A5F4C3P5;A0A8C0NXA3;E2RSI5	tr	A0A5F4BPI9_CANLF;A0A5F4C3P5_CANLF;A0A8C0NXA3_CANLF;E2RSI5_CANLF	UQCRC1	Ubiquinol-cytochrome c reductase core protein 1	4	1;1;1;3	_MVLAAAGGVEHR_	_MVLAAAGGVEHR_	MVLAAAGGVEHR	404.217	3	3181309	15.1503	0	211019_HFX_Pet_Urine_24fraction_No_22_E01	Canis lupus familiaris	uniprot-taxonomy_9615(canis_lupus_familiaris_220503_836sw_114891_tl)
A0A5F4BPI9;A0A5F4C3P5;A0A8C0NXA3;E2RSI5	tr	A0A5F4BPI9_CANLF;A0A5F4C3P5_CANLF;A0A8C0NXA3_CANLF;E2RSI5_CANLF	UQCRC1	Ubiquinol-cytochrome c reductase core protein 1	4	1;1;1;3	_IPLAEWESR_	_IPLAEWESR_	IPLAEWESR	550.79	2	1059230	33.9751	0	211019_HFX_Pet_Urine_24fraction_No_22_E01	Canis lupus familiaris	uniprot-taxonomy_9615(canis_lupus_familiaris_220503_836sw_114891_tl)
A0A5F4BPI9;A0A5F4C3P5;A0A8C0NXA3;E2RSI5	tr	A0A5F4BPI9_CANLF;A0A5F4C3P5_CANLF;A0A8C0NXA3_CANLF;E2RSI5_CANLF	UQCRC1	Ubiquinol-cytochrome c reductase core protein 1	4	1;1;1;3	_RIPLAEWESR_	_RIPLAEWESR_	RIPLAEWESR	419.563	3	595559	71.9724	0	211019_HFX_Pet_Urine_24fraction_No_23_E01	Canis lupus familiaris	uniprot-taxonomy_9615(canis_lupus_familiaris_220503_836sw_114891_tl)
A0A5F4BPI9;A0A5F4C3P5;A0A8C0NXA3;E2RSI5	tr	A0A5F4BPI9_CANLF;A0A5F4C3P5_CANLF;A0A8C0NXA3_CANLF;E2RSI5_CANLF	UQCRC1	Ubiquinol-cytochrome c reductase core protein 1	4	1;1;1;3	_RIPLAEWESR_	_RIPLAEWESR_	RIPLAEWESR	628.841	2	523369	71.9724	0.00263987	211019_HFX_Pet_Urine_24fraction_No_23_E01	Canis lupus familiaris	uniprot-taxonomy_9615(canis_lupus_familiaris_220503_836sw_114891_tl)
A0A5F4BPK4;A0A5F4CBI5;A0A5F4CQE7;A0A8C0S0F8;E2R4F6	tr	A0A5F4BPK4_CANLF;A0A5F4CBI5_CANLF;A0A5F4CQE7_CANLF;A0A8C0S0F8_CANLF;E2R4F6_CANLF	MGAT4B	Alpha-1,3-mannosyl-glycoprotein 4-beta-N-acetylglucosaminyltransferase B;Alpha-1,3-mannosyl-glycoprotein 4-beta-N-acetylglucosaminyltransferase B;Alpha-1,3-mannosyl-glycoprotein 4-beta-N-acetylglucosaminyltransferase B;Alpha-1,3-mannosyl-glycoprotein 4-beta-N-acetylglucosaminyltransferase B;Alpha-1,3-mannosyl-glycoprotein 4-beta-N-acetylglucosaminyltransferase B	4	1;1;1;1;3	_GDVVDVYQR_	_GDVVDVYQR_	GDVVDVYQR	525.764	2	1545962	9.66956	0.000166917	211019_HFX_Pet_Urine_24fraction_No_05_E01	Canis lupus familiaris	uniprot-taxonomy_9615(canis_lupus_familiaris_220503_836sw_114891_tl)
A0A5F4BPK4;A0A5F4CBI5;A0A5F4CQE7;A0A8C0S0F8;E2R4F6	tr	A0A5F4BPK4_CANLF;A0A5F4CBI5_CANLF;A0A5F4CQE7_CANLF;A0A8C0S0F8_CANLF;E2R4F6_CANLF	MGAT4B	Alpha-1,3-mannosyl-glycoprotein 4-beta-N-acetylglucosaminyltransferase B;Alpha-1,3-mannosyl-glycoprotein 4-beta-N-acetylglucosaminyltransferase B;Alpha-1,3-mannosyl-glycoprotein 4-beta-N-acetylglucosaminyltransferase B;Alpha-1,3-mannosyl-glycoprotein 4-beta-N-acetylglucosaminyltransferase B;Alpha-1,3-mannosyl-glycoprotein 4-beta-N-acetylglucosaminyltransferase B	4	1;1;1;1;3	_EHVNPPAEVSTSLK_	_EHVNPPAEVSTSLK_	EHVNPPAEVSTSLK	754.391	2	428464	7.94835	0.000303475	211019_HFX_Pet_Urine_24fraction_No_09_E01	Canis lupus familiaris	uniprot-taxonomy_9615(canis_lupus_familiaris_220503_836sw_114891_tl)
A0A5F4BPK8;A0A8C0PZG2	tr	A0A5F4BPK8_CANLF;A0A8C0PZG2_CANLF	CHMP4A;	Charged multivesicular body protein 4A	3;4	1	_EAIENATTNAEVLR_	_EAIENATTNAEVLR_	EAIENATTNAEVLR	765.892	2	1156232	24.3385	0	211019_HFX_Pet_Urine_24fraction_No_07_E01	Canis lupus familiaris	uniprot-taxonomy_9615(canis_lupus_familiaris_220503_836sw_114891_tl)
A0A5F4BPK8;A0A8C0PZG2	tr	A0A5F4BPK8_CANLF;A0A8C0PZG2_CANLF	CHMP4A;	Charged multivesicular body protein 4A	3;4	1	_RLEQQLAQTDGTLSTLEFQR_	_RLEQQLAQTDGTLSTLEFQR_	RLEQQLAQTDGTLSTLEFQR	778.74	3	311902	88.9853	8.65651e-05	211019_HFX_Pet_Urine_24fraction_No_22_E01	Canis lupus familiaris	uniprot-taxonomy_9615(canis_lupus_familiaris_220503_836sw_114891_tl)
A0A5F4BPK9;A0A5F4BR67;A0A8C0N5K7;A0A8C0NDF0;A0A8C0NFP7;A0A8C0TTC2;F1PGB1	tr	A0A5F4BPK9_CANLF;A0A5F4BR67_CANLF;A0A8C0N5K7_CANLF;A0A8C0NDF0_CANLF;A0A8C0NFP7_CANLF;A0A8C0TTC2_CANLF;F1PGB1_CANLF	STK4	Serine/threonine kinase 4;Non-specific serine/threonine protein kinase;Serine/threonine kinase 4;Serine/threonine kinase 4;Serine/threonine kinase 4;Serine/threonine kinase 4;Non-specific serine/threonine protein kinase	4;3;4;4;4;4;3	1;1;1;1;1;1;2	_LGEGSYGSVYK_	_LGEGSYGSVYK_	LGEGSYGSVYK	580.285	2	606515	7.52011	0.000136579	211019_HFX_Pet_Urine_24fraction_No_11_E01	Canis lupus familiaris	uniprot-taxonomy_9615(canis_lupus_familiaris_220503_836sw_114891_tl)
A0A5F4BPM9;A0A5F4C490;A0A5F4D2I2;A0A8C0MDH1;A0A8C0MJ26;A0A8C0MJH0;A0A8C0MKK5;A0A8C0PTC8;A0A8C0PWL9;F1PRE6	tr	A0A5F4BPM9_CANLF;A0A5F4C490_CANLF;A0A5F4D2I2_CANLF;A0A8C0MDH1_CANLF;A0A8C0MJ26_CANLF;A0A8C0MJH0_CANLF;A0A8C0MKK5_CANLF;A0A8C0PTC8_CANLF;A0A8C0PWL9_CANLF;F1PRE6_CANLF	RPTOR	Regulatory associated protein of MTOR complex 1	4;3;3;4;4;4;4;4;4;3	1;1;1;1;1;1;1;1;1;2	_IPEEHDLESQIR_	_IPEEHDLESQIR_	IPEEHDLESQIR	489.248	3	542178	15.7192	0	211019_HFX_Pet_Urine_24fraction_No_06_E01	Canis lupus familiaris	uniprot-taxonomy_9615(canis_lupus_familiaris_220503_836sw_114891_tl)
A0A5F4BPN0;A0A8C0M839;A0A8C0MBK5;A0A8C0PUX8;A0A8C0QA86;A0A8C0RW66;E2RDZ4	tr	A0A5F4BPN0_CANLF;A0A8C0M839_CANLF;A0A8C0MBK5_CANLF;A0A8C0PUX8_CANLF;A0A8C0QA86_CANLF;A0A8C0RW66_CANLF;E2RDZ4_CANLF	EIF4A3	RNA helicase;Eukaryotic translation initiation factor 4A3;Eukaryotic translation initiation factor 4A3;Eukaryotic translation initiation factor 4A3;Eukaryotic translation initiation factor 4A3;Eukaryotic translation initiation factor 4A3;RNA helicase	3;4;4;4;4;4;3	1	_EQIYDVYR_	_EQIYDVYR_	EQIYDVYR	543.267	2	460906	22.853	0.000200206	211019_HFX_Pet_Urine_24fraction_No_08_E01	Canis lupus familiaris	uniprot-taxonomy_9615(canis_lupus_familiaris_220503_836sw_114891_tl)
A0A5F4BPN0;A0A8C0M839;A0A8C0MBK5;A0A8C0PUX8;A0A8C0QA86;A0A8C0RW66;E2RDZ4	tr	A0A5F4BPN0_CANLF;A0A8C0M839_CANLF;A0A8C0MBK5_CANLF;A0A8C0PUX8_CANLF;A0A8C0QA86_CANLF;A0A8C0RW66_CANLF;E2RDZ4_CANLF	EIF4A3	RNA helicase;Eukaryotic translation initiation factor 4A3;Eukaryotic translation initiation factor 4A3;Eukaryotic translation initiation factor 4A3;Eukaryotic translation initiation factor 4A3;Eukaryotic translation initiation factor 4A3;RNA helicase	3;4;4;4;4;4;3	1	_LDYGQHVVAGTPGR_	_LDYGQHVVAGTPGR_	LDYGQHVVAGTPGR	490.588	3	1138836	-42.0092	0.000131242	211019_HFX_Pet_Urine_24fraction_No_17_E01	Canis lupus familiaris	uniprot-taxonomy_9615(canis_lupus_familiaris_220503_836sw_114891_tl)
A0A5F4BPP4;A0A5F4BZB0;A0A5F4C7C5;A0A5F4CCJ9;A0A5F4CG44;A0A5F4CST7;A0A5F4DF37;A0A8C0M901;A0A8C0NZD0;A0A8C0P8Q7;A0A8C0P959;A0A8C0Q335;A0A8C0Q6V5;A0A8C0QIT9;A0A8C0RS40;A0A8C0RS48;A0A8C0TNX6;A0A8C0TPG5;F1PDI6;J9NS22	tr	A0A5F4BPP4_CANLF;A0A5F4BZB0_CANLF;A0A5F4C7C5_CANLF;A0A5F4CCJ9_CANLF;A0A5F4CG44_CANLF;A0A5F4CST7_CANLF;A0A5F4DF37_CANLF;A0A8C0M901_CANLF;A0A8C0NZD0_CANLF;A0A8C0P8Q7_CANLF;A0A8C0P959_CANLF;A0A8C0Q335_CANLF;A0A8C0Q6V5_CANLF;A0A8C0QIT9_CANLF;A0A8C0RS40_CANLF;A0A8C0RS48_CANLF;A0A8C0TNX6_CANLF;A0A8C0TPG5_CANLF;F1PDI6_CANLF;J9NS22_CANLF	UBE2D3;UBE2D3;;UBE2D3;;UBE2D2;;UBE2D2;;;;;;;;;;;;UBE2D2	UBC core domain-containing protein;UBC core domain-containing protein;UBC core domain-containing protein;UBC core domain-containing protein;UBC core domain-containing protein;Ubiquitin conjugating enzyme E2 D2;UBC core domain-containing protein;Ubiquitin conjugating enzyme E2 D2;Uncharacterized protein;Uncharacterized protein;Uncharacterized protein;Uncharacterized protein;Uncharacterized protein…	4;4;3;4;3;3;3;4;4;4;4;4;4;4;4;4;4;4;3;3	1;1;1;1;1;1;1;1;1;1;1;1;1;1;1;1;1;1;2;1	_SQWSPALTISK_	_SQWSPALTISK_	SQWSPALTISK	609.33	2	2280037	39.9029	0	211019_HFX_Pet_Urine_24fraction_No_01_E01	Canis lupus familiaris	uniprot-taxonomy_9615(canis_lupus_familiaris_220503_836sw_114891_tl)
A0A5F4BPQ7;A0A5F4CF32;A0A8C0RX37	tr	A0A5F4BPQ7_CANLF;A0A5F4CF32_CANLF;A0A8C0RX37_CANLF	CLEC10A;CLEC10A;LOC489461	C-type lectin domain containing 10A;C-type lectin domain containing 10A;Asialoglycoprotein receptor 1	4	1	_WNDDVC[+57]QRPYR_	_WNDDVC[Carbamidomethyl (C)]QRPYR_	WNDDVCQRPYR	503.561	3	590985	-2.35155	0.000543183	211019_HFX_Pet_Urine_24fraction_No_09_E01	Canis lupus familiaris	uniprot-taxonomy_9615(canis_lupus_familiaris_220503_836sw_114891_tl)
A0A5F4BPQ7;A0A5F4CF32;A0A8C0RX37	tr	A0A5F4BPQ7_CANLF;A0A5F4CF32_CANLF;A0A8C0RX37_CANLF	CLEC10A;CLEC10A;LOC489461	C-type lectin domain containing 10A;C-type lectin domain containing 10A;Asialoglycoprotein receptor 1	4	1	_WVDGTDYETGFK_	_WVDGTDYETGFK_	WVDGTDYETGFK	709.317	2	627112	37.2262	0.000220647	211019_HFX_Pet_Urine_24fraction_No_16_E01	Canis lupus familiaris	uniprot-taxonomy_9615(canis_lupus_familiaris_220503_836sw_114891_tl)
A0A5F4BPQ9;A0A8C0PNS5;A0A8C0S7Z9;E2REK5	tr	A0A5F4BPQ9_CANLF;A0A8C0PNS5_CANLF;A0A8C0S7Z9_CANLF;E2REK5_CANLF	TNPO3;;;TNPO3	Transportin 3	4	1;1;1;3	_LPETVHTAVR_	_LPETVHTAVR_	LPETVHTAVR	374.88	3	453251	-30.8622	0.000309748	211019_HFX_Pet_Urine_24fraction_No_15_E01	Canis lupus familiaris	uniprot-taxonomy_9615(canis_lupus_familiaris_220503_836sw_114891_tl)
A0A5F4BPR8;A0A5F4CVH1;A0A8C0MCX1;A0A8C0SSL7;A0A8C0SSY6;E2RNR3	tr	A0A5F4BPR8_CANLF;A0A5F4CVH1_CANLF;A0A8C0MCX1_CANLF;A0A8C0SSL7_CANLF;A0A8C0SSY6_CANLF;E2RNR3_CANLF	DCPS;DCPS;;;;DCPS	DCS-1;DCS-1;Decapping enzyme, scavenger;Decapping enzyme, scavenger;Decapping enzyme, scavenger;DCS-1	3;3;4;4;4;3	1;1;1;1;1;3	_DLTPEHLPLLR_	_DLTPEHLPLLR_	DLTPEHLPLLR	435.25	3	264223	57.1449	0	211019_HFX_Pet_Urine_24fraction_No_03_E01	Canis lupus familiaris	uniprot-taxonomy_9615(canis_lupus_familiaris_220503_836sw_114891_tl)
A0A5F4BPR8;A0A5F4CVH1;A0A8C0MCX1;A0A8C0SSL7;A0A8C0SSY6;E2RNR3	tr	A0A5F4BPR8_CANLF;A0A5F4CVH1_CANLF;A0A8C0MCX1_CANLF;A0A8C0SSL7_CANLF;A0A8C0SSY6_CANLF;E2RNR3_CANLF	DCPS;DCPS;;;;DCPS	DCS-1;DCS-1;Decapping enzyme, scavenger;Decapping enzyme, scavenger;Decapping enzyme, scavenger;DCS-1	3;3;4;4;4;3	1;1;1;1;1;3	_DLTPEHLPLLR_	_DLTPEHLPLLR_	DLTPEHLPLLR	652.372	2	746357	57.1449	9.67087e-05	211019_HFX_Pet_Urine_24fraction_No_03_E01	Canis lupus familiaris	uniprot-taxonomy_9615(canis_lupus_familiaris_220503_836sw_114891_tl)
A0A5F4BPS1;A0A5F4CL89;A0A5F4DBV3;A0A8C0MXE5;A0A8C0N2Q5;A0A8C0RHS7;A0A8C0T485;F1P9R3	tr	A0A5F4BPS1_CANLF;A0A5F4CL89_CANLF;A0A5F4DBV3_CANLF;A0A8C0MXE5_CANLF;A0A8C0N2Q5_CANLF;A0A8C0RHS7_CANLF;A0A8C0T485_CANLF;F1P9R3_CANLF	SELENOO;SELENOO;SELENOO;;;;;SELENOO	Selenoprotein O	3;3;3;4;4;4;4;3	1;1;1;1;1;1;1;2	_LEQLSPAELLSK_	_LEQLSPAELLSK_	LEQLSPAELLSK	664.377	2	219913	63.1473	0.000174734	211019_HFX_Pet_Urine_24fraction_No_02_E01	Canis lupus familiaris	uniprot-taxonomy_9615(canis_lupus_familiaris_220503_836sw_114891_tl)
A0A5F4BPS3;A0A8C0M5E1;A0A8C0MAD0;A0A8C0S552;A0A8C0S5J7;E2QYC2	tr	A0A5F4BPS3_CANLF;A0A8C0M5E1_CANLF;A0A8C0MAD0_CANLF;A0A8C0S552_CANLF;A0A8C0S5J7_CANLF;E2QYC2_CANLF	TUBB6;TUBB6;TUBB6;;;TUBB6	Tubulin beta 6 class V;Tubulin beta 6 class V;Tubulin beta 6 class V;Tubulin beta 6 class V;Tubulin beta 6 class V;Tubulin beta chain	3;4;4;4;4;3	1	_EVDEQMLAIQNK_	_EVDEQMLAIQNK_	EVDEQMLAIQNK	709.353	2	364911	28.8967	0.000367377	211019_HFX_Pet_Urine_24fraction_No_09_E01	Canis lupus familiaris	uniprot-taxonomy_9615(canis_lupus_familiaris_220503_836sw_114891_tl)
A0A5F4BPS3;A0A8C0M5E1;A0A8C0MAD0;A0A8C0S552;A0A8C0S5J7;E2QYC2	tr	A0A5F4BPS3_CANLF;A0A8C0M5E1_CANLF;A0A8C0MAD0_CANLF;A0A8C0S552_CANLF;A0A8C0S5J7_CANLF;E2QYC2_CANLF	TUBB6;TUBB6;TUBB6;;;TUBB6	Tubulin beta 6 class V;Tubulin beta 6 class V;Tubulin beta 6 class V;Tubulin beta 6 class V;Tubulin beta 6 class V;Tubulin beta chain	3;4;4;4;4;3	1	_INVYYNESSSQK_	_INVYYNESSSQK_	INVYYNESSSQK	716.341	2	779295	-7.68095	0	211019_HFX_Pet_Urine_24fraction_No_13_E01	Canis lupus familiaris	uniprot-taxonomy_9615(canis_lupus_familiaris_220503_836sw_114891_tl)
A0A5F4BPT1;A0A5F4D5C9;A0A5F4DAX1;A0A5F4DBI7;A0A8C0LTQ8;A0A8C0LWU6;A0A8C0LY67;A0A8C0PZE8;A0A8C0Q7Z1;A0A8C0R9U4;F1PUU4;J9P2Y3	tr	A0A5F4BPT1_CANLF;A0A5F4D5C9_CANLF;A0A5F4DAX1_CANLF;A0A5F4DBI7_CANLF;A0A8C0LTQ8_CANLF;A0A8C0LWU6_CANLF;A0A8C0LY67_CANLF;A0A8C0PZE8_CANLF;A0A8C0Q7Z1_CANLF;A0A8C0R9U4_CANLF;F1PUU4_CANLF;J9P2Y3_CANLF	FLII	FLII actin remodeling protein	4	1;1;1;1;1;1;1;1;1;1;3;1	_LDFDGLPSGIGK_	_LDFDGLPSGIGK_	LDFDGLPSGIGK	609.822	2	228963	62.822	0	211019_HFX_Pet_Urine_24fraction_No_01_E01	Canis lupus familiaris	uniprot-taxonomy_9615(canis_lupus_familiaris_220503_836sw_114891_tl)
A0A5F4BPT1;A0A5F4D5C9;A0A5F4DAX1;A0A5F4DBI7;A0A8C0LTQ8;A0A8C0LWU6;A0A8C0LY67;A0A8C0PZE8;A0A8C0Q7Z1;A0A8C0R9U4;F1PUU4;J9P2Y3	tr	A0A5F4BPT1_CANLF;A0A5F4D5C9_CANLF;A0A5F4DAX1_CANLF;A0A5F4DBI7_CANLF;A0A8C0LTQ8_CANLF;A0A8C0LWU6_CANLF;A0A8C0LY67_CANLF;A0A8C0PZE8_CANLF;A0A8C0Q7Z1_CANLF;A0A8C0R9U4_CANLF;F1PUU4_CANLF;J9P2Y3_CANLF	FLII	FLII actin remodeling protein	4	1;1;1;1;1;1;1;1;1;1;3;1	_ADLTALFLPR_	_ADLTALFLPR_	ADLTALFLPR	558.824	2	2909430	99.7293	0	211019_HFX_Pet_Urine_24fraction_No_20_E01	Canis lupus familiaris	uniprot-taxonomy_9615(canis_lupus_familiaris_220503_836sw_114891_tl)
A0A5F4BPT7;A0A5F4C2U8;A0A5F4CNV5;A0A5F4D7G7;A0A8C0P6R4;A0A8C0P8J8;A0A8C0PDU4;A0A8C0PHT3;A0A8C0PMV0;A0A8C0SCF2;A0A8C0SDA2;A0A8C0SDQ9;A0A8C0SEV4;A0A8C0SF90;E2QUI2;E2QUK3	tr	A0A5F4BPT7_CANLF;A0A5F4C2U8_CANLF;A0A5F4CNV5_CANLF;A0A5F4D7G7_CANLF;A0A8C0P6R4_CANLF;A0A8C0P8J8_CANLF;A0A8C0PDU4_CANLF;A0A8C0PHT3_CANLF;A0A8C0PMV0_CANLF;A0A8C0SCF2_CANLF;A0A8C0SDA2_CANLF;A0A8C0SDQ9_CANLF;A0A8C0SEV4_CANLF;A0A8C0SF90_CANLF;E2QUI2_CANLF;E2QUK3_CANLF	SLMAP	Sarcolemma associated protein	4	1;1;1;1;1;1;1;1;1;1;1;1;1;1;3;2	_DDLQGAQSEIEAK_	_DDLQGAQSEIEAK_	DDLQGAQSEIEAK	702.336	2	197968	-773.569	0	211019_HFX_Pet_Urine_24fraction_No_22_E01	Canis lupus familiaris	uniprot-taxonomy_9615(canis_lupus_familiaris_220503_836sw_114891_tl)
A0A5F4BPU2;A0A8C0NRP7;A0A8C0P281;A0A8C0SQX5;A0A8C0YYR7;E2RDP3	tr	A0A5F4BPU2_CANLF;A0A8C0NRP7_CANLF;A0A8C0P281_CANLF;A0A8C0SQX5_CANLF;A0A8C0YYR7_CANLF;E2RDP3_CANLF	LY9;;;LY9;LY9;LY9	Lymphocyte antigen 9	4	1;1;1;1;1;2	_ALAFANAQK_	_ALAFANAQK_	ALAFANAQK	467.261	2	1425812	-459.019	0.000303475	211019_HFX_Pet_Urine_24fraction_No_21_E01	Canis lupus familiaris	uniprot-taxonomy_9615(canis_lupus_familiaris_220503_836sw_114891_tl)
A0A5F4BPU5;A0A5F4DEX2;A0A5F4DGI1;A0A8C0NQC6;A0A8C0NSQ0;A0A8C0RMK8;A0A8C0S3Q8;A0A8C0S447;A0A8C0S4J1;A0A8C0S5G0;E2R024;E2R034	tr	A0A5F4BPU5_CANLF;A0A5F4DEX2_CANLF;A0A5F4DGI1_CANLF;A0A8C0NQC6_CANLF;A0A8C0NSQ0_CANLF;A0A8C0RMK8_CANLF;A0A8C0S3Q8_CANLF;A0A8C0S447_CANLF;A0A8C0S4J1_CANLF;A0A8C0S5G0_CANLF;E2R024_CANLF;E2R034_CANLF	GPHN	Gephyrin	3;3;3;4;4;4;4;4;4;4;3;3	1;1;1;1;1;1;1;1;1;1;3;2	_DTASLSTTPSESPR_	_DTASLSTTPSESPR_	DTASLSTTPSESPR	724.847	2	194730	-9.73191	3.99904e-05	211019_HFX_Pet_Urine_24fraction_No_02_E01	Canis lupus familiaris	uniprot-taxonomy_9615(canis_lupus_familiaris_220503_836sw_114891_tl)
A0A5F4BPU5;A0A5F4DEX2;A0A5F4DGI1;A0A8C0NQC6;A0A8C0NSQ0;A0A8C0RMK8;A0A8C0S3Q8;A0A8C0S447;A0A8C0S4J1;A0A8C0S5G0;E2R024;E2R034	tr	A0A5F4BPU5_CANLF;A0A5F4DEX2_CANLF;A0A5F4DGI1_CANLF;A0A8C0NQC6_CANLF;A0A8C0NSQ0_CANLF;A0A8C0RMK8_CANLF;A0A8C0S3Q8_CANLF;A0A8C0S447_CANLF;A0A8C0S4J1_CANLF;A0A8C0S5G0_CANLF;E2R024_CANLF;E2R034_CANLF	GPHN	Gephyrin	3;3;3;4;4;4;4;4;4;4;3;3	1;1;1;1;1;1;1;1;1;1;3;2	_VGVLTVSDSC[+57]FR_	_VGVLTVSDSC[Carbamidomethyl (C)]FR_	VGVLTVSDSCFR	670.337	2	1778506	46.0187	0	211019_HFX_Pet_Urine_24fraction_No_02_E01	Canis lupus familiaris	uniprot-taxonomy_9615(canis_lupus_familiaris_220503_836sw_114891_tl)
A0A5F4BPU5;A0A5F4DEX2;A0A5F4DGI1;A0A8C0NQC6;A0A8C0NSQ0;A0A8C0RMK8;A0A8C0S3Q8;A0A8C0S447;A0A8C0S4J1;A0A8C0S5G0;E2R024;E2R034	tr	A0A5F4BPU5_CANLF;A0A5F4DEX2_CANLF;A0A5F4DGI1_CANLF;A0A8C0NQC6_CANLF;A0A8C0NSQ0_CANLF;A0A8C0RMK8_CANLF;A0A8C0S3Q8_CANLF;A0A8C0S447_CANLF;A0A8C0S4J1_CANLF;A0A8C0S5G0_CANLF;E2R024_CANLF;E2R034_CANLF	GPHN	Gephyrin	3;3;3;4;4;4;4;4;4;4;3;3	1;1;1;1;1;1;1;1;1;1;3;2	_[+42]ATEGMILTNHDHQIR_	_[Acetyl (Protein N-term)]ATEGMILTNHDHQIR_	ATEGMILTNHDHQIR	593.293	3	589696	36.8124	0.00100819	211019_HFX_Pet_Urine_24fraction_No_16_E01	Canis lupus familiaris	uniprot-taxonomy_9615(canis_lupus_familiaris_220503_836sw_114891_tl)
A0A5F4BPU5;A0A5F4DEX2;A0A5F4DGI1;A0A8C0NQC6;A0A8C0NSQ0;A0A8C0RMK8;A0A8C0S3Q8;A0A8C0S447;A0A8C0S4J1;A0A8C0S5G0;E2R024;E2R034	tr	A0A5F4BPU5_CANLF;A0A5F4DEX2_CANLF;A0A5F4DGI1_CANLF;A0A8C0NQC6_CANLF;A0A8C0NSQ0_CANLF;A0A8C0RMK8_CANLF;A0A8C0S3Q8_CANLF;A0A8C0S447_CANLF;A0A8C0S4J1_CANLF;A0A8C0S5G0_CANLF;E2R024_CANLF;E2R034_CANLF	GPHN	Gephyrin	3;3;3;4;4;4;4;4;4;4;3;3	1;1;1;1;1;1;1;1;1;1;3;2	_ESDDGTEELEVR_	_ESDDGTEELEVR_	ESDDGTEELEVR	689.802	2	125755	-6397.64	0	211019_HFX_Pet_Urine_24fraction_No_18_E01	Canis lupus familiaris	uniprot-taxonomy_9615(canis_lupus_familiaris_220503_836sw_114891_tl)
A0A5F4BPU5;A0A5F4DEX2;A0A5F4DGI1;A0A8C0NQC6;A0A8C0NSQ0;A0A8C0RMK8;A0A8C0S3Q8;A0A8C0S447;A0A8C0S4J1;A0A8C0S5G0;E2R024;E2R034	tr	A0A5F4BPU5_CANLF;A0A5F4DEX2_CANLF;A0A5F4DGI1_CANLF;A0A8C0NQC6_CANLF;A0A8C0NSQ0_CANLF;A0A8C0RMK8_CANLF;A0A8C0S3Q8_CANLF;A0A8C0S447_CANLF;A0A8C0S4J1_CANLF;A0A8C0S5G0_CANLF;E2R024_CANLF;E2R034_CANLF	GPHN	Gephyrin	3;3;3;4;4;4;4;4;4;4;3;3	1;1;1;1;1;1;1;1;1;1;3;2	_DLVQDPSLLGGTISAYK_	_DLVQDPSLLGGTISAYK_	DLVQDPSLLGGTISAYK	888.973	2	1105082	66.7445	0	211019_HFX_Pet_Urine_24fraction_No_24_E01	Canis lupus familiaris	uniprot-taxonomy_9615(canis_lupus_familiaris_220503_836sw_114891_tl)
A0A5F4BPV2;A0A8C0NTX2;A0A8C0PJE8;A0A8C0PM43;A0A8C0PYQ2;E2QYP1;F1Q3G7	tr	A0A5F4BPV2_CANLF;A0A8C0NTX2_CANLF;A0A8C0PJE8_CANLF;A0A8C0PM43_CANLF;A0A8C0PYQ2_CANLF;E2QYP1_CANLF;F1Q3G7_CANLF	HNRNPA1;;HNRNPA1;HNRNPA1;HNRNPA1;HNRNPA1;HNRNPA1	Helix-destabilizing protein;Uncharacterized protein;Heterogeneous nuclear ribonucleoprotein A1;Heterogeneous nuclear ribonucleoprotein A1;Heterogeneous nuclear ribonucleoprotein A1;Helix-destabilizing protein;Helix-destabilizing protein	4	1;1;1;1;1;2;2	_GFAFVTFDDHDSVDK_	_GFAFVTFDDHDSVDK_	GFAFVTFDDHDSVDK	567.258	3	319778	57.6866	0	211019_HFX_Pet_Urine_24fraction_No_01_E01	Canis lupus familiaris	uniprot-taxonomy_9615(canis_lupus_familiaris_220503_836sw_114891_tl)
A0A5F4BPV2;A0A8C0NTX2;A0A8C0PJE8;A0A8C0PM43;A0A8C0PYQ2;E2QYP1;F1Q3G7	tr	A0A5F4BPV2_CANLF;A0A8C0NTX2_CANLF;A0A8C0PJE8_CANLF;A0A8C0PM43_CANLF;A0A8C0PYQ2_CANLF;E2QYP1_CANLF;F1Q3G7_CANLF	HNRNPA1;;HNRNPA1;HNRNPA1;HNRNPA1;HNRNPA1;HNRNPA1	Helix-destabilizing protein;Uncharacterized protein;Heterogeneous nuclear ribonucleoprotein A1;Heterogeneous nuclear ribonucleoprotein A1;Heterogeneous nuclear ribonucleoprotein A1;Helix-destabilizing protein;Helix-destabilizing protein	4	1;1;1;1;1;2;2	_SHFEQWGTLTDC[+57]VVMR_	_SHFEQWGTLTDC[Carbamidomethyl (C)]VVMR_	SHFEQWGTLTDCVVMR	655.97	3	413967	62.0646	3.99904e-05	211019_HFX_Pet_Urine_24fraction_No_04_E01	Canis lupus familiaris	uniprot-taxonomy_9615(canis_lupus_familiaris_220503_836sw_114891_tl)
A0A5F4BPV2;A0A8C0NTX2;A0A8C0PJE8;A0A8C0PM43;A0A8C0PYQ2;E2QYP1;F1Q3G7	tr	A0A5F4BPV2_CANLF;A0A8C0NTX2_CANLF;A0A8C0PJE8_CANLF;A0A8C0PM43_CANLF;A0A8C0PYQ2_CANLF;E2QYP1_CANLF;F1Q3G7_CANLF	HNRNPA1;;HNRNPA1;HNRNPA1;HNRNPA1;HNRNPA1;HNRNPA1	Helix-destabilizing protein;Uncharacterized protein;Heterogeneous nuclear ribonucleoprotein A1;Heterogeneous nuclear ribonucleoprotein A1;Heterogeneous nuclear ribonucleoprotein A1;Helix-destabilizing protein;Helix-destabilizing protein	4	1;1;1;1;1;2;2	_SHFEQWGTLTDC[+57]VVM[+16]R_	_SHFEQWGTLTDC[Carbamidomethyl (C)]VVM[Oxidation (M)]R_	SHFEQWGTLTDCVVMR	661.301	3	333435	50.1412	0.000863073	211019_HFX_Pet_Urine_24fraction_No_04_E01	Canis lupus familiaris	uniprot-taxonomy_9615(canis_lupus_familiaris_220503_836sw_114891_tl)
A0A5F4BPV2;A0A8C0NTX2;A0A8C0PJE8;A0A8C0PM43;A0A8C0PYQ2;E2QYP1;F1Q3G7	tr	A0A5F4BPV2_CANLF;A0A8C0NTX2_CANLF;A0A8C0PJE8_CANLF;A0A8C0PM43_CANLF;A0A8C0PYQ2_CANLF;E2QYP1_CANLF;F1Q3G7_CANLF	HNRNPA1;;HNRNPA1;HNRNPA1;HNRNPA1;HNRNPA1;HNRNPA1	Helix-destabilizing protein;Uncharacterized protein;Heterogeneous nuclear ribonucleoprotein A1;Heterogeneous nuclear ribonucleoprotein A1;Heterogeneous nuclear ribonucleoprotein A1;Helix-destabilizing protein;Helix-destabilizing protein	4	1;1;1;1;1;2;2	_DYFEQYGK_	_DYFEQYGK_	DYFEQYGK	525.232	2	7973019	21.3032	0.000166917	211019_HFX_Pet_Urine_24fraction_No_08_E01	Canis lupus familiaris	uniprot-taxonomy_9615(canis_lupus_familiaris_220503_836sw_114891_tl)
A0A5F4BPV2;A0A8C0NTX2;A0A8C0PJE8;A0A8C0PM43;A0A8C0PYQ2;E2QYP1;F1Q3G7	tr	A0A5F4BPV2_CANLF;A0A8C0NTX2_CANLF;A0A8C0PJE8_CANLF;A0A8C0PM43_CANLF;A0A8C0PYQ2_CANLF;E2QYP1_CANLF;F1Q3G7_CANLF	HNRNPA1;;HNRNPA1;HNRNPA1;HNRNPA1;HNRNPA1;HNRNPA1	Helix-destabilizing protein;Uncharacterized protein;Heterogeneous nuclear ribonucleoprotein A1;Heterogeneous nuclear ribonucleoprotein A1;Heterogeneous nuclear ribonucleoprotein A1;Helix-destabilizing protein;Helix-destabilizing protein	4	1;1;1;1;1;2;2	_SSGPYGGGGQYFAK_	_SSGPYGGGGQYFAK_	SSGPYGGGGQYFAK	688.317	2	870842	10.2362	0.000292811	211019_HFX_Pet_Urine_24fraction_No_12_E01	Canis lupus familiaris	uniprot-taxonomy_9615(canis_lupus_familiaris_220503_836sw_114891_tl)
A0A5F4BPV2;A0A8C0NTX2;A0A8C0PJE8;A0A8C0PM43;A0A8C0PYQ2;E2QYP1;F1Q3G7	tr	A0A5F4BPV2_CANLF;A0A8C0NTX2_CANLF;A0A8C0PJE8_CANLF;A0A8C0PM43_CANLF;A0A8C0PYQ2_CANLF;E2QYP1_CANLF;F1Q3G7_CANLF	HNRNPA1;;HNRNPA1;HNRNPA1;HNRNPA1;HNRNPA1;HNRNPA1	Helix-destabilizing protein;Uncharacterized protein;Heterogeneous nuclear ribonucleoprotein A1;Heterogeneous nuclear ribonucleoprotein A1;Heterogeneous nuclear ribonucleoprotein A1;Helix-destabilizing protein;Helix-destabilizing protein	4	1;1;1;1;1;2;2	_IEVIEIM[+16]TDR_	_IEVIEIM[Oxidation (M)]TDR_	IEVIEIMTDR	617.821	2	953323	37.0626	0.000266021	211019_HFX_Pet_Urine_24fraction_No_15_E01	Canis lupus familiaris	uniprot-taxonomy_9615(canis_lupus_familiaris_220503_836sw_114891_tl)
A0A5F4BPV2;A0A8C0NTX2;A0A8C0PJE8;A0A8C0PM43;A0A8C0PYQ2;E2QYP1;F1Q3G7	tr	A0A5F4BPV2_CANLF;A0A8C0NTX2_CANLF;A0A8C0PJE8_CANLF;A0A8C0PM43_CANLF;A0A8C0PYQ2_CANLF;E2QYP1_CANLF;F1Q3G7_CANLF	HNRNPA1;;HNRNPA1;HNRNPA1;HNRNPA1;HNRNPA1;HNRNPA1	Helix-destabilizing protein;Uncharacterized protein;Heterogeneous nuclear ribonucleoprotein A1;Heterogeneous nuclear ribonucleoprotein A1;Heterogeneous nuclear ribonucleoprotein A1;Helix-destabilizing protein;Helix-destabilizing protein	4	1;1;1;1;1;2;2	_LFIGGLSFETTDESLR_	_LFIGGLSFETTDESLR_	LFIGGLSFETTDESLR	892.957	2	287642	86.966	0	211019_HFX_Pet_Urine_24fraction_No_16_E01	Canis lupus familiaris	uniprot-taxonomy_9615(canis_lupus_familiaris_220503_836sw_114891_tl)
A0A5F4BPV2;A0A8C0NTX2;A0A8C0PJE8;A0A8C0PM43;A0A8C0PYQ2;E2QYP1;F1Q3G7	tr	A0A5F4BPV2_CANLF;A0A8C0NTX2_CANLF;A0A8C0PJE8_CANLF;A0A8C0PM43_CANLF;A0A8C0PYQ2_CANLF;E2QYP1_CANLF;F1Q3G7_CANLF	HNRNPA1;;HNRNPA1;HNRNPA1;HNRNPA1;HNRNPA1;HNRNPA1	Helix-destabilizing protein;Uncharacterized protein;Heterogeneous nuclear ribonucleoprotein A1;Heterogeneous nuclear ribonucleoprotein A1;Heterogeneous nuclear ribonucleoprotein A1;Helix-destabilizing protein;Helix-destabilizing protein	4	1;1;1;1;1;2;2	_SESPKEPEQLR_	_SESPKEPEQLR_	SESPKEPEQLR	433.889	3	8156112	-223.045	3.99904e-05	211019_HFX_Pet_Urine_24fraction_No_20_E01	Canis lupus familiaris	uniprot-taxonomy_9615(canis_lupus_familiaris_220503_836sw_114891_tl)
A0A5F4BPV2;A0A8C0NTX2;A0A8C0PJE8;A0A8C0PM43;A0A8C0PYQ2;E2QYP1;F1Q3G7	tr	A0A5F4BPV2_CANLF;A0A8C0NTX2_CANLF;A0A8C0PJE8_CANLF;A0A8C0PM43_CANLF;A0A8C0PYQ2_CANLF;E2QYP1_CANLF;F1Q3G7_CANLF	HNRNPA1;;HNRNPA1;HNRNPA1;HNRNPA1;HNRNPA1;HNRNPA1	Helix-destabilizing protein;Uncharacterized protein;Heterogeneous nuclear ribonucleoprotein A1;Heterogeneous nuclear ribonucleoprotein A1;Heterogeneous nuclear ribonucleoprotein A1;Helix-destabilizing protein;Helix-destabilizing protein	4	1;1;1;1;1;2;2	_SESPKEPEQLR_	_SESPKEPEQLR_	SESPKEPEQLR	650.331	2	996865	-223.045	0.000876223	211019_HFX_Pet_Urine_24fraction_No_20_E01	Canis lupus familiaris	uniprot-taxonomy_9615(canis_lupus_familiaris_220503_836sw_114891_tl)
A0A5F4BPV2;A0A8C0NTX2;A0A8C0PJE8;A0A8C0PM43;A0A8C0PYQ2;E2QYP1;F1Q3G7	tr	A0A5F4BPV2_CANLF;A0A8C0NTX2_CANLF;A0A8C0PJE8_CANLF;A0A8C0PM43_CANLF;A0A8C0PYQ2_CANLF;E2QYP1_CANLF;F1Q3G7_CANLF	HNRNPA1;;HNRNPA1;HNRNPA1;HNRNPA1;HNRNPA1;HNRNPA1	Helix-destabilizing protein;Uncharacterized protein;Heterogeneous nuclear ribonucleoprotein A1;Heterogeneous nuclear ribonucleoprotein A1;Heterogeneous nuclear ribonucleoprotein A1;Helix-destabilizing protein;Helix-destabilizing protein	4	1;1;1;1;1;2;2	_IEVIEIMTDR_	_IEVIEIMTDR_	IEVIEIMTDR	609.824	2	1977507	56.3757	0	211019_HFX_Pet_Urine_24fraction_No_21_E01	Canis lupus familiaris	uniprot-taxonomy_9615(canis_lupus_familiaris_220503_836sw_114891_tl)
A0A5F4BPV4;A0A5F4CYY3;A0A8C0SFC3;A0A8C0SG30;A0A8C0SGS6;A0A8C0YX46;F1PML0;J9P721	tr	A0A5F4BPV4_CANLF;A0A5F4CYY3_CANLF;A0A8C0SFC3_CANLF;A0A8C0SG30_CANLF;A0A8C0SGS6_CANLF;A0A8C0YX46_CANLF;F1PML0_CANLF;J9P721_CANLF	KIF23	Kinesin-like protein;Kinesin-like protein;Kinesin family member 23;Kinesin family member 23;Kinesin family member 23;Kinesin family member 23;Kinesin-like protein;Kinesin-like protein	3;3;4;4;4;4;3;3	1;1;1;1;1;1;3;2	_AEDYEESLQVMR_	_AEDYEESLQVMR_	AEDYEESLQVMR	735.332	2	803260	38.3961	0.000166917	211019_HFX_Pet_Urine_24fraction_No_07_E01	Canis lupus familiaris	uniprot-taxonomy_9615(canis_lupus_familiaris_220503_836sw_114891_tl)
A0A5F4BPW5;A0A8C0NS39;A0A8C0Z0E1;A0A8C0Z0J0;F1PPC9;J9PA19	tr	A0A5F4BPW5_CANLF;A0A8C0NS39_CANLF;A0A8C0Z0E1_CANLF;A0A8C0Z0J0_CANLF;F1PPC9_CANLF;J9PA19_CANLF	TMEM43	Transmembrane protein 43	3;4;4;4;3;3	1;1;1;1;2;1	_LDDPHVDIIR_	_LDDPHVDIIR_	LDDPHVDIIR	398.216	3	603213	25.5815	0.000131242	211019_HFX_Pet_Urine_24fraction_No_11_E01	Canis lupus familiaris	uniprot-taxonomy_9615(canis_lupus_familiaris_220503_836sw_114891_tl)
A0A5F4BPW5;A0A8C0NS39;A0A8C0Z0E1;A0A8C0Z0J0;F1PPC9;J9PA19	tr	A0A5F4BPW5_CANLF;A0A8C0NS39_CANLF;A0A8C0Z0E1_CANLF;A0A8C0Z0J0_CANLF;F1PPC9_CANLF;J9PA19_CANLF	TMEM43	Transmembrane protein 43	3;4;4;4;3;3	1;1;1;1;2;1	_TTTKPQPGFLER_	_TTTKPQPGFLER_	TTTKPQPGFLER	458.917	3	484893	-16.1892	8.65651e-05	211019_HFX_Pet_Urine_24fraction_No_13_E01	Canis lupus familiaris	uniprot-taxonomy_9615(canis_lupus_familiaris_220503_836sw_114891_tl)
A0A5F4BPX0;A0A5F4CDF7;A0A8C0NH15;A0A8C0NLY3;A0A8C0NMM1;A0A8C0NQG2;A0A8C0NSC4;A0A8C0RLT6;A0A8C0SQF0;A0A8C0SQZ2;A0A8C0SSP4;A0A8C0STQ2;A0A8C0TA81;A0A8C0YZB6;E2R463;F1PTR5;F1Q0U3;J9P2B0	tr	A0A5F4BPX0_CANLF;A0A5F4CDF7_CANLF;A0A8C0NH15_CANLF;A0A8C0NLY3_CANLF;A0A8C0NMM1_CANLF;A0A8C0NQG2_CANLF;A0A8C0NSC4_CANLF;A0A8C0RLT6_CANLF;A0A8C0SQF0_CANLF;A0A8C0SQZ2_CANLF;A0A8C0SSP4_CANLF;A0A8C0STQ2_CANLF;A0A8C0TA81_CANLF;A0A8C0YZB6_CANLF;E2R463_CANLF;F1PTR5_CANLF;F1Q0U3_CANLF;J9P2B0_CANLF	ACSL6;ACSL6;;;;;ACSL5;;;;;;ACSL5;;ACSL5;ACSL6;ACSL5;ACSL6	Arachidonate--CoA ligase;Arachidonate--CoA ligase;Uncharacterized protein;Uncharacterized protein;Uncharacterized protein;Uncharacterized protein;Acyl-CoA synthetase long chain family member 5;Uncharacterized protein;Uncharacterized protein;Uncharacterized protein;Uncharacterized protein;Uncharacterized protein;Acyl-CoA synthetase long chain family member 5;Uncharacterized protein;Arachidonate--C…	4;4;4;4;4;4;4;4;4;4;4;4;4;4;4;4;3;4	1;1;1;1;1;1;1;1;1;1;1;1;1;1;2;3;2;2	_VGFFQGDIR_	_VGFFQGDIR_	VGFFQGDIR	519.772	2	600961	43.5266	0.000561823	211019_HFX_Pet_Urine_24fraction_No_03_E01	Canis lupus familiaris	uniprot-taxonomy_9615(canis_lupus_familiaris_220503_836sw_114891_tl)
A0A5F4BPX7;A0A5F4C5T9;A0A5F4C653;A0A5F4CD35;A0A5F4CG64;A0A5F4CYP9;A0A5F4D464;A0A5F4D6G9;A0A8C0LZ55;A0A8C0M0D5;A0A8C0M0I6;A0A8C0M4I9;A0A8C0Q966;A0A8C0QAL4;A0A8C0QAW3;A0A8C0QEN8;A0A8C0QF77;A0A8C0QHL1;A0A8C0QM62;A0A8C0RZI6;F1PYQ7;F1PYQ8	tr	A0A5F4BPX7_CANLF;A0A5F4C5T9_CANLF;A0A5F4C653_CANLF;A0A5F4CD35_CANLF;A0A5F4CG64_CANLF;A0A5F4CYP9_CANLF;A0A5F4D464_CANLF;A0A5F4D6G9_CANLF;A0A8C0LZ55_CANLF;A0A8C0M0D5_CANLF;A0A8C0M0I6_CANLF;A0A8C0M4I9_CANLF;A0A8C0Q966_CANLF;A0A8C0QAL4_CANLF;A0A8C0QAW3_CANLF;A0A8C0QEN8_CANLF;A0A8C0QF77_CANLF;A0A8C0QHL1_CANLF;A0A8C0QM62_CANLF;A0A8C0RZI6_CANLF;F1PYQ7_CANLF;F1PYQ8_CANLF	MEGF6	Multiple EGF like domains 6	4	1;1;1;1;1;1;1;1;1;1;1;1;1;1;1;1;1;1;1;1;2;3	_AGFLLAADR_	_AGFLLAADR_	AGFLLAADR	467.261	2	1115064	36.3501	0.00164197	211019_HFX_Pet_Urine_24fraction_No_02_E01	Canis lupus familiaris	uniprot-taxonomy_9615(canis_lupus_familiaris_220503_836sw_114891_tl)
A0A5F4BPX7;A0A5F4C5T9;A0A5F4C653;A0A5F4CD35;A0A5F4CG64;A0A5F4CYP9;A0A5F4D464;A0A5F4D6G9;A0A8C0LZ55;A0A8C0M0D5;A0A8C0M0I6;A0A8C0M4I9;A0A8C0Q966;A0A8C0QAL4;A0A8C0QAW3;A0A8C0QEN8;A0A8C0QF77;A0A8C0QHL1;A0A8C0QM62;A0A8C0RZI6;F1PYQ7;F1PYQ8	tr	A0A5F4BPX7_CANLF;A0A5F4C5T9_CANLF;A0A5F4C653_CANLF;A0A5F4CD35_CANLF;A0A5F4CG64_CANLF;A0A5F4CYP9_CANLF;A0A5F4D464_CANLF;A0A5F4D6G9_CANLF;A0A8C0LZ55_CANLF;A0A8C0M0D5_CANLF;A0A8C0M0I6_CANLF;A0A8C0M4I9_CANLF;A0A8C0Q966_CANLF;A0A8C0QAL4_CANLF;A0A8C0QAW3_CANLF;A0A8C0QEN8_CANLF;A0A8C0QF77_CANLF;A0A8C0QHL1_CANLF;A0A8C0QM62_CANLF;A0A8C0RZI6_CANLF;F1PYQ7_CANLF;F1PYQ8_CANLF	MEGF6	Multiple EGF like domains 6	4	1;1;1;1;1;1;1;1;1;1;1;1;1;1;1;1;1;1;1;1;2;3	_LSTDGC[+57]GC[+57]EDVDEC[+57]ASGR_	_LSTDGC[Carbamidomethyl (C)]GC[Carbamidomethyl (C)]EDVDEC[Carbamidomethyl (C)]ASGR_	LSTDGCGCEDVDECASGR	994.375	2	392645	-1840.9	0.000395671	211019_HFX_Pet_Urine_24fraction_No_23_E01	Canis lupus familiaris	uniprot-taxonomy_9615(canis_lupus_familiaris_220503_836sw_114891_tl)
A0A5F4BPX8;A0A5F4D1P1;A0A5F4D9A1;A0A5F4DE65;A0A8C0NP90;A0A8C0PRZ2;A0A8C0Q3N2;A0A8C0RMM5;F1PB46;F1Q342	tr	A0A5F4BPX8_CANLF;A0A5F4D1P1_CANLF;A0A5F4D9A1_CANLF;A0A5F4DE65_CANLF;A0A8C0NP90_CANLF;A0A8C0PRZ2_CANLF;A0A8C0Q3N2_CANLF;A0A8C0RMM5_CANLF;F1PB46_CANLF;F1Q342_CANLF	LOC489992;LOC489992;LOC489992;LOC489992;;;;;LOC489992;LOC489992	SpaA domain-containing protein;SpaA domain-containing protein;SpaA domain-containing protein;SpaA domain-containing protein;Uncharacterized protein;Uncharacterized protein;Uncharacterized protein;Uncharacterized protein;SpaA domain-containing protein;SpaA domain-containing protein	4	1;1;1;1;1;1;1;1;3;2	_DGQNYVVLLDSTLPR_	_DGQNYVVLLDSTLPR_	DGQNYVVLLDSTLPR	845.444	2	195292	105.267	0	211019_HFX_Pet_Urine_24fraction_No_02_E01	Canis lupus familiaris	uniprot-taxonomy_9615(canis_lupus_familiaris_220503_836sw_114891_tl)
A0A5F4BPX8;A0A5F4D1P1;A0A5F4D9A1;A0A5F4DE65;A0A8C0NP90;A0A8C0PRZ2;A0A8C0Q3N2;A0A8C0RMM5;F1PB46;F1Q342	tr	A0A5F4BPX8_CANLF;A0A5F4D1P1_CANLF;A0A5F4D9A1_CANLF;A0A5F4DE65_CANLF;A0A8C0NP90_CANLF;A0A8C0PRZ2_CANLF;A0A8C0Q3N2_CANLF;A0A8C0RMM5_CANLF;F1PB46_CANLF;F1Q342_CANLF	LOC489992;LOC489992;LOC489992;LOC489992;;;;;LOC489992;LOC489992	SpaA domain-containing protein;SpaA domain-containing protein;SpaA domain-containing protein;SpaA domain-containing protein;Uncharacterized protein;Uncharacterized protein;Uncharacterized protein;Uncharacterized protein;SpaA domain-containing protein;SpaA domain-containing protein	4	1;1;1;1;1;1;1;1;3;2	_DFAVEHDSLK_	_DFAVEHDSLK_	DFAVEHDSLK	580.783	2	982592	7.50221	0	211019_HFX_Pet_Urine_24fraction_No_07_E01	Canis lupus familiaris	uniprot-taxonomy_9615(canis_lupus_familiaris_220503_836sw_114891_tl)
A0A5F4BPX8;A0A5F4D1P1;A0A5F4D9A1;A0A5F4DE65;A0A8C0NP90;A0A8C0PRZ2;A0A8C0Q3N2;A0A8C0RMM5;F1PB46;F1Q342	tr	A0A5F4BPX8_CANLF;A0A5F4D1P1_CANLF;A0A5F4D9A1_CANLF;A0A5F4DE65_CANLF;A0A8C0NP90_CANLF;A0A8C0PRZ2_CANLF;A0A8C0Q3N2_CANLF;A0A8C0RMM5_CANLF;F1PB46_CANLF;F1Q342_CANLF	LOC489992;LOC489992;LOC489992;LOC489992;;;;;LOC489992;LOC489992	SpaA domain-containing protein;SpaA domain-containing protein;SpaA domain-containing protein;SpaA domain-containing protein;Uncharacterized protein;Uncharacterized protein;Uncharacterized protein;Uncharacterized protein;SpaA domain-containing protein;SpaA domain-containing protein	4	1;1;1;1;1;1;1;1;3;2	_ITFDVAPSR_	_ITFDVAPSR_	ITFDVAPSR	503.272	2	2519084	19.1809	0.00029696	211019_HFX_Pet_Urine_24fraction_No_24_E01	Canis lupus familiaris	uniprot-taxonomy_9615(canis_lupus_familiaris_220503_836sw_114891_tl)
A0A5F4BPX8;A0A5F4D1P1;A0A5F4D9A1;A0A5F4DE65;A0A8C0NP90;A0A8C0PRZ2;A0A8C0Q3N2;A0A8C0RMM5;F1PB46;F1Q342	tr	A0A5F4BPX8_CANLF;A0A5F4D1P1_CANLF;A0A5F4D9A1_CANLF;A0A5F4DE65_CANLF;A0A8C0NP90_CANLF;A0A8C0PRZ2_CANLF;A0A8C0Q3N2_CANLF;A0A8C0RMM5_CANLF;F1PB46_CANLF;F1Q342_CANLF	LOC489992;LOC489992;LOC489992;LOC489992;;;;;LOC489992;LOC489992	SpaA domain-containing protein;SpaA domain-containing protein;SpaA domain-containing protein;SpaA domain-containing protein;Uncharacterized protein;Uncharacterized protein;Uncharacterized protein;Uncharacterized protein;SpaA domain-containing protein;SpaA domain-containing protein	4	1;1;1;1;1;1;1;1;3;2	_SSIDSEPALVLGPLK_	_SSIDSEPALVLGPLK_	SSIDSEPALVLGPLK	763.427	2	340202	66.4421	0	211019_HFX_Pet_Urine_24fraction_No_24_E01	Canis lupus familiaris	uniprot-taxonomy_9615(canis_lupus_familiaris_220503_836sw_114891_tl)
A0A5F4BPY4;A0A8C0LYC2;A0A8C0M237;A0A8C0SAN6;A0A8C0SBA8;J9P2Y0	tr	A0A5F4BPY4_CANLF;A0A8C0LYC2_CANLF;A0A8C0M237_CANLF;A0A8C0SAN6_CANLF;A0A8C0SBA8_CANLF;J9P2Y0_CANLF	GABARAPL2	GABA type A receptor associated protein like 2	3;4;4;4;4;3	1	_VSGSQIVDIDK_	_VSGSQIVDIDK_	VSGSQIVDIDK	580.812	2	1539099	17.65	0	211019_HFX_Pet_Urine_24fraction_No_11_E01	Canis lupus familiaris	uniprot-taxonomy_9615(canis_lupus_familiaris_220503_836sw_114891_tl)
A0A5F4BPY4;A0A8C0LYC2;A0A8C0M237;A0A8C0SAN6;A0A8C0SBA8;J9P2Y0	tr	A0A5F4BPY4_CANLF;A0A8C0LYC2_CANLF;A0A8C0M237_CANLF;A0A8C0SAN6_CANLF;A0A8C0SBA8_CANLF;J9P2Y0_CANLF	GABARAPL2	GABA type A receptor associated protein like 2	3;4;4;4;4;3	1	_VSGSQIVDIDKR_	_VSGSQIVDIDKR_	VSGSQIVDIDKR	439.577	3	740756	4.0523	0.00160854	211019_HFX_Pet_Urine_24fraction_No_13_E01	Canis lupus familiaris	uniprot-taxonomy_9615(canis_lupus_familiaris_220503_836sw_114891_tl)
A0A5F4BPZ3;A0A5F4DBW3;A0A8C0NGH3;A0A8C0SG82;A0A8C0SGR7;A0A8C0SHH3;F1PQ86	tr	A0A5F4BPZ3_CANLF;A0A5F4DBW3_CANLF;A0A8C0NGH3_CANLF;A0A8C0SG82_CANLF;A0A8C0SGR7_CANLF;A0A8C0SHH3_CANLF;F1PQ86_CANLF	ACADL;ACADL;;;;;ACADL	Long-chain specific acyl-CoA dehydrogenase, mitochondrial;Long-chain specific acyl-CoA dehydrogenase, mitochondrial;Acyl-CoA dehydrogenase long chain;Acyl-CoA dehydrogenase long chain;Acyl-CoA dehydrogenase long chain;Acyl-CoA dehydrogenase long chain;Long-chain specific acyl-CoA dehydrogenase, mitochondrial	3;3;4;4;4;4;3	1;1;1;1;1;1;2	_IFSSEHDIFR_	_IFSSEHDIFR_	IFSSEHDIFR	417.544	3	2199038	28.604	0	211019_HFX_Pet_Urine_24fraction_No_06_E01	Canis lupus familiaris	uniprot-taxonomy_9615(canis_lupus_familiaris_220503_836sw_114891_tl)
A0A5F4BPZ3;A0A5F4DBW3;A0A8C0NGH3;A0A8C0SG82;A0A8C0SGR7;A0A8C0SHH3;F1PQ86	tr	A0A5F4BPZ3_CANLF;A0A5F4DBW3_CANLF;A0A8C0NGH3_CANLF;A0A8C0SG82_CANLF;A0A8C0SGR7_CANLF;A0A8C0SHH3_CANLF;F1PQ86_CANLF	ACADL;ACADL;;;;;ACADL	Long-chain specific acyl-CoA dehydrogenase, mitochondrial;Long-chain specific acyl-CoA dehydrogenase, mitochondrial;Acyl-CoA dehydrogenase long chain;Acyl-CoA dehydrogenase long chain;Acyl-CoA dehydrogenase long chain;Acyl-CoA dehydrogenase long chain;Long-chain specific acyl-CoA dehydrogenase, mitochondrial	3;3;4;4;4;4;3	1;1;1;1;1;1;2	_GFYYLMQELPQER_	_GFYYLMQELPQER_	GFYYLMQELPQER	837.403	2	347263	77.5493	0	211019_HFX_Pet_Urine_24fraction_No_07_E01	Canis lupus familiaris	uniprot-taxonomy_9615(canis_lupus_familiaris_220503_836sw_114891_tl)
A0A5F4BPZ3;A0A5F4DBW3;A0A8C0NGH3;A0A8C0SG82;A0A8C0SGR7;A0A8C0SHH3;F1PQ86	tr	A0A5F4BPZ3_CANLF;A0A5F4DBW3_CANLF;A0A8C0NGH3_CANLF;A0A8C0SG82_CANLF;A0A8C0SGR7_CANLF;A0A8C0SHH3_CANLF;F1PQ86_CANLF	ACADL;ACADL;;;;;ACADL	Long-chain specific acyl-CoA dehydrogenase, mitochondrial;Long-chain specific acyl-CoA dehydrogenase, mitochondrial;Acyl-CoA dehydrogenase long chain;Acyl-CoA dehydrogenase long chain;Acyl-CoA dehydrogenase long chain;Acyl-CoA dehydrogenase long chain;Long-chain specific acyl-CoA dehydrogenase, mitochondrial	3;3;4;4;4;4;3	1;1;1;1;1;1;2	_AQDTSELFFEDVR_	_AQDTSELFFEDVR_	AQDTSELFFEDVR	778.865	2	283713	63.5743	0	211019_HFX_Pet_Urine_24fraction_No_10_E01	Canis lupus familiaris	uniprot-taxonomy_9615(canis_lupus_familiaris_220503_836sw_114891_tl)
A0A5F4BPZ3;A0A5F4DBW3;A0A8C0NGH3;A0A8C0SG82;A0A8C0SGR7;A0A8C0SHH3;F1PQ86	tr	A0A5F4BPZ3_CANLF;A0A5F4DBW3_CANLF;A0A8C0NGH3_CANLF;A0A8C0SG82_CANLF;A0A8C0SGR7_CANLF;A0A8C0SHH3_CANLF;F1PQ86_CANLF	ACADL;ACADL;;;;;ACADL	Long-chain specific acyl-CoA dehydrogenase, mitochondrial;Long-chain specific acyl-CoA dehydrogenase, mitochondrial;Acyl-CoA dehydrogenase long chain;Acyl-CoA dehydrogenase long chain;Acyl-CoA dehydrogenase long chain;Acyl-CoA dehydrogenase long chain;Long-chain specific acyl-CoA dehydrogenase, mitochondrial	3;3;4;4;4;4;3	1;1;1;1;1;1;2	_LPASALLGEENR_	_LPASALLGEENR_	LPASALLGEENR	635.344	2	1458951	28.4988	0	211019_HFX_Pet_Urine_24fraction_No_23_E01	Canis lupus familiaris	uniprot-taxonomy_9615(canis_lupus_familiaris_220503_836sw_114891_tl)
A0A5F4BPZ7;A0A5F4BS85;A0A5F4CZU3;A0A5F4D541;A0A8C0P3I2;A0A8C0THS2;E2RPK8	tr	A0A5F4BPZ7_CANLF;A0A5F4BS85_CANLF;A0A5F4CZU3_CANLF;A0A5F4D541_CANLF;A0A8C0P3I2_CANLF;A0A8C0THS2_CANLF;E2RPK8_CANLF	PEBP4;PEBP4;PEBP4;PEBP4;;;PEBP4	Phosphatidylethanolamine binding protein 4;Phosphatidylethanolamine binding protein 4;Phosphatidylethanolamine binding protein 4;Phosphatidylethanolamine binding protein 4;Phosphatidylethanolamine binding protein 4;Uncharacterized protein;Phosphatidylethanolamine binding protein 4	3;3;3;3;4;4;3	1;1;1;1;1;1;2	_ITHWAEPIVK_	_ITHWAEPIVK_	ITHWAEPIVK	398.561	3	1226375	17.5576	0.000200206	211019_HFX_Pet_Urine_24fraction_No_03_E01	Canis lupus familiaris	uniprot-taxonomy_9615(canis_lupus_familiaris_220503_836sw_114891_tl)
A0A5F4BPZ7;A0A5F4BS85;A0A5F4CZU3;A0A5F4D541;A0A8C0P3I2;A0A8C0THS2;E2RPK8	tr	A0A5F4BPZ7_CANLF;A0A5F4BS85_CANLF;A0A5F4CZU3_CANLF;A0A5F4D541_CANLF;A0A8C0P3I2_CANLF;A0A8C0THS2_CANLF;E2RPK8_CANLF	PEBP4;PEBP4;PEBP4;PEBP4;;;PEBP4	Phosphatidylethanolamine binding protein 4;Phosphatidylethanolamine binding protein 4;Phosphatidylethanolamine binding protein 4;Phosphatidylethanolamine binding protein 4;Phosphatidylethanolamine binding protein 4;Uncharacterized protein;Phosphatidylethanolamine binding protein 4	3;3;3;3;4;4;3	1;1;1;1;1;1;2	_ITHWAEPIVK_	_ITHWAEPIVK_	ITHWAEPIVK	597.337	2	616486	17.5576	0	211019_HFX_Pet_Urine_24fraction_No_04_E01	Canis lupus familiaris	uniprot-taxonomy_9615(canis_lupus_familiaris_220503_836sw_114891_tl)
A0A5F4BPZ7;A0A5F4BS85;A0A5F4CZU3;A0A5F4D541;A0A8C0P3I2;A0A8C0THS2;E2RPK8	tr	A0A5F4BPZ7_CANLF;A0A5F4BS85_CANLF;A0A5F4CZU3_CANLF;A0A5F4D541_CANLF;A0A8C0P3I2_CANLF;A0A8C0THS2_CANLF;E2RPK8_CANLF	PEBP4;PEBP4;PEBP4;PEBP4;;;PEBP4	Phosphatidylethanolamine binding protein 4;Phosphatidylethanolamine binding protein 4;Phosphatidylethanolamine binding protein 4;Phosphatidylethanolamine binding protein 4;Phosphatidylethanolamine binding protein 4;Uncharacterized protein;Phosphatidylethanolamine binding protein 4	3;3;3;3;4;4;3	1;1;1;1;1;1;2	_HWLVTDIK_	_HWLVTDIK_	HWLVTDIK	506.285	2	2035279	31.1527	0.00466772	211019_HFX_Pet_Urine_24fraction_No_04_E01	Canis lupus familiaris	uniprot-taxonomy_9615(canis_lupus_familiaris_220503_836sw_114891_tl)
A0A5F4BPZ7;A0A5F4BS85;A0A5F4CZU3;A0A5F4D541;A0A8C0P3I2;A0A8C0THS2;E2RPK8	tr	A0A5F4BPZ7_CANLF;A0A5F4BS85_CANLF;A0A5F4CZU3_CANLF;A0A5F4D541_CANLF;A0A8C0P3I2_CANLF;A0A8C0THS2_CANLF;E2RPK8_CANLF	PEBP4;PEBP4;PEBP4;PEBP4;;;PEBP4	Phosphatidylethanolamine binding protein 4;Phosphatidylethanolamine binding protein 4;Phosphatidylethanolamine binding protein 4;Phosphatidylethanolamine binding protein 4;Phosphatidylethanolamine binding protein 4;Uncharacterized protein;Phosphatidylethanolamine binding protein 4	3;3;3;3;4;4;3	1;1;1;1;1;1;2	_YQFFVYLQEGK_	_YQFFVYLQEGK_	YQFFVYLQEGK	711.359	2	266041	73.6424	0.000136579	211019_HFX_Pet_Urine_24fraction_No_12_E01	Canis lupus familiaris	uniprot-taxonomy_9615(canis_lupus_familiaris_220503_836sw_114891_tl)
A0A5F4BPZ7;A0A5F4BS85;A0A5F4CZU3;A0A5F4D541;A0A8C0P3I2;A0A8C0THS2;E2RPK8	tr	A0A5F4BPZ7_CANLF;A0A5F4BS85_CANLF;A0A5F4CZU3_CANLF;A0A5F4D541_CANLF;A0A8C0P3I2_CANLF;A0A8C0THS2_CANLF;E2RPK8_CANLF	PEBP4;PEBP4;PEBP4;PEBP4;;;PEBP4	Phosphatidylethanolamine binding protein 4;Phosphatidylethanolamine binding protein 4;Phosphatidylethanolamine binding protein 4;Phosphatidylethanolamine binding protein 4;Phosphatidylethanolamine binding protein 4;Uncharacterized protein;Phosphatidylethanolamine binding protein 4	3;3;3;3;4;4;3	1;1;1;1;1;1;2	_LQGQELSPYQPPSPPAQTGFHR_	_LQGQELSPYQPPSPPAQTGFHR_	LQGQELSPYQPPSPPAQTGFHR	812.408	3	1510492	41.2139	0.00112151	211019_HFX_Pet_Urine_24fraction_No_22_E01	Canis lupus familiaris	uniprot-taxonomy_9615(canis_lupus_familiaris_220503_836sw_114891_tl)
A0A5F4BQ04;A0A8C0N8V3;A0A8C0RJ16;A0A8C0SPS0;E2RNC5	tr	A0A5F4BQ04_CANLF;A0A8C0N8V3_CANLF;A0A8C0RJ16_CANLF;A0A8C0SPS0_CANLF;E2RNC5_CANLF	EEF1E1;;;;EEF1E1	GST C-terminal domain-containing protein;Uncharacterized protein;Uncharacterized protein;Uncharacterized protein;GST C-terminal domain-containing protein	4	1;1;1;1;2	_AIVQQWLEYR_	_AIVQQWLEYR_	AIVQQWLEYR	653.351	2	436744	60.3965	0.000384006	211019_HFX_Pet_Urine_24fraction_No_07_E01	Canis lupus familiaris	uniprot-taxonomy_9615(canis_lupus_familiaris_220503_836sw_114891_tl)
A0A5F4BQ04;A0A8C0N8V3;A0A8C0RJ16;A0A8C0SPS0;E2RNC5	tr	A0A5F4BQ04_CANLF;A0A8C0N8V3_CANLF;A0A8C0RJ16_CANLF;A0A8C0SPS0_CANLF;E2RNC5_CANLF	EEF1E1;;;;EEF1E1	GST C-terminal domain-containing protein;Uncharacterized protein;Uncharacterized protein;Uncharacterized protein;GST C-terminal domain-containing protein	4	1;1;1;1;2	_DLNSYLEDK_	_DLNSYLEDK_	DLNSYLEDK	548.761	2	989545	37.0832	0	211019_HFX_Pet_Urine_24fraction_No_08_E01	Canis lupus familiaris	uniprot-taxonomy_9615(canis_lupus_familiaris_220503_836sw_114891_tl)
A0A5F4BQ15;A0A5F4BRP2;A0A5F4CBW6;A0A5F4CL03;A0A5F4CM36;A0A5F4CM82;A0A5F4CN72;A0A8C0P3S9;A0A8C0P8J9;A0A8C0RQW1;A0A8C0T1S5;A0A8C0T3V0;A0A8C0T4C2;A0A8C0Z1K5;E2RTH3	tr	A0A5F4BQ15_CANLF;A0A5F4BRP2_CANLF;A0A5F4CBW6_CANLF;A0A5F4CL03_CANLF;A0A5F4CM36_CANLF;A0A5F4CM82_CANLF;A0A5F4CN72_CANLF;A0A8C0P3S9_CANLF;A0A8C0P8J9_CANLF;A0A8C0RQW1_CANLF;A0A8C0T1S5_CANLF;A0A8C0T3V0_CANLF;A0A8C0T4C2_CANLF;A0A8C0Z1K5_CANLF;E2RTH3_CANLF	GGT1	Glutathione hydrolase;Glutathione hydrolase;Glutathione hydrolase;Uncharacterized protein;Glutathione hydrolase;Uncharacterized protein;Glutathione hydrolase;Gamma-glutamyltransferase 1;Gamma-glutamyltransferase 1;Gamma-glutamyltransferase 1;Gamma-glutamyltransferase 1;Gamma-glutamyltransferase 1;Gamma-glutamyltransferase 1;Gamma-glutamyltransferase 1;Glutathione hydrolase	3;3;3;3;3;3;3;4;4;4;4;4;4;4;3	1	_QPLSSMC[+57]PAIIVGQDGR_	_QPLSSMC[Carbamidomethyl (C)]PAIIVGQDGR_	QPLSSMCPAIIVGQDGR	914.956	2	164269	69.3603	0	211019_HFX_Pet_Urine_24fraction_No_04_E01	Canis lupus familiaris	uniprot-taxonomy_9615(canis_lupus_familiaris_220503_836sw_114891_tl)
A0A5F4BQ15;A0A5F4BRP2;A0A5F4CBW6;A0A5F4CL03;A0A5F4CM36;A0A5F4CM82;A0A5F4CN72;A0A8C0P3S9;A0A8C0P8J9;A0A8C0RQW1;A0A8C0T1S5;A0A8C0T3V0;A0A8C0T4C2;A0A8C0Z1K5;E2RTH3	tr	A0A5F4BQ15_CANLF;A0A5F4BRP2_CANLF;A0A5F4CBW6_CANLF;A0A5F4CL03_CANLF;A0A5F4CM36_CANLF;A0A5F4CM82_CANLF;A0A5F4CN72_CANLF;A0A8C0P3S9_CANLF;A0A8C0P8J9_CANLF;A0A8C0RQW1_CANLF;A0A8C0T1S5_CANLF;A0A8C0T3V0_CANLF;A0A8C0T4C2_CANLF;A0A8C0Z1K5_CANLF;E2RTH3_CANLF	GGT1	Glutathione hydrolase;Glutathione hydrolase;Glutathione hydrolase;Uncharacterized protein;Glutathione hydrolase;Uncharacterized protein;Glutathione hydrolase;Gamma-glutamyltransferase 1;Gamma-glutamyltransferase 1;Gamma-glutamyltransferase 1;Gamma-glutamyltransferase 1;Gamma-glutamyltransferase 1;Gamma-glutamyltransferase 1;Gamma-glutamyltransferase 1;Glutathione hydrolase	3;3;3;3;3;3;3;4;4;4;4;4;4;4;3	1	_LFQPSIQLALQGFPVGK_	_LFQPSIQLALQGFPVGK_	LFQPSIQLALQGFPVGK	922.027	2	147900	109.987	0	211019_HFX_Pet_Urine_24fraction_No_06_E01	Canis lupus familiaris	uniprot-taxonomy_9615(canis_lupus_familiaris_220503_836sw_114891_tl)
A0A5F4BQ15;A0A5F4BRP2;A0A5F4CBW6;A0A5F4CL03;A0A5F4CM36;A0A5F4CM82;A0A5F4CN72;A0A8C0P3S9;A0A8C0P8J9;A0A8C0RQW1;A0A8C0T1S5;A0A8C0T3V0;A0A8C0T4C2;A0A8C0Z1K5;E2RTH3	tr	A0A5F4BQ15_CANLF;A0A5F4BRP2_CANLF;A0A5F4CBW6_CANLF;A0A5F4CL03_CANLF;A0A5F4CM36_CANLF;A0A5F4CM82_CANLF;A0A5F4CN72_CANLF;A0A8C0P3S9_CANLF;A0A8C0P8J9_CANLF;A0A8C0RQW1_CANLF;A0A8C0T1S5_CANLF;A0A8C0T3V0_CANLF;A0A8C0T4C2_CANLF;A0A8C0Z1K5_CANLF;E2RTH3_CANLF	GGT1	Glutathione hydrolase;Glutathione hydrolase;Glutathione hydrolase;Uncharacterized protein;Glutathione hydrolase;Uncharacterized protein;Glutathione hydrolase;Gamma-glutamyltransferase 1;Gamma-glutamyltransferase 1;Gamma-glutamyltransferase 1;Gamma-glutamyltransferase 1;Gamma-glutamyltransferase 1;Gamma-glutamyltransferase 1;Gamma-glutamyltransferase 1;Glutathione hydrolase	3;3;3;3;3;3;3;4;4;4;4;4;4;4;3	1	_DIDEAVTEALK_	_DIDEAVTEALK_	DIDEAVTEALK	602.309	2	1434434	61.2904	0	211019_HFX_Pet_Urine_24fraction_No_07_E01	Canis lupus familiaris	uniprot-taxonomy_9615(canis_lupus_familiaris_220503_836sw_114891_tl)
A0A5F4BQ15;A0A5F4BRP2;A0A5F4CBW6;A0A5F4CL03;A0A5F4CM36;A0A5F4CM82;A0A5F4CN72;A0A8C0P3S9;A0A8C0P8J9;A0A8C0RQW1;A0A8C0T1S5;A0A8C0T3V0;A0A8C0T4C2;A0A8C0Z1K5;E2RTH3	tr	A0A5F4BQ15_CANLF;A0A5F4BRP2_CANLF;A0A5F4CBW6_CANLF;A0A5F4CL03_CANLF;A0A5F4CM36_CANLF;A0A5F4CM82_CANLF;A0A5F4CN72_CANLF;A0A8C0P3S9_CANLF;A0A8C0P8J9_CANLF;A0A8C0RQW1_CANLF;A0A8C0T1S5_CANLF;A0A8C0T3V0_CANLF;A0A8C0T4C2_CANLF;A0A8C0Z1K5_CANLF;E2RTH3_CANLF	GGT1	Glutathione hydrolase;Glutathione hydrolase;Glutathione hydrolase;Uncharacterized protein;Glutathione hydrolase;Uncharacterized protein;Glutathione hydrolase;Gamma-glutamyltransferase 1;Gamma-glutamyltransferase 1;Gamma-glutamyltransferase 1;Gamma-glutamyltransferase 1;Gamma-glutamyltransferase 1;Gamma-glutamyltransferase 1;Gamma-glutamyltransferase 1;Glutathione hydrolase	3;3;3;3;3;3;3;4;4;4;4;4;4;4;3	1	_DIDEAVTEALK_	_DIDEAVTEALK_	DIDEAVTEALK	1203.61	1	269598	61.2904	0.00118346	211019_HFX_Pet_Urine_24fraction_No_10_E01	Canis lupus familiaris	uniprot-taxonomy_9615(canis_lupus_familiaris_220503_836sw_114891_tl)
A0A5F4BQ15;A0A5F4BRP2;A0A5F4CBW6;A0A5F4CL03;A0A5F4CM36;A0A5F4CM82;A0A5F4CN72;A0A8C0P3S9;A0A8C0P8J9;A0A8C0RQW1;A0A8C0T1S5;A0A8C0T3V0;A0A8C0T4C2;A0A8C0Z1K5;E2RTH3	tr	A0A5F4BQ15_CANLF;A0A5F4BRP2_CANLF;A0A5F4CBW6_CANLF;A0A5F4CL03_CANLF;A0A5F4CM36_CANLF;A0A5F4CM82_CANLF;A0A5F4CN72_CANLF;A0A8C0P3S9_CANLF;A0A8C0P8J9_CANLF;A0A8C0RQW1_CANLF;A0A8C0T1S5_CANLF;A0A8C0T3V0_CANLF;A0A8C0T4C2_CANLF;A0A8C0Z1K5_CANLF;E2RTH3_CANLF	GGT1	Glutathione hydrolase;Glutathione hydrolase;Glutathione hydrolase;Uncharacterized protein;Glutathione hydrolase;Uncharacterized protein;Glutathione hydrolase;Gamma-glutamyltransferase 1;Gamma-glutamyltransferase 1;Gamma-glutamyltransferase 1;Gamma-glutamyltransferase 1;Gamma-glutamyltransferase 1;Gamma-glutamyltransferase 1;Gamma-glutamyltransferase 1;Glutathione hydrolase	3;3;3;3;3;3;3;4;4;4;4;4;4;4;3	1	_FVSVM[+16]EVVR_	_FVSVM[Oxidation (M)]EVVR_	FVSVMEVVR	541.289	2	2931056	31.6049	0.000188812	211019_HFX_Pet_Urine_24fraction_No_12_E01	Canis lupus familiaris	uniprot-taxonomy_9615(canis_lupus_familiaris_220503_836sw_114891_tl)
A0A5F4BQ15;A0A5F4BRP2;A0A5F4CBW6;A0A5F4CL03;A0A5F4CM36;A0A5F4CM82;A0A5F4CN72;A0A8C0P3S9;A0A8C0P8J9;A0A8C0RQW1;A0A8C0T1S5;A0A8C0T3V0;A0A8C0T4C2;A0A8C0Z1K5;E2RTH3	tr	A0A5F4BQ15_CANLF;A0A5F4BRP2_CANLF;A0A5F4CBW6_CANLF;A0A5F4CL03_CANLF;A0A5F4CM36_CANLF;A0A5F4CM82_CANLF;A0A5F4CN72_CANLF;A0A8C0P3S9_CANLF;A0A8C0P8J9_CANLF;A0A8C0RQW1_CANLF;A0A8C0T1S5_CANLF;A0A8C0T3V0_CANLF;A0A8C0T4C2_CANLF;A0A8C0Z1K5_CANLF;E2RTH3_CANLF	GGT1	Glutathione hydrolase;Glutathione hydrolase;Glutathione hydrolase;Uncharacterized protein;Glutathione hydrolase;Uncharacterized protein;Glutathione hydrolase;Gamma-glutamyltransferase 1;Gamma-glutamyltransferase 1;Gamma-glutamyltransferase 1;Gamma-glutamyltransferase 1;Gamma-glutamyltransferase 1;Gamma-glutamyltransferase 1;Gamma-glutamyltransferase 1;Glutathione hydrolase	3;3;3;3;3;3;3;4;4;4;4;4;4;4;3	1	_FVSVMEVVR_	_FVSVMEVVR_	FVSVMEVVR	533.292	2	5278357	52.4607	0	211019_HFX_Pet_Urine_24fraction_No_12_E01	Canis lupus familiaris	uniprot-taxonomy_9615(canis_lupus_familiaris_220503_836sw_114891_tl)
[truncated: 30,112 more rows]
